# Supplementary material for: Transcriptomic and experimental evidence confirm the potential of disulfidptosis-related signature for the early diagnosis and treatment of liver cirrhosis
Source: PLoS One. 2025 Nov 12;20(11):e0334459. doi: 10.1371/journal.pone.0334459 (PMC12611156; doi:10.1371/journal.pone.0334459)
Supplement: S1 Table — (XLS) [file pone.0334459.s001.xls]

## Sheet: S1 Table. Disulfidptosis relate
disulfidptosis
SLC7A11
SLC3A2
RPN1
NCKAP1
NUBPL
NDUFA11
LRPPRC
OXSM
NDUFS1
GYS1
