# Supplementary material for: Transcriptomic and experimental evidence confirm the potential of disulfidptosis-related signature for the early diagnosis and treatment of liver cirrhosis
Source: PLoS One. 2025 Nov 12;20(11):e0334459. doi: 10.1371/journal.pone.0334459 (PMC12611156; doi:10.1371/journal.pone.0334459)
Supplement: S2 Table — (XLS) [file pone.0334459.s002.xls]

## Sheet: S2 Table. Identification of dif
	logFC	AveExpr	t	P.Value	adj.P.Val	B	gene_symbol	group
DEFB1	2.20596030100162	11.269342450991	13.5222917024962	1.24957781091322e-24	1.51861191360283e-20	45.3975027954366	DEFB1	up
DCN	1.37532484434665	12.4928916364168	13.1593053883766	7.5064091456513e-24	4.56126951735501e-20	43.6459987954499	DCN	up
DKK3	2.02802270543433	8.9975893134461	12.7182629579078	6.74679251193128e-23	2.73312564658336e-19	41.4994076763455	DKK3	up
IL7R	2.10660385452306	8.82253543332791	12.632121465818	1.03818767912221e-22	3.15427371609307e-19	41.0779153471996	IL7R	up
CXCR4	2.76655360271806	9.06100343160732	12.4692595977232	2.3493004670897e-22	5.71020971530822e-19	40.2791311481079	CXCR4	up
HLA-DMA	1.80211353986983	9.33769740765488	12.3778797402372	3.71850630490771e-22	7.53183452059056e-19	39.8298856882105	HLA-DMA	up
RAB15	-0.979594	7.40106785349156	-12.0512	1.93039354791231e-21	3.35143896968262e-18	38.2181610580398	RAB15	down
HLA-DPA1	1.90374012328445	11.3961670867612	11.9507374506503	3.20961547153157e-21	4.87580710319039e-18	37.7204834807582	HLA-DPA1	up
CYTIP	1.69124255020799	7.80135605203248	11.8475601064812	5.41332322570692e-21	7.30979079577958e-18	37.2087606422529	CYTIP	up
HLA-DRA	2.03161368443925	11.7719881474982	11.8166683410213	6.33133947224572e-21	7.42172375208181e-18	37.0553933400018	HLA-DRA	up
CLDN10	1.64976	8.29939276145216	11.8049935545111	6.71759740581749e-21	7.42172375208181e-18	36.9974136551093	CLDN10	up
ENPP2	1.90532405681667	9.11594090710013	11.7358615245032	9.54086272530416e-21	9.66250872505179e-18	36.6538857613781	ENPP2	up
LUM	2.54485212370757	10.6030685498007	11.7075262742945	1.10174630083785e-20	1.02996329185249e-17	36.5129849646158	LUM	up
TRIM22	1.8594179676089	9.2105387789684	11.6747710768552	1.30122534133169e-20	1.12955654094315e-17	36.3500353421947	TRIM22	up
RGS1	2.74211136138511	9.79722458794932	11.5941710927214	1.96027109721011e-20	1.58821164295963e-17	35.9487556485448	RGS1	up
KCNJ16	1.97430151558188	7.61183806488914	11.5703335814031	2.21300923616914e-20	1.68091882794772e-17	35.8299932909522	KCNJ16	up
PDGFD	1.76571829820967	7.67499496000839	11.5248103381194	2.79000878532694e-20	1.99452804518107e-17	35.6030856158703	PDGFD	up
PDGFRA	1.67154339951831	10.1419	11.4907018901703	3.31919693386118e-20	2.24101112984528e-17	35.4329867546232	PDGFRA	up
AQP1	1.6570286823265	8.52757497951663	11.2830879907761	9.56708271262587e-20	5.91553764792897e-17	34.3960788927963	AQP1	up
SEL1L3	1.59214520041189	8.55375377061173	11.2796773702833	9.73510680149588e-20	5.91553764792897e-17	34.3790238255122	SEL1L3	up
ANK3	1.52626949682299	8.59742642806645	11.1936613482097	1.5105006936512e-19	8.7414832999729e-17	33.9486824838626	ANK3	up
EFEMP1	2.42851338677029	9.37871876866623	11.166356121011	1.7366680092763e-19	9.59351196215219e-17	33.8119904255543	EFEMP1	up
BLVRA	0.823692165168966	8.30029620460399	11.149586710427	1.89207966915047e-19	9.99758444312419e-17	33.7280222270556	BLVRA	up
LGALS4	1.80804609768845	9.99473538800006	11.1102604304892	2.3134170873349e-19	1.17145657759921e-16	33.5310504100532	LGALS4	up
HLA-DPB1	1.62910819452056	9.29666541195239	11.0764545639858	2.75002694368599e-19	1.33684309786463e-16	33.3616667042642	HLA-DPB1	up
GSN	1.55560564891491	9.85370394661712	11.0649543982455	2.91664843816957e-19	1.36330878727211e-16	33.3040325864487	GSN	up
CD74	1.74653919073531	12.012566210847	11.0495235064384	3.15621986568157e-19	1.42064963065289e-16	33.2266892793302	CD74	up
SEC61A2	-0.764412	6.60101066816729	-11.0091	3.88227374007985e-19	1.68504545582823e-16	33.0238267715226	SEC61A2	down
FBLN5	1.69931601710219	8.76340859334528	10.8661354253222	8.07129358239493e-19	3.38242865196019e-16	32.3066760935611	FBLN5	up
RNASE6	1.42823350238343	7.88545911872444	10.8226366582074	1.00867393045473e-18	4.08613809227211e-16	32.0882447821516	RNASE6	up
CD52	1.21911286658121	8.51784177558588	10.7980507976527	1.14414368926601e-18	4.4854123405322e-16	31.9647530315685	CD52	up
PTGDS	1.78667229873715	9.85746691633497	10.7717117297999	1.30955395336797e-18	4.97344037352528e-16	31.8324298940654	PTGDS	up
CXCL10	2.39502477228999	8.92524686954861	10.7618064363011	1.37777978820839e-18	5.07398720184746e-16	31.7826607251381	CXCL10	up
CXCL6	2.22086673010691	8.22000781528718	10.7250959563398	1.66316991565438e-18	5.9448541132199e-16	31.598178212105	CXCL6	up
LAMA2	1.3608522577184	7.70537574836179	10.678738342827	2.10962539047606e-18	7.32522210584445e-16	31.365149192334	LAMA2	up
FGL2	1.37326182937881	8.22282189236742	10.6345539596785	2.6464244755159e-18	8.93388795859577e-16	31.1429790977571	FGL2	up
EVI2B	1.14201030107106	8.27957712788622	10.6086079209584	3.02332922166328e-18	9.93041081915511e-16	31.0124877132443	EVI2B	up
TRAM2	-0.832578	8.65067382406484	-10.5739	3.61216136929012e-18	1.15522624002587e-15	30.838089453005	TRAM2	down
MFAP4	1.49507067197742	9.12371927981761	10.5399579976331	4.30054864562248e-18	1.34011712026282e-15	30.6671298537302	MFAP4	up
FXYD2	1.40543205641341	9.23989022377491	10.5079895171043	5.06766186380451e-18	1.5396823657704e-15	30.5062620136801	FXYD2	up
EPCAM	2.55881065035189	9.02133531606468	10.4893329516468	5.57716084598864e-18	1.65315209173902e-15	30.4123687585981	EPCAM	up
VIM	1.58651611808857	11.2933504359505	10.4783948153964	5.89939725657773e-18	1.7070327347426e-15	30.3573162303133	VIM	up
AVPR1A	-0.527675	6.03544958963377	-10.4666	6.26898537553059e-18	1.77179021555403e-15	30.2977608687533	AVPR1A	down
CXCL9	2.00880947614198	8.59421045619744	10.435616201532	7.34893392954679e-18	2.01972718462178e-15	30.1419811378293	CXCL9	up
HLA-DMB	1.11334386894296	9.61459743398577	10.4322103527844	7.47862448020902e-18	2.01972718462178e-15	30.1248353165436	HLA-DMB	up
APOBEC3G	1.03249653605486	7.44406642734179	10.3581543992642	1.09406066302972e-17	2.87968584215543e-15	29.7519614651418	APOBEC3G	up
C7	1.52249750487339	11.1355503039181	10.3546954228717	1.11367756587925e-17	2.87968584215543e-15	29.7345428185841	C7	up
IFI27	2.57110919243452	10.6663226643927	10.3014623833457	1.46402925479501e-17	3.70673906948412e-15	29.4664467172438	IFI27	up
GZMK	1.52681502167832	8.28115538625978	10.2614775267236	1.79799471879412e-17	4.45939384030714e-15	29.2650425902949	GZMK	up
APOL3	1.14782642486299	8.74982780650828	10.2448428195153	1.95846854962342e-17	4.76025365671468e-15	29.1812467783623	APOL3	up
CHST4	1.51126616573742	8.93288328066976	10.2318119560023	2.09412267278583e-17	4.990171145562e-15	29.1156024972707	CHST4	up
TNFAIP8	1.07279302593049	7.49510374212787	10.184263712608	2.67386098587582e-17	6.24912164641324e-15	28.8760566282958	TNFAIP8	up
PRKCH	0.912082062182551	8.27707271067916	10.1696176928516	2.88292548686295e-17	6.61060253619725e-15	28.802265893012	PRKCH	up
JCHAIN	2.4852021249651	9.6787	10.110744855598	3.90178753598975e-17	8.78118961571916e-15	28.5056298291623	JCHAIN	up
MMP7	1.74933680905113	8.25076489315192	10.0889050796444	4.36537961745681e-17	9.64590154380957e-15	28.3955821239656	MMP7	up
AEBP1	1.21507050977917	9.09440041302697	10.0414753675865	5.57075652900646e-17	1.20895364458956e-14	28.1565824646126	AEBP1	up
KRT23	2.07905757460871	7.59426583212091	10.0142705214749	6.40697725788224e-17	1.36603499324637e-14	28.0194933959343	KRT23	up
TACSTD2	2.34119228940216	8.61324822866874	9.97174839400636	7.97243133397672e-17	1.67049927589343e-14	27.8052168813624	TACSTD2	up
GPNMB	1.94510136150358	8.93137902417471	9.94804226984468	9.00571666443939e-17	1.85502499360901e-14	27.6857580192736	GPNMB	up
ID4	1.64182065128711	7.46564414810364	9.92134362670288	1.03306180094444e-16	2.09246667781295e-14	27.5512209045965	ID4	up
CELF2	1.19491714506809	8.29930050561319	9.91146600501278	1.08687360920189e-16	2.16537294633289e-14	27.5014471884199	CELF2	up
IFI16	1.41143560472377	9.02979588106495	9.8826089850789	1.26067751209085e-16	2.43426852521093e-14	27.3560380643746	IFI16	up
FBXO28	-0.622432	8.53431329823646	-9.88242	1.26190172869488e-16	2.43426852521093e-14	27.3550866598772	FBXO28	down
PLA2G4C	1.02737151497522	7.81398033718367	9.87371529510407	1.31965160286198e-16	2.50589467649712e-14	27.311224089566	PLA2G4C	up
BAMBI	0.84481936752794	9.28838855266764	9.86562513942851	1.37568970738513e-16	2.57211646366946e-14	27.2704594281291	BAMBI	up
CRYAB	1.06564497631054	7.73772700481285	9.85493174064482	1.45342662982381e-16	2.67628694428011e-14	27.2165782203984	CRYAB	up
ADAMTSL2	0.836439318423484	8.3736772916068	9.84336122971918	1.54249391204207e-16	2.7532155698955e-14	27.1582784071383	ADAMTSL2	up
DOCK2	0.786236848186092	8.00524419474825	9.84092539504734	1.56192879219533e-16	2.7532155698955e-14	27.1460052073777	DOCK2	up
EIF4EBP1	-0.707745	7.65656981662062	-9.84077	1.56316855363111e-16	2.7532155698955e-14	27.1452274830562	EIF4EBP1	down
PIP4K2A	0.759594988962782	9.31583884050566	9.83437773661885	1.61539286905261e-16	2.77897011684631e-14	27.1130144037613	PIP4K2A	up
LGALS3BP	1.52543079065531	9.69075393273937	9.83121833336649	1.64184112250058e-16	2.77897011684631e-14	27.0970956714278	LGALS3BP	up
ADA2	1.1711028498189	9.06411526595658	9.83068000506049	1.64639059008421e-16	2.77897011684631e-14	27.0943832992064	ADA2	up
PIK3IP1	0.888194028625215	8.50748484563981	9.81668463370981	1.7691933334184e-16	2.9453433672649e-14	27.0238683823438	PIK3IP1	up
IGLL3P	1.90821907607748	8.5815004797718	9.78165453694403	2.11821879254491e-16	3.47874499808084e-14	26.8473794679167	IGLL3P	up
SLITRK3	-0.931472	5.96875435901022	-9.77021	2.2466032183157e-16	3.64039585495876e-14	26.7897001614073	SLITRK3	down
NCAPD3	-0.414741	7.03282680336496	-9.73824	2.64768522628984e-16	4.23385770461847e-14	26.6286850882488	NCAPD3	no
CD44	1.33202475808833	9.32823421548938	9.72493735901002	2.83507296500958e-16	4.4746287978911e-14	26.5616568341046	CD44	up
CD69	1.9657049261064	7.96244780493362	9.6949099815273	3.30809571046598e-16	5.15426758580681e-14	26.4104068391833	CD69	up
SH3YL1	1.5257260629146	8.74662616559373	9.6595688460051	3.96682495003226e-16	6.10238273642305e-14	26.2324098225444	SH3YL1	up
MTHFD2L	-0.743622	6.4689262083807	-9.62954	4.62847401998566e-16	7.01605689623561e-14	26.0812045638555	MTHFD2L	down
CCL19	2.31605044413394	9.17587387048179	9.62573615093946	4.71990196840497e-16	7.01605689623561e-14	26.0620313358027	CCL19	up
CD53	0.991952549194782	8.91579668551822	9.62515775467763	4.73394771242755e-16	7.01605689623561e-14	26.0591187766624	CD53	up
LCP2	0.710082381118721	7.35006802337436	9.60781755782995	5.17500041987988e-16	7.57732290395183e-14	25.9718040534508	LCP2	up
CASP1	0.743523842763624	8.57032167423068	9.58739794275381	5.74730512194576e-16	8.31511894607224e-14	25.8689914249783	CASP1	up
TUSC3	1.17999843780084	7.59182829181718	9.56452832855778	6.46366977139805e-16	9.24152690962358e-14	25.7538541547248	TUSC3	up
TYROBP	1.22528333898004	9.67790314001154	9.5438330217954	7.18851892191077e-16	1.01583802858118e-13	25.6496741181862	TYROBP	up
EDEM1	-0.745581	9.73399517051399	-9.51101	8.50844697414338e-16	1.18854202387086e-13	25.4844442915484	EDEM1	down
GEM	1.75578455361483	8.31530369751292	9.47086666950744	1.04556656836084e-15	1.44395119378287e-13	25.2824507188157	GEM	up
FGFR2	1.13637500502878	8.51482138434802	9.46298081247653	1.08876246634366e-15	1.48671126443533e-13	25.2427718825955	FGFR2	up
DPT	1.59790839916422	8.50012314966063	9.45949213444765	1.10843664205147e-15	1.49675894565017e-13	25.2252186810921	DPT	up
EPHB1	-0.611993	6.47980164526191	-9.45585	1.12937646184442e-15	1.50827605942805e-13	25.2068753231609	EPHB1	down
AKR1B1	0.90363026037539	9.06978176800572	9.44871003910405	1.17151470001976e-15	1.53691317878243e-13	25.1709711411553	AKR1B1	up
SOX9	1.23714975980273	8.0892893427013	9.44794698597398	1.17611228196138e-15	1.53691317878243e-13	25.1671321555453	SOX9	up
RNASE1	1.18009407782198	9.03944010300998	9.44505534789314	1.19369926656094e-15	1.54330076452288e-13	25.1525842393175	RNASE1	up
COX7A1	0.861512379944667	7.99662053700014	9.44240128251173	1.21007243728372e-15	1.54800108740095e-13	25.139231785544	COX7A1	up
NACC2	-0.892789	7.59141427902795	-9.42591	1.31695656575789e-15	1.66718470246413e-13	25.0562705168784	NACC2	down
NECTIN3	-0.853771	8.1951715354328	-9.41227	1.41248049400781e-15	1.76967788079144e-13	24.9876384393818	NECTIN3	down
MZB1	1.19490759734496	7.93161951503521	9.40463059261811	1.46892525074734e-15	1.82161720125841e-13	24.9492338135105	MZB1	up
SPINT2	1.38402648306996	8.42635138526487	9.38716395239736	1.60666397358684e-15	1.97230174454554e-13	24.8613872339989	SPINT2	up
TMEM204	0.882935649356957	8.33350701831271	9.3608279577365	1.83911105502249e-15	2.23507166516883e-13	24.7289531683339	TMEM204	up
TSPAN8	1.67112327009755	10.1849749482421	9.35392550948835	1.90540175764077e-15	2.29270767926814e-13	24.6942473787185	TSPAN8	up
CFTR	1.20674606750917	7.67220975820734	9.34504634765832	1.9941976876855e-15	2.3760278920041e-13	24.6496051544732	CFTR	up
MON1B	-0.556372	7.45225497178353	-9.34256	2.01984619220963e-15	2.3832224052353e-13	24.6370800202216	MON1B	down
IL32	1.26916413448126	10.7357467546934	9.33739472658078	2.07402543019135e-15	2.42361837049187e-13	24.6111370438267	IL32	up
GSPT2	-0.619833	8.11125418170428	-9.298	2.53841090987973e-15	2.93802931312079e-13	24.4131151146998	GSPT2	down
RNASET2	0.875043751401693	10.4288341725721	9.27733780069923	2.82210411641602e-15	3.23556899309471e-13	24.3092826993027	RNASET2	up
MID1	0.99819846423454	7.97029016466584	9.27147475661676	2.90822495046203e-15	3.30314559093132e-13	24.2798220067766	MID1	up
PTPN3	-0.703804	8.69752799958895	-9.26946	2.93841035061123e-15	3.30652786953502e-13	24.2697021242476	PTPN3	down
TMSB10	0.989115017630514	12.4281876378594	9.26561819873911	2.99687013052446e-15	3.34137272442786e-13	24.2503953385909	TMSB10	up
CTGF	1.96724359467005	10.8059458541372	9.26302278249613	3.03701236114509e-15	3.35534647499966e-13	24.2373549566032	CTGF	up
LGALS3	1.98158768404461	9.40732343154134	9.21828087578182	3.81983366760377e-15	4.18220167228727e-13	24.0125999241031	LGALS3	up
RBP1	1.17767880056568	10.4983062438134	9.2131408815458	3.92178698279925e-15	4.25548903588922e-13	23.9867855258776	RBP1	up
LDHB	1.1388291411493	9.67735567445222	9.20039005462187	4.18658608355448e-15	4.50261775871129e-13	23.9227527400918	LDHB	up
ID3	0.958604893971287	9.00700173303924	9.19384779110102	4.32930459072862e-15	4.61526655185306e-13	23.8899013662492	ID3	up
RAPGEF5	1.11163778605595	9.43371268614526	9.18998280764273	4.41589028220816e-15	4.66663605214572e-13	23.8704946469908	RAPGEF5	up
PROM1	1.28802615620138	7.3775338586406	9.1762806760608	4.73701860857854e-15	4.96284371983233e-13	23.8016996690348	PROM1	up
ZCCHC24	-0.749907	9.48303740289535	-9.14884	5.45201443594535e-15	5.6631052512858e-13	23.6639348548106	ZCCHC24	down
SGCB	0.592067039131967	7.37527702018232	9.14468657521804	5.56912108580958e-15	5.73572275896982e-13	23.6431081497643	SGCB	up
SWAP70	0.873758448873195	8.16472269055081	9.10333226900561	6.88253748559109e-15	6.98876720374598e-13	23.4355994967773	SWAP70	up
CHST15	0.801767354322509	9.33554	9.10281513988061	6.90078223030954e-15	6.98876720374598e-13	23.4330051948113	CHST15	up
NFASC	0.894584738739696	6.58864522612749	9.06415169238136	8.41089540058705e-15	8.44773651267227e-13	23.2390813881712	NFASC	up
LAMC3	1.08723712185567	7.78382304804818	9.06013414334715	8.5856027988197e-15	8.55252711590621e-13	23.2189352957832	LAMC3	up
LAPTM5	0.961906163451609	9.81334467307794	9.05813860558549	8.67372237833927e-15	8.5700608182079e-13	23.208928959265	LAPTM5	up
SFRP5	0.756206879904173	6.84918567172657	9.05006741030333	9.03943656564684e-15	8.85937682115371e-13	23.1684593859247	SFRP5	up
MAN1A1	-0.762329	10.3076853209152	-9.0399	9.52199382701946e-15	9.2576632783814e-13	23.1174965648904	MAN1A1	down
SRGN	1.03606553612302	11.2380434084559	9.03682400238506	9.6731432608118e-15	9.32997698798776e-13	23.1020639223106	SRGN	up
PPT1	0.861643746693584	10.2836599368919	9.02950331760888	1.00422741650672e-14	9.60974471874503e-13	23.0653661678742	PPT1	up
ARHGEF6	0.627852788310334	8.29583762177497	9.02347648917911	1.03566903354974e-14	9.83319200369533e-13	23.0351566883987	ARHGEF6	up
CCL21	1.56564214076986	8.68567180832935	9.01868376000515	1.06137210174855e-14	9.99911252135673e-13	23.0111346388875	CCL21	up
HLA-B	0.872993248399311	12.4337561318273	9.01418489887985	1.08607804369837e-14	1.01531588192818e-12	22.9885867328193	HLA-B	up
TRAPPC9	-0.520988	7.85929544314444	-9.01175	1.09970660455926e-14	1.0202087301686e-12	22.9763671659755	TRAPPC9	down
ARHGDIB	0.906502188040545	10.8183937212937	9.00503385026427	1.13811678784262e-14	1.04784343353419e-12	22.9427261404379	ARHGDIB	up
FRZB	1.11104554522582	7.20722422938338	8.99586528932224	1.19275008885618e-14	1.08988660374956e-12	22.8967827748338	FRZB	up
SOX4	1.64943364496161	7.91677496880468	8.99349475922191	1.20729630989292e-14	1.09391253168643e-12	22.884904943459	SOX4	up
ADD3	0.849700711382187	9.79967275512604	8.99222535930611	1.21515832944679e-14	1.09391253168643e-12	22.8785445987684	ADD3	up
GPR171	1.21828017418714	6.93658088163967	8.93954684055683	1.59067521158851e-14	1.421432047532e-12	22.6146855645111	GPR171	up
HEG1	0.672954937394518	8.38618393203375	8.93726733771028	1.60931286784765e-14	1.42629905158478e-12	22.6032717992037	HEG1	up
PECAM1	0.861268502676582	8.97402284393121	8.93602112581135	1.61959408474204e-14	1.42629905158478e-12	22.5970319959896	PECAM1	up
F3	1.38628669823021	7.45399568804937	8.92421646915136	1.72029138262634e-14	1.50384702236746e-12	22.5379308527992	F3	up
CCL5	1.19337513671775	9.06305429473304	8.92284365461524	1.73240009159421e-14	1.50384702236746e-12	22.5310583114326	CCL5	up
KCTD12	1.2313468472421	9.31815716808559	8.90368519695275	1.91053153784167e-14	1.64671558719077e-12	22.4351607275701	KCTD12	up
MARCKS	1.19777204891266	9.87857933986768	8.90005451956703	1.94629336351494e-14	1.66572558076035e-12	22.4169901211636	MARCKS	up
SLC9A8	-0.506332	7.38878865106881	-8.88648	2.08602897987195e-14	1.75908597674888e-12	22.3490557332118	SLC9A8	down
BGN	0.958515406139089	10.968934932063	8.88530852549344	2.09853507927241e-14	1.75908597674888e-12	22.3431992903956	BGN	up
LHFPL6	1.18388957247276	8.46152513438608	8.88528357490598	2.09880249015541e-14	1.75908597674888e-12	22.3430744469053	LHFPL6	up
MGP	2.06467075790069	9.67461490724576	8.86514607154093	2.32610051369657e-14	1.92275894747848e-12	22.2423277001915	MGP	up
SCPEP1	0.5596292423718	8.68641348045065	8.86412531837135	2.33825456793855e-14	1.92275894747848e-12	22.2372216744359	SCPEP1	up
CD2	0.967619721823068	8.15470656666037	8.86384963504231	2.34154796533215e-14	1.92275894747848e-12	22.2358426598152	CD2	up
DAB2	0.848118611182974	9.38708580381902	8.85247925564127	2.48148963892908e-14	2.02399621355068e-12	22.1789707052014	DAB2	up
HLA-F	0.849430736182558	10.0593094894313	8.83532161429437	2.70860563129556e-14	2.19451228247566e-12	22.0931694234577	HLA-F	up
ABCA5	-0.780148	8.08147348264947	-8.83174	2.75850594596263e-14	2.22014058021747e-12	22.0752840900869	ABCA5	down
ZNF507	-0.495109	6.39149871941224	-8.8291	2.79592695828489e-14	2.2354539686866e-12	22.0620826683919	ZNF507	no
LXN	1.69232205405696	7.86995050340818	8.80617124263274	3.14299268026741e-14	2.49652222505162e-12	21.9474436928444	LXN	up
IGFBP7	0.997792359023164	12.0540974373649	8.76504015496876	3.87655851016377e-14	3.05920880350781e-12	21.741931681871	IGFBP7	up
DHODH	-1.22555	8.12444877258383	-8.73436	4.53273645887062e-14	3.55395781836481e-12	21.5887352626151	DHODH	down
EVI2A	1.09320464262211	7.26460961385748	8.72696	4.70690794352347e-14	3.66686232292569e-12	21.5517977842321	EVI2A	up
ADD2	-0.407768	7.13530671204439	-8.71545	4.99119462392952e-14	3.86356613150417e-12	21.4943486178834	ADD2	no
RAC2	0.865511978964518	8.73354130328474	8.70581739610528	5.24236122369158e-14	4.03230480705846e-12	21.4462528265234	RAC2	up
C6orf48	0.846188024100513	10.1814691090765	8.69868749161145	5.43625896771934e-14	4.15514812796812e-12	21.410674472195	C6orf48	up
ALDH1A1	0.860975956164706	12.3299420251491	8.69415819655009	5.56313019831691e-14	4.22554508125909e-12	21.3880753519407	ALDH1A1	up
CORO1A	0.814133990376988	7.84640598731857	8.68938697032849	5.69997210154663e-14	4.30259384783206e-12	21.3642709170498	CORO1A	up
ARHGAP25	0.566124738278216	7.55040042794977	8.67953436115029	5.99326299340537e-14	4.49605710857132e-12	21.3151205408897	ARHGAP25	up
SLC8B1	-0.484278	8.17222031833371	-8.67435	6.15354424685239e-14	4.5879768853986e-12	21.2892673620259	SLC8B1	no
HLA-A	0.659010190580144	13.1714383090673	8.67249036556964	6.21212542335196e-14	4.60180102881236e-12	21.2799860343264	HLA-A	up
HLA-DQB1	1.26735184536796	9.04974131476791	8.67134639685802	6.24841394293477e-14	4.60180102881236e-12	21.2742804608733	HLA-DQB1	up
CPVL	1.11252293275102	8.71880164590726	8.67017841281512	6.28568230710814e-14	4.60180102881236e-12	21.2684552228725	CPVL	up
DPYSL2	0.880548325805986	10.1210051530771	8.65620350180435	6.74916343353124e-14	4.9115319286051e-12	21.1987652026083	DPYSL2	up
TNFRSF21	1.38475209860887	8.86249215280746	8.6487734256354	7.00929820459182e-14	5.07047625478598e-12	21.1617196390648	TNFRSF21	up
STAT1	0.987695899786923	11.3448391326924	8.64502941869498	7.14414296088034e-14	5.11484758968003e-12	21.143054198667	STAT1	up
IFNAR1	-0.573885	7.47016459613214	-8.64474	7.15481025463346e-14	5.11484758968003e-12	21.1415926874823	IFNAR1	down
AKR1B10	2.57573002201218	9.12749613186533	8.64259732932177	7.23311987548828e-14	5.14059098519351e-12	21.1309298565796	AKR1B10	up
IQGAP1	0.860725377211475	8.7828613111993	8.64117053170705	7.28583187492381e-14	5.14794853348541e-12	21.1238172848848	IQGAP1	up
KLHL2	-0.726713	8.67231283870674	-8.63651	7.46083343620966e-14	5.2411276734252e-12	21.1005675797995	KLHL2	down
GOLGA4	-0.583592	8.83386940745613	-8.62635	7.85665845248706e-14	5.48746955017674e-12	21.0499318096977	GOLGA4	down
LBH	0.937873011163551	7.93617199260973	8.62286836020043	7.99694048749339e-14	5.55353244254327e-12	21.0325966785109	LBH	up
BICC1	1.15860819525665	7.16745591591025	8.62128812767956	8.06149057132212e-14	5.56655084734532e-12	21.0247219366129	BICC1	up
USP46	-0.344992	6.53275361549967	-8.60899	8.58185376512371e-14	5.88417163575931e-12	20.9634524556652	USP46	no
RAI2	0.651277486950099	6.98292266387709	8.60815833248021	8.61830454344736e-14	5.88417163575931e-12	20.9593009253439	RAI2	up
GZMA	1.13948723422377	7.69925640592276	8.60672951421623	8.68116519072809e-14	5.89397768507924e-12	20.9521825551001	GZMA	up
PLAT	1.26042633558665	7.52586818469089	8.60430745154824	8.78876917194956e-14	5.93388398592794e-12	20.9401162544084	PLAT	up
SINHCAF	0.768187142236178	8.8630260624646	8.57983125013448	9.95361596157695e-14	6.67970530524725e-12	20.8182093039622	SINHCAF	up
RGS14	-0.441515	6.91797152981426	-8.57885	1.00033437468526e-13	6.67970530524725e-12	20.813328142466	RGS14	no
FZD5	-0.824644	8.31061406943175	-8.56759	1.05927751070887e-13	7.03464458341251e-12	20.7572516732808	FZD5	down
CYTH2	0.63269403803449	7.88185568850758	8.56546985690474	1.07074479181404e-13	7.07215296462827e-12	20.7467055937031	CYTH2	up
ISCU	0.364159943685779	10.9945808373484	8.5599602697017	1.10115184984634e-13	7.23367482766625e-12	20.7192789878168	ISCU	no
THAP7	-0.458818	7.37484846523496	-8.55459	1.13159697697637e-13	7.39370863505042e-12	20.6925667499937	THAP7	no
FAM111A	0.60373393627949	8.98657142457809	8.54594185980271	1.18245513744579e-13	7.68469373549663e-12	20.6495082412171	FAM111A	up
ENG	0.824330606563441	9.13595757444199	8.54001419407773	1.21860870016186e-13	7.8775274112059e-12	20.6200112533294	ENG	up
ABCA1	-0.613059	10.7628326966341	-8.53029	1.28032019071301e-13	8.21033017207971e-12	20.5716281763915	ABCA1	down
GPC4	0.98425935188885	6.84112333768951	8.52978565121604	1.28360300559133e-13	8.21033017207971e-12	20.5691201519909	GPC4	up
UBE2D4	-0.640806	8.93508288622606	-8.51445	1.38760868893565e-13	8.82911434378794e-12	20.4928149783803	UBE2D4	down
TBC1D8B	-0.73873	7.23591371306063	-8.49423	1.53758556004587e-13	9.73243609960284e-12	20.3923011299702	TBC1D8B	down
MICALL2	0.507247737684168	7.48582457161138	8.48041926639391	1.64924904416858e-13	1.0385141779161e-11	20.3236425443359	MICALL2	up
ANXA1	1.59124686665435	9.03647918709309	8.47570808198731	1.68915524159462e-13	1.05815998201543e-11	20.3002282006865	ANXA1	up
PZP	-1.89698	8.60507517518711	-8.47271	1.71502449480931e-13	1.06885603514962e-11	20.2853435943055	PZP	down
IL10RA	0.765754513022528	7.75028486186452	8.46822412975631	1.75453542813046e-13	1.08790148255456e-11	20.2630378348595	IL10RA	up
SMYD2	0.492194234523193	9.33661060897339	8.44913023821002	1.9329892964112e-13	1.19246796544595e-11	20.1681788151521	SMYD2	no
TSPAN4	0.515624517237153	9.3300237698105	8.44475060455403	1.97640732479307e-13	1.21309485950557e-11	20.1464258078513	TSPAN4	up
VWF	1.37281103493689	9.3779721475411	8.42987699980872	2.13124083152144e-13	1.30155627263719e-11	20.0725652324879	VWF	up
HLA-DRB6	0.858255101443392	8.57327366921718	8.42812852711271	2.15021839261184e-13	1.30658020627058e-11	20.0638839988721	HLA-DRB6	up
MRPS18B	-0.584183	10.0322447895011	-8.42427	2.19264727517008e-13	1.32109564205502e-11	20.0447490509508	MRPS18B	down
AXL	0.861938900099243	8.42180559295824	8.42398670500464	2.19584727799814e-13	1.32109564205502e-11	20.0433209403207	AXL	up
ACVR2B	-0.59976	6.28346348083864	-8.42273	2.20986212107588e-13	1.3229780471643e-11	20.0370907638106	ACVR2B	down
AQP3	-0.7728	9.05730902122293	-8.41126	2.34217908886072e-13	1.39523096630599e-11	19.9801459446284	AQP3	down
SLC38A10	-0.450952	8.46216112835559	-8.41031	2.35351228579551e-13	1.39523096630599e-11	19.9754190891436	SLC38A10	no
IGFLR1	-0.795474	8.16869270200154	-8.40594	2.40613436063376e-13	1.41950247013505e-11	19.9537656012721	IGFLR1	down
SH3BGRL	0.930810685653896	9.81709110722849	8.40074222562664	2.47040890255073e-13	1.45038064699029e-11	19.9279509695694	SH3BGRL	up
GYG2	-0.887981	7.95769792678623	-8.39919	2.48994448690626e-13	1.45482189179672e-11	19.9202378909677	GYG2	down
PEA15	0.775836170885452	9.83912059429159	8.38915353943861	2.61980932449784e-13	1.52337524979054e-11	19.8704535055126	PEA15	up
ARL6IP5	0.59413784798231	10.3970102884032	8.3881452698171	2.63322579279356e-13	1.52388538380096e-11	19.8654516249138	ARL6IP5	up
LSM12	-0.452726	8.44429669421418	-8.38533	2.67109978288757e-13	1.53847751949918e-11	19.8514679439498	LSM12	no
SLC17A4	1.01158217472874	8.68781350045973	8.38357705041902	2.69487510748028e-13	1.5448498670381e-11	19.8427906876739	SLC17A4	up
ARHGEF3	0.886561850922141	7.80165515552755	8.37886988501917	2.75990370200731e-13	1.57469998546924e-11	19.8194428066253	ARHGEF3	up
NKRF	-0.326866	7.26994868520344	-8.37017	2.8841971208978e-13	1.63792745842387e-11	19.7763088886546	NKRF	no
GCC1	-0.400025	7.98886806602634	-8.36765	2.92132657537284e-13	1.64374073630365e-11	19.7637839750057	GCC1	no
SH3BP5	0.630853670677153	8.48786506966293	8.36763592805302	2.92148439925606e-13	1.64374073630365e-11	19.7637310767063	SH3BP5	up
KCNN2	-1.41997	7.10076227301171	-8.36481	2.96360607138447e-13	1.65975597168366e-11	19.7497142479709	KCNN2	down
PCOLCE2	-1.13661	7.12092712699656	-8.36253	2.99803937683506e-13	1.6655357071696e-11	19.7384031278734	PCOLCE2	down
MAN1A2	-0.452547	8.7077288982369	-8.36231	3.00133563622268e-13	1.6655357071696e-11	19.7373271513277	MAN1A2	no
ISG15	1.62307310924115	9.85326209662052	8.36131126357351	3.01656395154091e-13	1.66637735013985e-11	19.7323715673361	ISG15	up
HDLBP	-0.365657	8.94149879633352	-8.35786	3.06972052077617e-13	1.68806848366483e-11	19.7152674265526	HDLBP	no
CSF1R	0.825641592732023	9.66481388161349	8.35530507261262	3.10970710666508e-13	1.70235452555408e-11	19.7025951198408	CSF1R	up
GFPT1	-0.99224	8.63960110599369	-8.34123	3.33941798377698e-13	1.81990792631577e-11	19.6328132605089	GFPT1	down
OLFML3	0.922124174136429	8.36384195316259	8.33424611248006	3.45949793097491e-13	1.87693206942581e-11	19.5982235481415	OLFML3	up
ABCC4	0.749995575896156	6.97549690507956	8.32255755768146	3.67028012492665e-13	1.98244063814372e-11	19.5403141365044	ABCC4	up
DNAJC12	-1.47352	9.53552931963838	-8.32096	3.70008171095357e-13	1.98969438200083e-11	19.532396180311	DNAJC12	down
HSPB8	0.848403037158929	7.27036637916875	8.31626892497714	3.78892664251039e-13	2.02849451482065e-11	19.5091641731834	HSPB8	up
MANEA	-0.928203	7.20781843871302	-8.31159	3.87966779492046e-13	2.06796503121353e-11	19.485992168874	MANEA	down
CD48	0.901689937871772	8.23864407026978	8.29299632181539	4.26219641347692e-13	2.26194205296878e-11	19.3939245897012	CD48	up
ABCE1	-0.519858	8.67978791714988	-8.28717	4.38971748598059e-13	2.31948854813574e-11	19.3650617192929	ABCE1	down
DLEU1	-0.706243	7.11279585074936	-8.27992	4.55339224462582e-13	2.39555740038691e-11	19.3292211115892	DLEU1	down
ADGRE5	0.856137488355913	8.58841360544911	8.27160349858226	4.74897205295824e-13	2.48768350687937e-11	19.2880471258679	ADGRE5	up
SND1-IT1	-0.46966	7.49531280852444	-8.26543	4.8994602166313e-13	2.55549957136138e-11	19.2575046735644	SND1-IT1	no
POLD2	-0.528047	9.62227176548849	-8.25821	5.08140437975857e-13	2.63907296697461e-11	19.2218072892433	POLD2	down
ASPN	1.02708874351408	8.57563487686044	8.25373809144948	5.19762617603559e-13	2.68794684754726e-11	19.1996677763384	ASPN	up
DACT1	0.76981979804444	6.45079572818428	8.23893802154598	5.60108347211394e-13	2.88432065409325e-11	19.126480585495	DACT1	up
PDIA4	-0.955415	9.46708939582856	-8.22392	6.04223579802343e-13	3.09836673642948e-11	19.052261426907	PDIA4	down
FAM129A	1.11060656787786	7.67938506441129	8.22210233292519	6.09806002940216e-13	3.11018065635439e-11	19.0432584389383	FAM129A	up
SENP2	-0.342373	7.65147234095111	-8.22151	6.11645829728216e-13	3.11018065635439e-11	19.0403093344869	SENP2	no
PRKX	0.521796705729879	6.67680343815362	8.20666166216555	6.59234532127541e-13	3.33819886206084e-11	18.9669617507318	PRKX	up
MCFD2	-0.723012	10.2050379656549	-8.19466	7.00406565519467e-13	3.53196721608219e-11	18.9076577058518	MCFD2	down
PTPRC	1.05276472901222	8.03579256314373	8.18696230321209	7.28126304259223e-13	3.64824321414327e-11	18.8696633160235	PTPRC	up
GJA1	1.37424151568072	7.80851339288046	8.18659720965264	7.29468527142939e-13	3.64824321414327e-11	18.8678605018989	GJA1	up
PLA2G7	0.971533575524957	6.8877269381712	8.16646851287153	8.0740908096207e-13	4.021492852841e-11	18.7684912255877	PLA2G7	up
STK11	-0.577881	7.45795707325424	-8.15974	8.35250311671455e-13	4.14318246438498e-11	18.7353073297709	STK11	down
TMEM222	-0.463747	8.4175068888248	-8.1582	8.41786240204455e-13	4.15862934032713e-11	18.7276776091384	TMEM222	no
CRISPLD2	1.37458733853147	9.14552894744375	8.15607232600156	8.50855706387921e-13	4.18641676102527e-11	18.7171879583898	CRISPLD2	up
CD8A	0.955501715117718	8.3061220619175	8.15523507607263	8.54454262600597e-13	4.18717042475204e-11	18.7130568679836	CD8A	up
ALOX5AP	0.939221695032964	8.38203048076496	8.15337251483262	8.62514102340911e-13	4.20969232359401e-11	18.7038670830627	ALOX5AP	up
H6PD	-0.960657	8.65015498729291	-8.13956	9.24713757508152e-13	4.49521851799863e-11	18.6357093086383	H6PD	down
DYNLRB1	0.564034023310267	10.0700048148674	8.13147370199895	9.63145879456437e-13	4.64819621698911e-11	18.5958519992737	DYNLRB1	up
SYT17	-0.676666	7.8087859518644	-8.13133	9.63832343192015e-13	4.64819621698911e-11	18.595154633113	SYT17	down
ITK	1.15979838119189	7.21032919853941	8.1214573509374	1.01298890344853e-12	4.86595025439132e-11	18.5464668832279	ITK	up
PSMB3	-0.432645	10.9565542449283	-8.1206	1.01738608736944e-12	4.86783193692946e-11	18.5422274201217	PSMB3	no
WIPF1	1.0330840042595	7.55146555570757	8.11531102735171	1.04483641592646e-12	4.97956743637424e-11	18.5161690634089	WIPF1	up
RGS2	1.47153772012289	9.92465502124196	8.09808695251143	1.13949181972657e-12	5.40947034575664e-11	18.4312901384704	RGS2	up
LAMC1	0.697468317431261	9.12591926693556	8.08542781305662	1.21445706034027e-12	5.74055506666135e-11	18.3689313078589	LAMC1	up
ITGB2	0.776103567538025	9.39183623850684	8.08473783902473	1.2186811546109e-12	5.74055506666135e-11	18.3655330998189	ITGB2	up
COL16A1	0.823446199229872	7.22841420472317	8.08055727620067	1.24458947961974e-12	5.83995982464043e-11	18.3449446368162	COL16A1	up
IGHMBP2	-0.473454	7.58915472172086	-8.07703	1.26690526283493e-12	5.92180756124344e-11	18.3275518642033	IGHMBP2	no
COLEC11	1.11968608342976	11.1310249091682	8.07546208540843	1.27690818777166e-12	5.94569548122185e-11	18.3198549009095	COLEC11	up
CYBA	0.894352110073147	9.87727815819649	8.07277800279386	1.29426772001557e-12	6.00352503868292e-11	18.3066393126783	CYBA	up
NCK2	0.863021719775467	8.38312941898642	8.07171815046975	1.30118689885528e-12	6.0126708676001e-11	18.3014211902325	NCK2	up
ANXA2	0.943374105692996	11.6081207523012	8.05746776408685	1.39787375182877e-12	6.43498473711178e-11	18.2312746254324	ANXA2	up
EMP3	0.809796140765483	8.41720297705749	8.0510783726935	1.44351469590529e-12	6.59759116387655e-11	18.1998320226218	EMP3	up
CDK2AP2	-0.630775	8.49998870537113	-8.051	1.44405434838407e-12	6.59759116387655e-11	18.1994662289294	CDK2AP2	down
CACFD1	-0.593753	8.63341040787692	-8.05005	1.45102660962959e-12	6.59888178501518e-11	18.1947524658321	CACFD1	down
WBP2	-0.598796	9.73989523987326	-8.04948	1.45519650981985e-12	6.59888178501518e-11	18.1919441216364	WBP2	down
IL1RAP	-0.991371	9.37596177517594	-8.04688	1.47428844304495e-12	6.66060499937745e-11	18.179188054974	IL1RAP	down
AVPR1B	-0.482002	6.66044846069467	-8.03916	1.53263191469379e-12	6.89854654047172e-11	18.1412065220731	AVPR1B	no
CRIM1	0.896268343415209	8.52219632938792	8.03769325974197	1.54399026231666e-12	6.92402718004957e-11	18.133980709323	CRIM1	up
NRTN	-0.855169	6.23209591822434	-8.029	1.61292905394846e-12	7.20659073258662e-11	18.0912334135903	NRTN	down
PLPBP	-0.389895	10.0407240538285	-8.01739	1.70984682988969e-12	7.6116368218496e-11	18.034130756951	PLPBP	no
GMFG	0.675462664324533	8.54161282764466	8.01649448935986	1.71754011109249e-12	7.61797991609746e-11	18.0297376221001	GMFG	up
PPP1R1A	-1.41307	9.25047897537805	-7.99063	1.95575220986715e-12	8.64300240236925e-11	17.9026416005741	PPP1R1A	down
PDS5A	-0.452384	8.51326422813638	-7.95906	2.29146345416728e-12	1.00899113617735e-10	17.7476326101975	PDS5A	no
PLEKHM1	-0.345221	7.78884713632294	-7.95793	2.30446856482608e-12	1.01023954248261e-10	17.7420950890255	PLEKHM1	no
PAK2	-0.553625	8.92717038501431	-7.95738	2.3109239925135e-12	1.01023954248261e-10	17.7393579952091	PAK2	down
ATP2A2	-0.637598	10.2745851588762	-7.95465	2.34275400085942e-12	1.02048349005178e-10	17.7259729840094	ATP2A2	down
EPHA3	1.54435479384419	7.70667297908131	7.95342845758094	2.35714324286518e-12	1.02308435109073e-10	17.7199816894599	EPHA3	up
TPM1	0.897272902207277	10.3331162420674	7.95028	2.39468788122423e-12	1.03568120357715e-10	17.7045197578528	TPM1	up
S100A6	1.31334511860637	9.3106864250825	7.94840752010719	2.41724881433888e-12	1.04173137732838e-10	17.695344762705	S100A6	up
YWHAZ	0.5551553257592	11.0712414368745	7.94722523834969	2.43162219335965e-12	1.04422277441342e-10	17.6895440194666	YWHAZ	up
PACSIN3	-0.714532	7.49242392506352	-7.94613	2.44502192354063e-12	1.04627998016864e-10	17.6841670301697	PACSIN3	down
TMEM53	-0.566205	7.84758541368545	-7.94304	2.48312955972884e-12	1.05868143891444e-10	17.6690349788452	TMEM53	down
LTB	0.676126193501164	8.11817936180839	7.94237965154711	2.49142509281271e-12	1.05868143891444e-10	17.6657717316267	LTB	up
CTDSPL	0.491920901608108	8.8615762397053	7.93384026431006	2.60039792830404e-12	1.10113714364735e-10	17.6238859572966	CTDSPL	no
MTHFD2	1.29771961687421	7.68245948777626	7.93170237402719	2.62841391211528e-12	1.10913591228948e-10	17.613401223477	MTHFD2	up
PMP22	1.02010619449333	8.88156110364383	7.92365196380498	2.73663046975465e-12	1.14852695626794e-10	17.5739	PMP22	up
COL1A2	1.42289157338399	9.8444491270018	7.92335810552746	2.7406633532272e-12	1.14852695626794e-10	17.5724852028306	COL1A2	up
SLC1A4	-0.65367	7.20929121383329	-7.92187	2.76116191209661e-12	1.15216523961181e-10	17.5651946648034	SLC1A4	down
RASGRP1	0.959732157426179	6.36668859028183	7.92135539773962	2.76830617926971e-12	1.15216523961181e-10	17.5626664458623	RASGRP1	up
PDZK1IP1	0.941079078986556	6.90401040036174	7.91847594944872	2.80853703316346e-12	1.1649198144722e-10	17.5485502756767	PDZK1IP1	up
WDR37	-0.349547	7.75481331510725	-7.91434	2.86736502813444e-12	1.18527507438496e-10	17.5282687796141	WDR37	no
ARL4C	1.21455329318914	7.54142770457341	7.91301561344282	2.88643082961595e-12	1.1891116566889e-10	17.5217848998645	ARL4C	up
PIH1D1	-0.339434	8.85685934097983	-7.91203	2.90075769306109e-12	1.19097662985714e-10	17.5169407669846	PIH1D1	no
ANXA4	0.96597464945633	10.0867708195897	7.90872849255977	2.94909073211105e-12	1.2028485519193e-10	17.5007734093968	ANXA4	up
MXRA7	0.85451514661356	9.10780234946225	7.90870294313053	2.94946818457953e-12	1.2028485519193e-10	17.5006481978244	MXRA7	up
CLP1	-0.364123	7.77249167587814	-7.89817	3.10920482050762e-12	1.2637513773789e-10	17.4490480603628	CLP1	no
KLRB1	1.0111438055451	8.61102375582581	7.88561889920851	3.31089822059576e-12	1.34124486916334e-10	17.387557996448	KLRB1	up
FAIM	0.80406101496202	7.55031143238528	7.86334409079695	3.70132538471048e-12	1.49442549502945e-10	17.278507058812	FAIM	up
IGFBP6	0.9068165181902	7.46414728720232	7.86139980321002	3.73750236671746e-12	1.50262450473157e-10	17.2689919143485	IGFBP6	up
MLEC	-0.859157	9.97016585159053	-7.86093	3.74636077457143e-12	1.50262450473157e-10	17.2666760506112	MLEC	down
LONRF3	-0.581293	6.61170124790915	-7.8566	3.82834170879941e-12	1.5304551574684e-10	17.2455000039096	LONRF3	down
WBP1L	-0.565497	8.92440114500907	-7.85312	3.8954810339256e-12	1.55218954115731e-10	17.228492817297	WBP1L	down
NAA60	-0.370758	9.31163913252913	-7.84732	4.01018052276135e-12	1.59267071546139e-10	17.2001053859212	NAA60	no
GAS1	1.4342260869754	8.03635295266947	7.83753085995225	4.21134318693615e-12	1.66511417129639e-10	17.152226227978	GAS1	up
CD37	0.846743724134962	6.81524310809941	7.83668470564347	4.2291947034849e-12	1.66511417129639e-10	17.1480884690936	CD37	up
SLC35B1	-0.629831	9.85163626161096	-7.83647	4.23368945059313e-12	1.66511417129639e-10	17.1470493964144	SLC35B1	down
C1orf54	0.609953586336231	8.2405354964836	7.83036692953817	4.36488175116318e-12	1.7111744490931e-10	17.1171975175281	C1orf54	up
DCK	0.867928801758658	7.54471013567887	7.82165836755504	4.55903729905192e-12	1.781542774771e-10	17.0746267655618	DCK	up
LYZ	1.73030697769443	10.3394217561275	7.81923719609698	4.61452594635366e-12	1.79744659698834e-10	17.0627932316856	LYZ	up
GPR183	1.31196683576481	7.68526085504336	7.81762899383823	4.65175345566784e-12	1.80615845836202e-10	17.0549336033988	GPR183	up
POMGNT1	-0.584663	8.10519171082103	-7.81415	4.73332323367854e-12	1.83197698276737e-10	17.0379300011226	POMGNT1	down
PCGF1	-0.401748	7.77148751323871	-7.80459	4.96490930477121e-12	1.90820004557437e-10	16.9912066008571	PCGF1	no
LPAR6	0.854526716349073	7.92112633545451	7.80420009346386	4.97449832756527e-12	1.90820004557437e-10	16.9893193004724	LPAR6	up
GYPC	0.593957885390981	8.64323756403945	7.80408465722076	4.97736702416749e-12	1.90820004557437e-10	16.9887553941908	GYPC	up
CH25H	1.23255242649566	7.16631777150007	7.8008591135579	5.05819313654613e-12	1.93308871661777e-10	16.9729994448664	CH25H	up
ASAP1	0.670181768382938	8.05251142822289	7.79898325647888	5.10579726458697e-12	1.94516470710111e-10	16.9638371115008	ASAP1	up
LY6G6C	-0.27165	6.26491333034331	-7.79673	5.16366867819445e-12	1.96106454519054e-10	16.9528130585525	LY6G6C	no
GLIPR1	0.959860580351653	7.74642865879434	7.7947564254665	5.21470130691207e-12	1.97427616769166e-10	16.9431938217108	GLIPR1	up
JAG1	0.913504731739804	8.76461595042277	7.78752504126312	5.40639791005616e-12	2.04049545965567e-10	16.9078831657937	JAG1	up
HLA-G	0.64569171512165	10.229081105484	7.7813051257498	5.57687459887651e-12	2.09832065015933e-10	16.8775180489038	HLA-G	up
BEX4	0.882033787985213	7.80091418724653	7.77515372922436	5.75072706276091e-12	2.15705512326337e-10	16.8474934298416	BEX4	up
SPRY1	1.10188858621601	9.08070549075607	7.76526137791325	6.04167289565914e-12	2.2592138677214e-10	16.799221976152	SPRY1	up
POU2AF1	1.24266595316728	6.94937891949587	7.75920848484823	6.22686256506826e-12	2.32132088200229e-10	16.7696934960729	POU2AF1	up
CD24	1.5183029605854	10.5490797028518	7.75640860780165	6.31442336799877e-12	2.34676413429019e-10	16.7560365306356	CD24	up
CACNA1H	-0.712268	7.37054790299629	-7.75347	6.40770281921700e-12	2.37417110859586e-10	16.7416945023837	CACNA1H	down
APOBEC3C	0.36337054963291	7.0379824493438	7.74805657478471	6.58295345021702e-12	2.43169098116983e-10	16.7153052547885	APOBEC3C	no
CLEC11A	0.644425899746112	7.06113178847209	7.73869062305814	6.89760178713894e-12	2.5401986217909e-10	16.6696426181034	CLEC11A	up
NOP14	-0.501604	7.93420022801358	-7.7277	7.28608806447384e-12	2.673378343377e-10	16.6160569277778	NOP14	down
ALPL	-1.0683	8.57006305976874	-7.72722	7.30323056036505e-12	2.673378343377e-10	16.6137587325133	ALPL	down
AAMP	-0.404559	8.52787882085929	-7.72409	7.41809434010809e-12	2.70727028574576e-10	16.598497458495	AAMP	no
NDST1	-0.684846	7.85976730207486	-7.72007	7.5684084643811e-12	2.75385832537795e-10	16.5788793999032	NDST1	down
TCF4	0.866227045266657	8.85215164691287	7.71500147195628	7.76174121603181e-12	2.81577435816223e-10	16.5542122373511	TCF4	up
NADK	-0.515927	9.09013746411738	-7.70305	8.23756149702856e-12	2.96341766127992e-10	16.4960289816047	NADK	down
RRP12	-0.505666	7.10260336816072	-7.70304	8.23817827032337e-12	2.96341766127992e-10	16.4959557662364	RRP12	down
RUNX3	0.778859072229135	7.54613199948346	7.70294853814777	8.24187582911721e-12	2.96341766127992e-10	16.495516954717	RUNX3	up
ECE1	-0.458452	7.62932908208623	-7.69872	8.41716722570803e-12	3.01751720631356e-10	16.4749369338548	ECE1	no
EXPH5	-0.782715	7.20720292816816	-7.69787	8.45308080273101e-12	3.02147914692912e-10	16.4707734743854	EXPH5	down
ARHGEF18	0.485241271591928	9.46703768799065	7.69701291272665	8.48905683550319e-12	3.02544010914575e-10	16.4666204805736	ARHGEF18	no
ZNF83	0.976145717080259	6.68474900627878	7.68168736949832	9.16185856401148e-12	3.25567447743952e-10	16.3920379485058	ZNF83	up
STK17B	0.650818471914326	6.34548873299894	7.67780240443545	9.34066651291226e-12	3.30953703007063e-10	16.3731377801945	STK17B	up
SLC39A14	-0.701237	11.9418173849018	-7.66557	9.92646566272744e-12	3.50687026741647e-10	16.3136602359418	SLC39A14	down
PRKCB	0.738845577596569	7.46810998694195	7.66488128731915	9.9606842779821e-12	3.50875930522656e-10	16.3102953473472	PRKCB	up
KBTBD11	-0.631471	7.7410982772891	-7.66338	1.00352578961489e-11	3.52481182693344e-10	16.3030020398525	KBTBD11	down
NANS	-0.69931	8.30748725211299	-7.65613	1.04035739152307e-11	3.63681841520289e-10	16.2677579840222	NANS	down
FAM50B	-0.541983	7.79494127341991	-7.65593	1.04139949682433e-11	3.63681841520289e-10	16.2667790536019	FAM50B	down
CSGALNACT1	0.761690835642747	6.90943049056793	7.65506697697195	1.04587948788268e-11	3.64199811353529e-10	16.2625817835242	CSGALNACT1	up
RAD9A	-0.370251	6.47583953467453	-7.64874	1.07928772656311e-11	3.74759535454901e-10	16.2318376786783	RAD9A	no
PTGER4	1.19847175951436	7.67839862673224	7.64779890824075	1.08435523893211e-11	3.75446416488375e-10	16.227257614506	PTGER4	up
ANXA13	0.93390936379804	8.15250971227345	7.64589353427099	1.09467246850718e-11	3.77941889482039e-10	16.2179986260034	ANXA13	up
NEDD4L	0.69838906050913	7.51373374115649	7.64300893684818	1.11047787182172e-11	3.82312679213862e-10	16.2039823676469	NEDD4L	up
IMPA2	-0.800909	8.39685179536774	-7.63409	1.16079775044284e-11	3.98507770088469e-10	16.160652089985	IMPA2	down
PPP2R5D	-0.355639	7.52821204018967	-7.6318	1.17407759050635e-11	4.0193140725137e-10	16.1495302107438	PPP2R5D	no
SDHAF3	-0.707434	7.88101072866829	-7.62897	1.19069649604021e-11	4.06475688662266e-10	16.1357878492923	SDHAF3	down
RHBDF1	0.589709821399258	7.91038587696513	7.61729348697963	1.2617829435266e-11	4.29536361699687e-10	16.0790939481764	RHBDF1	up
NEDD9	1.0204687531445	8.6771103424807	7.61634518231733	1.26773794810558e-11	4.30358080539863e-10	16.0744906332422	NEDD9	up
GALNT2	-0.780837	8.41508399949105	-7.6129	1.28961586948547e-11	4.36565505901308e-10	16.0577624266551	GALNT2	down
SMAD7	0.78172101226068	7.54827729773096	7.60874384367975	1.31649135586365e-11	4.44425540216969e-10	16.0375974069117	SMAD7	up
FAM3A	-0.38334	9.05526685013414	-7.60621	1.33317766715149e-11	4.48811861188146e-10	16.0252836713639	FAM3A	no
IST1	0.401526313113106	9.70641914860993	7.59978894519836	1.37632029672451e-11	4.62055816742899e-10	15.9941475355787	IST1	no
LINC00574	-0.411158	6.59804859018606	-7.59584	1.40355977921737e-11	4.69902534347898e-10	15.9749877369514	LINC00574	no
RPAP1	-0.350353	7.30306109246017	-7.59	1.44480373304813e-11	4.82381861750933e-10	15.9466742198005	RPAP1	no
MRPL11	-0.399719	8.86821603834171	-7.58426	1.48655103359654e-11	4.94960403049282e-10	15.9188270380787	MRPL11	no
TMSB4X	0.510346735089623	13.5938045916757	7.58189940934177	1.50404757424063e-11	4.9941776420072e-10	15.9073880878528	TMSB4X	up
ANGPTL2	0.583611410695049	8.24924640558493	7.58077976671788	1.51242210031559e-11	5.00830130385159e-10	15.901959991924	ANGPTL2	up
SLC45A2	-0.369868	6.51808948617283	-7.57392	1.56476449895115e-11	5.16754971623732e-10	15.8687000002316	SLC45A2	no
TRIM68	-0.438194	7.28072828904508	-7.56778	1.61314863822101e-11	5.3128984824661e-10	15.8389307847276	TRIM68	no
TTI1	-0.363376	7.44470948712875	-7.55517	1.71715827378145e-11	5.64016878412594e-10	15.7778517233804	TTI1	no
MOGS	-0.475912	7.41478147417507	-7.54717	1.78656748089995e-11	5.85032144186295e-10	15.7391176337036	MOGS	no
GMNN	0.96175853680821	8.39684322363975	7.54669520649752	1.79076736309801e-11	5.85032144186295e-10	15.7368224247877	GMNN	up
FBLN1	0.989601859248933	8.32554574248502	7.53782614977544	1.87118003409128e-11	6.09663564458748e-10	15.6938864699871	FBLN1	up
SPP1	1.77273582307343	9.94036412116256	7.52921584432358	1.95267444923191e-11	6.34514774906828e-10	15.6522167405258	SPP1	up
CDC42EP3	0.995477422892855	7.28745958251812	7.52387759125776	2.00495957613728e-11	6.4976729943457e-10	15.6263889169012	CDC42EP3	up
KIAA0100	-0.7907	7.36617092496394	-7.50888	2.1594405638215e-11	6.97970243939434e-10	15.5538402272587	KIAA0100	down
RHOD	-0.674923	9.4682747004231	-7.50687	2.18094891408628e-11	7.0305231174776e-10	15.5441534516708	RHOD	down
ITM2A	0.803996392437018	8.79379292301477	7.5027051950133	2.22638053777425e-11	7.15799012581228e-10	15.5240026824655	ITM2A	up
THPO	-0.48033	6.75275439095583	-7.50122	2.24275551278503e-11	7.19161154271146e-10	15.5168404395259	THPO	no
PRR5	-0.466483	8.0756697233743	-7.49696	2.29054328709669e-11	7.31698540942826e-10	15.496233900963	PRR5	no
MTFR1	-0.593212	8.91521216661876	-7.49666	2.29389569735223e-11	7.31698540942826e-10	15.4948044978207	MTFR1	down
FMOD	0.710026441694339	7.65363667908366	7.49265253120228	2.33984996515169e-11	7.44403053049436e-10	15.4754184656013	FMOD	up
ARHGAP45	0.417704821990468	7.47126065594743	7.48900728648931	2.38239881588067e-11	7.55960647764956e-10	15.4578057215505	ARHGAP45	no
DNAJC3	-0.784069	7.46507756047881	-7.48361	2.44680246753665e-11	7.74374749686796e-10	15.4317362859263	DNAJC3	down
PDIA3	-0.516457	9.39320634778301	-7.47706	2.52724989661339e-11	7.97757610221883e-10	15.4001205747651	PDIA3	down
IBTK	-0.670057	9.66638535473674	-7.47412	2.56426436297566e-11	8.07344684021844e-10	15.3859107237285	IBTK	down
SLC33A1	-0.783163	8.77740654968713	-7.4703	2.61319679459599e-11	8.20624822861112e-10	15.3674373596248	SLC33A1	down
IL18	0.68288219995951	9.40431643517613	7.46808490568803	2.6418966252056e-11	8.27499218714526e-10	15.3567627368732	IL18	up
FANCC	-0.750529	7.7037729199462	-7.46148	2.72945174789841e-11	8.52725632190474e-10	15.3249001894549	FANCC	down
TM4SF4	0.946038051368147	12.4377912946759	7.45899804539676	2.76316344192098e-11	8.61044238709377e-10	15.3129039558158	TM4SF4	up
BNIP3L	0.699368562935243	9.32625696265278	7.45442152904892	2.82631459083803e-11	8.78470619500119e-10	15.2908207521174	BNIP3L	up
CTSK	0.876608452978326	8.37247324069706	7.45038678109291	2.88317700340801e-11	8.93858421490242e-10	15.2713550378558	CTSK	up
SEC23B	-0.755419	9.43062794750827	-7.44548	2.95383816455901e-11	9.13434992719735e-10	15.2476940090175	SEC23B	down
METTL9	0.486343998390811	8.20194880483047	7.44390974765239	2.97684283491493e-11	9.18212461236576e-10	15.2401129135779	METTL9	no
ROBO1	0.787735751494512	7.30378192728473	7.43797127527634	3.06537164287484e-11	9.43125609515391e-10	15.2114755455551	ROBO1	up
MBD3	-0.46854	8.21845711357752	-7.43208	3.15575069173837e-11	9.68480761532737e-10	15.1830809589804	MBD3	no
TBC1D9	0.815235712213836	8.29813707870926	7.42757932621952	3.2266237845115e-11	9.8773699882036e-10	15.1613781350853	TBC1D9	up
FXYD5	0.687158699484085	8.8089942967757	7.42541000536035	3.26133283453069e-11	9.95853717036469e-10	15.1509228970042	FXYD5	up
GRK6	-0.463084	7.52064182455966	-7.42174	3.32092141392942e-11	1.01150771788181e-09	15.1332303048693	GRK6	no
SERINC5	-0.576615	8.64901502204836	-7.41758	3.38970091156638e-11	1.02987587945665e-09	15.113199538387	SERINC5	down
FABP5	1.26006277575642	7.85195261506368	7.41612195213084	3.41417983749598e-11	1.03441036148762e-09	15.1061684905036	FABP5	up
TJP2	-0.49499	9.72560322023882	-7.41549	3.42487057991652e-11	1.03441036148762e-09	15.1031136146055	TJP2	no
MCUR1	-0.52884	8.79397063873712	-7.41517	3.43016025408961e-11	1.03441036148762e-09	15.1016056187846	MCUR1	down
TBC1D10B	-0.385441	7.40354582562581	-7.4115	3.49293027611988e-11	1.0507322189526e-09	15.0838865000111	TBC1D10B	no
DHPS	-0.317079	8.95523214853113	-7.40105	3.67751224577913e-11	1.10320606005521e-09	15.0335702796664	DHPS	no
GORASP1	-0.333481	8.17612538970909	-7.40061	3.68552341300433e-11	1.10320606005521e-09	15.0314440964863	GORASP1	no
FZD1	0.676268311146066	7.31818904645568	7.39269038920343	3.83210102336418e-11	1.14426348248022e-09	14.993337673781	FZD1	up
UGGT1	-0.422792	7.52245166343151	-7.38783	3.92497358267505e-11	1.16912264583946e-09	14.9699407958901	UGGT1	no
LAMB1	1.05892394320396	8.4062238109846	7.38413377295527	3.99705139761816e-11	1.18768131137539e-09	14.9521612998953	LAMB1	up
ANXA3	1.26190213985534	6.98936395522184	7.38176554287404	4.04393705748284e-11	1.19868212340461e-09	14.9407673696447	ANXA3	up
MYCL	-0.255273	6.38730604936228	-7.37663	4.14741897738962e-11	1.22636454579601e-09	14.9160805672088	MYCL	no
CTBS	-0.682274	9.43070945675188	-7.36944	4.29697582462473e-11	1.26750357273457e-09	14.8814700541032	CTBS	down
HEXB	0.313090933947775	11.0883359819944	7.36828050011714	4.3215011348821e-11	1.27165141143395e-09	14.8759096746456	HEXB	no
LIPA	0.654965506327633	11.1004628065724	7.35738531879937	4.55949908740897e-11	1.33822872974022e-09	14.8235343739642	LIPA	up
CDH1	0.635319706788302	10.7689435264518	7.35692764564895	4.56977637490487e-11	1.33822872974022e-09	14.8213347626908	CDH1	up
SLC30A5	-0.657397	8.2140931048965	-7.34815	4.77130700294435e-11	1.39388687516304e-09	14.7791739927562	SLC30A5	down
FILIP1L	1.07994520565319	8.50654447428795	7.33696852027572	5.04104740954357e-11	1.46915705439288e-09	14.7254502810761	FILIP1L	up
DNAJC11	-0.356608	7.77323860694634	-7.33451	5.10231640160711e-11	1.48345577102228e-09	14.7136487456251	DNAJC11	no
ZFPM2	0.715464224131816	6.71006114891181	7.33305731723185	5.13889721771292e-11	1.49052548656003e-09	14.7066700277841	ZFPM2	up
FABP4	1.50397090416098	8.15519299939012	7.33037565012817	5.20707329817176e-11	1.5067038522067e-09	14.6937953586469	FABP4	up
TCEA2	0.963819397107081	8.4065502440318	7.32826914277703	5.26125571958319e-11	1.51876581377897e-09	14.6836830424492	TCEA2	up
CDKN1C	0.879013561158917	7.51663900329762	7.32488462974107	5.34948394367691e-11	1.54057531676553e-09	14.6674375142695	CDKN1C	up
TRAT1	0.770197891707175	6.10525134620021	7.32284528461151	5.40335309235255e-11	1.55059579268535e-09	14.6576498536705	TRAT1	up
F2R	0.613312892047578	11.0165300067499	7.32260269116531	5.40979689046809e-11	1.55059579268535e-09	14.6564856032619	F2R	up
PFKM	0.530005913213273	7.53230144718133	7.31867890973475	5.51508604183508e-11	1.57705507450404e-09	14.6376563083357	PFKM	up
TACC1	0.693919550305331	10.7507929960497	7.31751909760461	5.5465954383681e-11	1.58234212118515e-09	14.6320912415315	TACC1	up
MOXD1	0.880268059848081	7.35644952581533	7.31448853867965	5.6297741968388e-11	1.60193300936953e-09	14.6175511523443	MOXD1	up
TUBGCP2	-0.361118	8.56311337228135	-7.31406	5.64163028067273e-11	1.60193300936953e-09	14.6154961687032	TUBGCP2	no
OR7E156P	-0.364273	6.91585658799182	-7.31285	5.67515725038894e-11	1.60769664484794e-09	14.6097083321174	OR7E156P	no
LDOC1	0.547466692298253	7.02240734582909	7.30946970561962	5.77025447665718e-11	1.63083494546081e-09	14.5934757692942	LDOC1	up
C7orf26	-0.347745	8.16385139299759	-7.30437	5.91653812053243e-11	1.6682990203905e-09	14.5690213196885	C7orf26	no
ATP5F1C	0.283429030966573	12.1486008676672	7.30379164757323	5.93338311876497e-11	1.66917604264701e-09	14.5662442509845	ATP5F1C	no
INTS5	-0.357006	7.59274603077525	-7.30316	5.95186626744986e-11	1.6705087932637e-09	14.5632061794945	INTS5	no
VEGFC	0.554191735183378	6.96843445651132	7.30110513394757	6.0121520018929e-11	1.68354108937798e-09	14.553362232374	VEGFC	up
ITGBL1	1.02064207339841	7.93175150536018	7.29972177009662	6.05311608978983e-11	1.69111539860266e-09	14.546729481408	ITGBL1	up
ZCCHC14	-0.554112	8.54270342767413	-7.29426	6.21750688441454e-11	1.72977404163704e-09	14.5205562229794	ZCCHC14	down
NAV3	0.577508672467219	6.53972105922897	7.29418187969525	6.21995602892606e-11	1.72977404163704e-09	14.5201715429278	NAV3	up
TMEM243	0.830801220834105	7.75743837607149	7.29338846004683	6.2442212397065e-11	1.73255755082541e-09	14.5163684456448	TMEM243	up
HLA-C	0.683109214663897	11.1592673720542	7.28998278179533	6.3494483903685e-11	1.75774137330634e-09	14.5000454783553	HLA-C	up
GPRC5B	0.7181684487881	7.07624597981406	7.28869784508243	6.38960519684413e-11	1.76483799902834e-09	14.4938875641271	GPRC5B	up
ADRA1A	-1.02617	7.40415225719504	-7.28331	6.56073578148874e-11	1.8079959626402e-09	14.4680722622193	ADRA1A	down
CTSC	0.662148728389971	9.2628938209545	7.28167972576844	6.61342192198344e-11	1.81745862362756e-09	14.460260007566	CTSC	up
HCLS1	0.834280999101308	9.44955950119264	7.28126035861946	6.62703961246259e-11	1.81745862362756e-09	14.4582509166569	HCLS1	up
DDX60	1.10504741002287	7.75569954778842	7.28086393959161	6.63993770172497e-11	1.81745862362756e-09	14.4563517982081	DDX60	up
IDE	-0.412839	8.13128	-7.27341	6.88701332708053e-11	1.88085107784292e-09	14.4206679847086	IDE	no
SPCS3	-0.368594	9.6481897909941	-7.27079	6.9762835882099e-11	1.89799330904409e-09	14.4080893905051	SPCS3	no
SLC22A3	-0.77341	7.45975730151509	-7.27065	6.98101710806144e-11	1.89799330904409e-09	14.4074269198545	SLC22A3	down
SPARCL1	1.30344469876133	9.47409862033068	7.26104320428657	7.31759586897222e-11	1.98506121865222e-09	14.3614383458262	SPARCL1	up
ST3GAL6	-0.945524	9.10977828991795	-7.26014	7.35014001592847e-11	1.98944881099284e-09	14.3571044354034	ST3GAL6	down
DPYSL3	0.802697731554403	7.79938473393244	7.25857912181995	7.4064972315407e-11	2.00024801899809e-09	14.3496445547252	DPYSL3	up
ARPC1A	-0.390782	9.88184729439421	-7.25028	7.71393235370273e-11	2.07806573171155e-09	14.3099245056149	ARPC1A	no
MCC	-0.553266	7.16483571520466	-7.24988	7.72883823528036e-11	2.07806573171155e-09	14.3080391777024	MCC	down
CD59	0.614799138059464	9.93121297645678	7.24881105906178	7.76958197626367e-11	2.08440904542014e-09	14.302904328082	CD59	up
PEX16	-0.357317	9.16435117551168	-7.24263	8.0085541632218e-11	2.14378763756904e-09	14.2733192383318	PEX16	no
DCLRE1A	-0.374269	6.83113975374725	-7.24156	8.05040583020724e-11	2.15025455064854e-09	14.2682289883892	DCLRE1A	no
CAVIN1	0.729712074927242	9.14829027111062	7.23957853973382	8.12896674989994e-11	2.16309823310321e-09	14.2587450468443	CAVIN1	up
MYOF	1.11408554502015	7.8303442532997	7.23917764106723	8.14494014886241e-11	2.16309823310321e-09	14.256827948042	MYOF	up
KDM4B	-0.551921	8.05028092412738	-7.239	8.15188834659156e-11	2.16309823310321e-09	14.2559952116824	KDM4B	down
FCGR2A	0.838179067620838	7.51126274341544	7.23776834830081	8.20133941784234e-11	2.17147882233198e-09	14.2500889736288	FCGR2A	up
RAB1B	-0.460211	7.8577724930068	-7.23414	8.34816886730694e-11	2.20554991835611e-09	14.232759979782	RAB1B	no
SRPX	0.941862552209242	9.08687401425108	7.23015	8.51283028287405e-11	2.24237784379176e-09	14.2136855887428	SRPX	up
AGL	-0.836399	10.0577669633083	-7.22987	8.52446773497732e-11	2.24237784379176e-09	14.212351506881	AGL	down
SEC61A1	-0.5134	10.5384901354796	-7.22938	8.54496997596339e-11	2.24291620125017e-09	14.210005620404	SEC61A1	down
EPB41L2	0.662916207261904	8.13855684983295	7.22344	8.79738152191169e-11	2.30419348353002e-09	14.1815772567085	EPB41L2	up
RAB31	0.848075556785648	8.96769545231334	7.22282923056243	8.82353312117822e-11	2.30607307573503e-09	14.1786786767149	RAB31	up
MYO10	0.680854707197227	8.17189204130818	7.22184191979415	8.86626427708130e-11	2.31226844977187e-09	14.1739609082276	MYO10	up
CLDN15	-0.508929	8.88375497921794	-7.22048	8.92541553963194e-11	2.32271038657702e-09	14.1674676758842	CLDN15	down
SAMSN1	1.11233812123905	7.76448202747233	7.21968969035859	8.96012604645889e-11	2.32469844970671e-09	14.1636774062619	SAMSN1	up
NDN	0.611444814571115	8.13829832615535	7.21925057038436	8.97939737203137e-11	2.32469844970671e-09	14.1615793813073	NDN	up
MRPL4	-0.392477	7.99332780651893	-7.219	8.99044080771951e-11	2.32469844970671e-09	14.1603791377501	MRPL4	no
MYL9	0.997311484497298	7.94562221881603	7.21851249918447	9.01188118283986e-11	2.32529494724104e-09	14.1580531211696	MYL9	up
ELP4	-0.35157	6.76535048573877	-7.21695	9.08100419384717e-11	2.338166185759e-09	14.1505916550641	ELP4	no
GREB1L	-0.400009	6.79097390384389	-7.20811	9.48213579766395e-11	2.43628744923911e-09	14.1083828908598	GREB1L	no
BCKDHB	-0.520994	8.66540163465232	-7.20317	9.71409061460787e-11	2.48854502191311e-09	14.0847836475758	BCKDHB	down
TMEM140	0.568908526931903	9.41863324411416	7.20267137428586	9.73785819136381e-11	2.48854502191311e-09	14.0823974446226	TMEM140	up
POP7	-0.484171	8.54587	-7.20248	9.74695491179658e-11	2.48854502191311e-09	14.0814856993961	POP7	no
EIF4G1	-0.510805	10.2092250270037	-7.19526	1.00970732545389e-10	2.56859753412229e-09	14.0470261607403	EIF4G1	down
GOLM1	0.973384130138564	8.50971651526159	7.19514592306279	1.01027698618486e-10	2.56859753412229e-09	14.0464754263457	GOLM1	up
ARMCX1	0.745583113359796	7.09351990779485	7.1940030521232	1.01593614279813e-10	2.57759330760454e-09	14.0410211054983	ARMCX1	up
COL4A1	1.26941091983789	10.0975409068047	7.19346127473111	1.01862983332781e-10	2.57904340925685e-09	14.0384355856027	COL4A1	up
PTGIS	0.833168683517419	8.25960959072684	7.19212559172403	1.02530107055129e-10	2.5905371955114e-09	14.0320615861192	PTGIS	up
IK	0.337004050603166	8.95687777725802	7.19007542478403	1.03562525437389e-10	2.61119371709666e-09	14.0222787523327	IK	no
BCL2L2	-0.452465	8.17193449748456	-7.18571	1.05793422330017e-10	2.66192021030373e-09	14.0014686785906	BCL2L2	no
DYNLT1	0.428633158038194	10.260816790771	7.17717390452009	1.10300106603612e-10	2.76958098254896e-09	13.9607370611167	DYNLT1	no
GABRP	0.910918024679563	6.92332682418545	7.17316338640519	1.12481752994395e-10	2.81853761678534e-09	13.9416137856662	GABRP	up
MUC6	0.911093423649194	7.96714334899677	7.16916373246329	1.14700087067298e-10	2.86757373728115e-09	13.9225457939974	MUC6	up
SLC43A3	-0.641049	9.66998565854662	-7.16879	1.14910590805227e-10	2.86757373728115e-09	13.9207555906863	SLC43A3	down
NFE2L3	0.451380992273855	6.13083374988274	7.16633211115584	1.16296761898871e-10	2.89621833474791e-09	13.9090483982103	NFE2L3	no
AP3D1	-0.418417	9.50382897447864	-7.16505	1.17027365677082e-10	2.90845311875988e-09	13.9029340072319	AP3D1	no
GIMAP4	0.593059537495071	9.14407138585065	7.16195000674487	1.18811249942315e-10	2.94676147050808e-09	13.8881638119606	GIMAP4	up
TCF21	0.674069118227193	6.86805499989202	7.16057256468736	1.19612715146256e-10	2.9605974076832e-09	13.8815999536912	TCF21	up
TADA3	-0.342455	8.40142396859016	-7.16008	1.19901752199035e-10	2.9617195009652e-09	13.8792435844292	TADA3	no
SCRN1	0.70183865651734	7.2557315025372	7.15938140170229	1.203101135869e-10	2.96577852012494e-09	13.875924096489	SCRN1	up
LZTFL1	-0.515587	7.20713525905707	-7.15873	1.20695869593032e-10	2.96926498616219e-09	13.8727987032008	LZTFL1	down
NUCB2	-0.927217	9.2468776946875	-7.14833	1.26973943636518e-10	3.11740270103961e-09	13.8232927531228	NUCB2	down
WDR55	-0.38913	7.52719131702365	-7.14717	1.2769674041252e-10	3.1288275932124e-09	13.8177510842555	WDR55	no
ITGA9	0.450668098518278	7.24466096000726	7.14605031303219	1.28395554381102e-10	3.13962006517814e-09	13.8124230556719	ITGA9	no
SLIT2	0.647910599171993	7.46144528307915	7.14467989863138	1.29256654493371e-10	3.15432956236534e-09	13.8058974641684	SLIT2	up
PAIP1	-0.308925	8.55649580430456	-7.14005	1.32208847701465e-10	3.21990806836856e-09	13.7838508087724	PAIP1	no
CXCL8	1.68399294540697	8.86497048975808	7.13915689122721	1.32785445479773e-10	3.22748303783137e-09	13.7796023955422	CXCL8	up
GSTP1	0.85609056526132	9.50486860106714	7.1361454211803	1.3474960871499e-10	3.26868661619416e-09	13.765267606725	GSTP1	up
SLC30A3	-0.338024	7.52809322567628	-7.12894	1.39567748306158e-10	3.37881841666283e-09	13.7309711330071	SLC30A3	no
SP110	0.665285917311904	8.53301256655119	7.12493327259062	1.42319010263559e-10	3.4339452306805e-09	13.7119147234369	SP110	up
CCR7	0.740394431051127	6.7692976064416	7.12480216063233	1.42409972538713e-10	3.4339452306805e-09	13.7112909936886	CCR7	up
GPM6A	0.880386998204234	7.60150506560094	7.12290020164417	1.4373600444686e-10	3.45905675652019e-09	13.702243367218	GPM6A	up
DYNC1I2	0.404349421361115	9.9124976377055	7.11999436300041	1.45785601103261e-10	3.50144745100381e-09	13.6884218359797	DYNC1I2	no
CAPN2	0.617466925777894	9.0953549187008	7.11854704628969	1.46817227863439e-10	3.5174999775599e-09	13.6815384208466	CAPN2	up
MRC2	0.334277802133257	7.54158171027358	7.11824584112084	1.4703283046165e-10	3.5174999775599e-09	13.6801059525914	MRC2	no
KRT7	1.1404304835629	7.25594058304745	7.11038298912658	1.52773422841388e-10	3.64765306049389e-09	13.6427190538129	KRT7	up
SLC16A10	-0.630213	6.84999380625706	-7.09671	1.63288729168913e-10	3.89107436390157e-09	13.5777445204333	SLC16A10	down
AVEN	-0.390872	7.67878884602885	-7.09352	1.65840898833834e-10	3.94415742373304e-09	13.5626064201561	AVEN	no
COL4A2	1.23686163866573	8.90426739223152	7.09035711723985	1.68416976480808e-10	3.99760061556887e-09	13.5475611159813	COL4A2	up
VAMP5	0.501258083745071	8.8724671555898	7.08464814397135	1.73160484266351e-10	4.10218199861396e-09	13.5204500650917	VAMP5	up
LY75	0.815214305908238	6.32755910144409	7.07824763882375	1.78636129591099e-10	4.22366708739422e-09	13.4900638157028	LY75	up
PAM	0.770028089729783	8.99996029249044	7.07719114195869	1.7955631779633e-10	4.23647620321469e-09	13.4850490158774	PAM	up
FSD1	-0.369246	6.4961035715672	-7.07683	1.79875069600821e-10	4.23647620321469e-09	13.4833178924337	FSD1	no
MAFB	0.852453906351533	9.67476404779698	7.07636348586188	1.80280469878326e-10	4.23781150953829e-09	13.4811206158141	MAFB	up
HTT	-0.377202	7.45269430262123	-7.07298	1.83274900891503e-10	4.29988391995065e-09	13.4650422801519	HTT	no
PDZRN3	0.557034567106191	6.15988015639288	7.07158917568841	1.84514569728462e-10	4.32062729462428e-09	13.4584627977553	PDZRN3	up
C14orf132	-0.544138	6.52923	-7.06957	1.8633061569354e-10	4.35476148562228e-09	13.4489036621312	C14orf132	down
MED31	-0.291246	6.61542101521947	-7.06823	1.87553136450604e-10	4.37491989881803e-09	13.4425210352694	MED31	no
SEPT6	0.609804475301045	7.55462923951144	7.06776142976227	1.87980254367377e-10	4.37648281863358e-09	13.4403009164525	SEPT6	up
LTBR	-0.494093	9.55338402800619	-7.0664	1.89229450878739e-10	4.39714247902355e-09	13.4338365671184	LTBR	no
MCUB	0.695814587462437	7.51923437087151	7.06060769851083	1.94631132441817e-10	4.51403082550649e-09	13.4063668817711	MCUB	up
THSD7A	0.670318292966748	6.41633801795727	7.04468684363391	2.10281321552268e-10	4.86771219204707e-09	13.3308877625573	THSD7A	up
HSPA2	0.985317065933081	7.39324939891048	7.04171069573846	2.13342237948929e-10	4.9291791212801e-09	13.3167846328781	HSPA2	up
TBC1D16	-0.585497	7.24136169186832	-7.03445	2.20995913448643e-10	5.09632511601776e-09	13.2823880559848	TBC1D16	down
ELK3	0.644769198710351	7.69289984945183	7.0296397260331	2.26216182474375e-10	5.20682815456644e-09	13.2596047176594	ELK3	up
RPN1	-0.633439	10.8719141034051	-7.02034	2.36655394718181e-10	5.4317778868879e-09	13.2155809182361	RPN1	down
FARSA	-0.417559	7.49604203684035	-7.02014	2.36883261750233e-10	5.4317778868879e-09	13.2146417900061	FARSA	no
SLC5A5	-0.428851	6.99851731010086	-7.01785	2.3953351649153e-10	5.48220494523835e-09	13.2037849911799	SLC5A5	no
CLSTN1	0.670707663618495	8.66846325759678	7.01673668765453	2.40829228597315e-10	5.50149927658491e-09	13.1985207695544	CLSTN1	up
MAGT1	-0.584152	10.5024656489354	-7.01435	2.43632628137892e-10	5.55396241730126e-09	13.1872274591788	MAGT1	down
PC	-0.989668	9.93323821305234	-7.01401	2.44039819866607e-10	5.55396241730126e-09	13.1855979396589	PC	down
KIF1B	-0.543543	8.73374184075225	-7.01341	2.44746289900993e-10	5.55962927320891e-09	13.1827771990633	KIF1B	down
UBE4B	-0.420212	8.44262987338905	-7.01265	2.45644161980824e-10	5.56961473983761e-09	13.1792039788742	UBE4B	no
NTS	0.937242963074818	6.55711189278639	7.01092436056834	2.47713696928172e-10	5.60607925282695e-09	13.1710174834191	NTS	up
TIMP3	0.816054936922868	9.61512548021724	7.00600523087246	2.53692263035559e-10	5.73071017225120e-09	13.1477468959189	TIMP3	up
ITCH	-0.447969	8.19826042112842	-7.00378	2.5643846357455e-10	5.78199749132004e-09	13.1372411179358	ITCH	no
PHKG2	-0.409991	7.44249390434642	-7.00224	2.58363293164119e-10	5.81460944782136e-09	13.1299444530723	PHKG2	no
SERP1	-0.528027	10.5688021375579	-7.00102	2.59892477708243e-10	5.83821308981198e-09	13.1241862787081	SERP1	down
ADGRB3	0.40670867828817	5.87619200975968	6.99681397850973	2.65248596673331e-10	5.94753910585054e-09	13.1042817208955	ADGRB3	no
IFI44	1.25889696808676	8.5912770334239	6.99236188790295	2.7103225270664e-10	6.0606097939055e-09	13.0832350709896	IFI44	up
RAB25	1.03954764401405	6.95635731520476	6.99216665764406	2.71288712900896e-10	6.0606097939055e-09	13.0823122538249	RAB25	up
PSMB9	0.724441259682005	8.24896597387685	6.99136208320101	2.72348164319275e-10	6.06447679484404e-09	13.0785092750298	PSMB9	up
YPEL5	0.448897625599516	9.7202355810426	6.99128	2.72459831316123e-10	6.06447679484404e-09	13.0781093009602	YPEL5	no
CCDC69	-0.735331	7.32559105865594	-6.98911	2.75339690289688e-10	6.11284533234515e-09	13.0678503692563	CCDC69	down
ARPC5	0.408198939821302	10.8094554963811	6.98888265776831	2.75638874526878e-10	6.11284533234515e-09	13.0667907481686	ARPC5	no
IFI44L	1.76706825599173	7.87425917530496	6.98637014252608	2.79013672406889e-10	6.1672241868555e-09	13.0549173139827	IFI44L	up
UNC93A	1.06781548525035	7.13104595264585	6.98630194558414	2.79105842406856e-10	6.1672241868555e-09	13.0545950554418	UNC93A	up
SDCBP	0.469179228620657	10.5123661675139	6.98447052382297	2.81592368824618e-10	6.2108748789938e-09	13.0459412485304	SDCBP	no
PDE1A	0.73090514098065	6.86913479161761	6.98364329855513	2.82722675991334e-10	6.22450848065704e-09	13.0420327169072	PDE1A	up
DCAF6	-0.456178	9.80372117226007	-6.97901	2.89139634687883e-10	6.3542748288641e-09	13.0201354674274	DCAF6	no
PTPN13	0.680448472018546	6.41921593362164	6.97503606019598	2.94753394020238e-10	6.46595306412989e-09	13.0013742877527	PTPN13	up
CD3D	0.629430648197005	8.22899876605312	6.9735331209943	2.96905508638961e-10	6.50142819187259e-09	12.994276589825	CD3D	up
TGFBI	0.641884549875375	11.2148225688439	6.9712457647323	3.00210759542181e-10	6.56198086459735e-09	12.9834754810856	TGFBI	up
PHF11	0.543818212193994	9.89359338291125	6.96705637201872	3.06359238164811e-10	6.68435156448285e-09	12.9636960195876	PHF11	up
SLA	0.758704918810688	8.6850776737195	6.96369666490465	3.11380015975334e-10	6.78172282105419e-09	12.9478368019799	SLA	up
RTN3	-0.484184	9.06901852009296	-6.96198	3.13980555186369e-10	6.82612824182458e-09	12.9397227561688	RTN3	no
CCND3	0.569665694402158	9.14258307268758	6.96056507587289	3.16133229474739e-10	6.8606556032259e-09	12.9330568317104	CCND3	up
STK4	0.443515640954595	7.30866701002329	6.95357107270996	3.27009922821651e-10	7.08404918369255e-09	12.9000561604442	STK4	no
PITRM1	-0.43937	8.7129566746165	-6.94989	3.328903837205e-10	7.19860646504491e-09	12.8826690480437	PITRM1	no
OLFML1	0.718241380819358	7.42877	6.94347033384465	3.43375120724016e-10	7.41214536795555e-09	12.852417381484	OLFML1	up
UNC13B	-0.4612	7.94819808304475	-6.94245	3.45065959720651e-10	7.43543724908701e-09	12.8476255215942	UNC13B	no
TGFBR2	0.547264198258162	10.3866160102975	6.94076011220503	3.4790253080965e-10	7.48153690251721e-09	12.8396391775036	TGFBR2	up
NCLN	-0.474848	7.76675704756671	-6.94044	3.4843659070392e-10	7.48153690251721e-09	12.8381428284401	NCLN	no
ISG20	0.950446145259813	8.94947991186833	6.93028254045498	3.65968046279331e-10	7.84410875914059e-09	12.7902560685617	ISG20	up
EFEMP2	0.475354209702183	8.0505847230864	6.92787040938331	3.70256852526868e-10	7.92206255063209e-09	12.7788909386152	EFEMP2	no
COQ8A	-0.554202	9.39146649303902	-6.92749	3.70937960539816e-10	7.92268723100244e-09	12.7770981674271	COQ8A	down
GMPPA	-0.539749	8.59175853861824	-6.92162	3.81608601618105e-10	8.13629707976287e-09	12.749433727209	GMPPA	down
C1QB	1.0032149269769	10.4329662804348	6.92067056444286	3.83356462641975e-10	8.15924884498761e-09	12.7449761824875	C1QB	up
GNAS	0.362329091235839	12.3124984202839	6.91663239657814	3.90903406965761e-10	8.30533060289317e-09	12.7259599962155	GNAS	no
XCL1	0.540544812955083	6.90610106850883	6.90796098330614	4.07610089516164e-10	8.64517524937163e-09	12.6851388304197	XCL1	up
HSPA5	-0.615254	11.233716256601	-6.90361	4.16260619709956e-10	8.80609104502554e-09	12.6647	HSPA5	down
TMEM30B	0.853152091633648	8.76217657149545	6.9030740315284	4.17334937564804e-10	8.80609104502554e-09	12.6621413638609	TMEM30B	up
MITF	0.488059913258696	7.78022737666989	6.90305617397388	4.17370891297187e-10	8.80609104502554e-09	12.6620573389145	MITF	no
RGCC	1.73571391302424	8.83528242939732	6.90223016081235	4.19037310982795e-10	8.82592797291839e-09	12.6581707944749	RGCC	up
COPG1	-0.580381	8.61869066525135	-6.90143	4.20649546690524e-10	8.84455699122827e-09	12.6544253166444	COPG1	down
RNF187	-0.386667	7.90639929161467	-6.89928	4.25038995023153e-10	8.921414346315e-09	12.6443002873071	RNF187	no
IRGQ	-0.296034	7.4505472607666	-6.89636	4.31075302353715e-10	9.03251405087017e-09	12.6305460926814	IRGQ	no
EIF3J	-0.497738	8.99485111035732	-6.88402	4.57497504333819e-10	9.56965089529932e-09	12.5725259518192	EIF3J	no
MMP2	0.818748686337804	7.49636782328146	6.88293759057242	4.59887798614719e-10	9.60312099066096e-09	12.5674436168648	MMP2	up
GUCY1A1	0.704536940197492	8.69934860021339	6.88073713281601	4.64790565458867e-10	9.68885032936812e-09	12.5571013826067	GUCY1A1	up
PPARA	-0.56921	7.09640912400282	-6.87969	4.6714652777315e-10	9.72128724662172e-09	12.5521703315619	PPARA	down
POLDIP2	-0.431897	8.90516114441645	-6.8793	4.68018581829798e-10	9.72278602560262e-09	12.5503514233835	POLDIP2	no
VPS39	-0.293119	7.60624969691834	-6.87636	4.74698022425394e-10	9.84471854357647e-09	12.5365310829385	VPS39	no
SDCCAG3	-0.497015	8.48761470515682	-6.87598	4.75565407025336e-10	9.8459052667443e-09	12.5347506838814	SDCCAG3	no
OSBP	-0.40608	10.4727694313996	-6.87427	4.79511783825298e-10	9.89615012935167e-09	12.5266911448956	OSBP	no
PROCR	0.528750531415981	6.79302927599988	6.87405842200226	4.79990219880439e-10	9.89615012935167e-09	12.525718567958	PROCR	up
GOLIM4	-0.822473	7.97573863628649	-6.87387	4.80435166322512e-10	9.89615012935167e-09	12.5248149399283	GOLIM4	down
IER5	0.695436911550167	7.90150508269602	6.87177304608283	4.8530352910143e-10	9.97951571771518e-09	12.5149822924701	IER5	up
SEC16A	-0.559303	9.75942103667213	-6.86811	4.93948452989289e-10	1.01245710207316e-08	12.4977629615062	SEC16A	down
PRELP	0.566349145474451	7.62712769370729	6.86807542551955	4.94023748481351e-10	1.01245710207316e-08	12.4976143134698	PRELP	up
ANGEL1	-0.345964	7.97062488801951	-6.86066	5.11978789329191e-10	1.04748791695583e-08	12.4627996978045	ANGEL1	no
SUPT5H	-0.374882	8.20051686460985	-6.85863	5.16997372570647e-10	1.05538923367141e-08	12.4532871065784	SUPT5H	no
VAMP3	0.454118325988661	9.9833927983489	6.85840192114894	5.17577539099944e-10	1.05538923367141e-08	12.4521933812088	VAMP3	no
BCR	-0.468208	7.22054461897097	-6.85719	5.20610084347235e-10	1.05979469934203e-08	12.4464963464305	BCR	no
SLC17A5	-0.386722	7.09949311874588	-6.85061	5.37354847146145e-10	1.09205241761992e-08	12.4156251778126	SLC17A5	no
YIPF1	-0.512929	8.75407661593578	-6.84922	5.40960579802256e-10	1.09754489588261e-08	12.4091036236776	YIPF1	down
XKR8	-0.346033	8.42862359772086	-6.84787	5.44484988665348e-10	1.10285434454166e-08	12.4027710678235	XKR8	no
TOM1L2	-0.357106	6.82688847286281	-6.84625	5.48740096508353e-10	1.10962369265658e-08	12.3951800550856	TOM1L2	no
PTPRM	0.45369759320022	8.4122410771948	6.84158248683813	5.61206110660591e-10	1.13294648884687e-08	12.3732754862072	PTPRM	no
UBFD1	-0.508887	6.51732142282304	-6.84085	5.63177049832423e-10	1.13503991486127e-08	12.3698569110857	UBFD1	down
RPL31	0.357250607495221	13.2981021432776	6.83938922344973	5.67157154987692e-10	1.1403407224416e-08	12.3629898130986	RPL31	no
TRPM4	-0.626974	7.48022200164485	-6.8392	5.67683812290932e-10	1.1403407224416e-08	12.3620847572448	TRPM4	down
BCL11B	0.542090986554544	6.15320817527846	6.83393333678577	5.82233036784679e-10	1.16763664951224e-08	12.3374088124092	BCL11B	up
RBM15B	-0.350397	7.42306702569731	-6.83141	5.89325697559207e-10	1.17991354241137e-08	12.3256023323211	RBM15B	no
MFAP3L	-0.95056	7.94671817395878	-6.82763	6.00138530431378e-10	1.1986876304892e-08	12.3078741488451	MFAP3L	down
CCL2	1.54468199505623	9.89282995641022	6.82744618099613	6.00675361612706e-10	1.1986876304892e-08	12.3070023374424	CCL2	up
CXCR6	0.52858568137682	6.90748719359111	6.82071523180184	6.20421877644748e-10	1.2360634555765e-08	12.2754644828064	CXCR6	up
FNBP1	0.404282286992835	9.21282218073331	6.82032960465537	6.21572443183308e-10	1.23632895286526e-08	12.273657977254	FNBP1	no
ENDOD1	0.778219846620147	7.65560596067321	6.81814517799123	6.28129913283548e-10	1.24733052878022e-08	12.2634255481897	ENDOD1	up
THADA	-0.745046	8.16301864993314	-6.81682	6.32135293012677e-10	1.25323657683247e-08	12.2572279279331	THADA	down
NUCB1	-0.551689	11.0396885995339	-6.81503	6.37600888500315e-10	1.26201361530038e-08	12.2488	NUCB1	down
EMC9	-0.463516	7.52434648725668	-6.81326	6.43038348830175e-10	1.27070651273709e-08	12.2405544316783	EMC9	no
INPP5D	0.445613082370764	7.35353609077532	6.81056390539445	6.5142381399104e-10	1.2851872745833e-08	12.2279223420891	INPP5D	no
BTN3A3	0.688804086638886	7.50647436019393	6.80905634640719	6.56156753640192e-10	1.29242674667573e-08	12.2208641774425	BTN3A3	up
FXYD6	0.477462207421201	8.13629990490063	6.80392704354895	6.72516321206374e-10	1.32250661029467e-08	12.1968539221919	FXYD6	no
VAMP1	0.54285268163778	7.00904470322741	6.80335033003471	6.74380763261069e-10	1.32403060030885e-08	12.1941547503858	VAMP1	up
GALR3	-0.379756	6.53036987192923	-6.80103	6.81946928382646e-10	1.33672597107005e-08	12.1832772594221	GALR3	no
TRIP6	0.510601535922657	9.51387998173947	6.79877682262405	6.89348567797005e-10	1.34707501242109e-08	12.1727525572025	TRIP6	up
CYBC1	-0.568353	7.9620551266836	-6.79871	6.89570645706978e-10	1.34707501242109e-08	12.1724385257989	CYBC1	down
SLC11A2	-0.569292	9.09678756191627	-6.79841	6.90551907132674e-10	1.34707501242109e-08	12.1710521743464	SLC11A2	down
RASSF9	0.231718318279604	5.87141822578054	6.78794367628451	7.26126485732576e-10	1.41420115081859e-08	12.1220792760187	RASSF9	no
EDNRB	0.768920578817267	9.2265664239518	6.78416245052023	7.39415271486221e-10	1.43777820709953e-08	12.1043993079154	EDNRB	up
HOXA11	-0.317849	5.97650930080756	-6.78239	7.45720211350898e-10	1.44772168187659e-08	12.0961218941002	HOXA11	no
LAMP1	0.262035071052768	12.5929268527742	6.77981689908049	7.54984684914505e-10	1.46211233325207e-08	12.0840852892615	LAMP1	no
SH3BGRL3	0.48239867953567	8.95084449359261	6.77966382487165	7.55538998833455e-10	1.46211233325207e-08	12.0833698072843	SH3BGRL3	no
PTPN11	-0.421299	10.1524058511168	-6.7765	7.67086036061178e-10	1.4820980280209e-08	12.0685837225927	PTPN11	no
UGCG	0.797526630997103	9.28316127894491	6.77395872245519	7.76488025521333e-10	1.49788237685091e-08	12.0567080158921	UGCG	up
FAT1	0.864630028902987	9.38313212311775	6.77164906829675	7.85131522699691e-10	1.51215584712668e-08	12.0459166641787	FAT1	up
SLC7A7	0.463050186483223	8.21459236170867	6.77047349076323	7.89567410028689e-10	1.51829315412637e-08	12.0404245705509	SLC7A7	no
VPS51	-0.348128	9.3699323321068	-6.76873	7.96195756335105e-10	1.52749120164731e-08	12.0322752687981	VPS51	no
ADAMTS1	1.17295451463685	9.55408306089472	6.76855379321673	7.96864495881178e-10	1.52749120164731e-08	12.0314568530268	ADAMTS1	up
BTN3A1	0.544351073006456	8.04803454749798	6.76629368602826	8.0554108013598e-10	1.54169145620355e-08	12.0209001719168	BTN3A1	up
GATA4	-0.434559	6.91307293991873	-6.76477	8.1144347756587e-10	1.54884737596814e-08	12.0137836518195	GATA4	no
STX7	0.443094048819968	7.90387806690184	6.76467078743069	8.11828995714397e-10	1.54884737596814e-08	12.0133206368598	STX7	no
SVEP1	0.678958108389267	8.51850898277151	6.75964498391452	8.3161107814683e-10	1.58410179196214e-08	11.989852653127	SVEP1	up
FLOT2	-0.469404	9.5939663704758	-6.75897	8.3431177170743e-10	1.58675914891399e-08	11.9866921810007	FLOT2	no
PDE4D	0.607788384392348	6.98233115543451	6.75368843179846	8.55674894051362e-10	1.62263363923962e-08	11.9620471153495	PDE4D	up
MAP3K1	0.296710664169461	6.76416063912092	6.7536469711463	8.5584478133185e-10	1.62263363923962e-08	11.9618536072226	MAP3K1	no
SH3BP2	-0.390872	6.91832895515401	-6.74758	8.81060843581202e-10	1.66783994268572e-08	11.9335497340216	SH3BP2	no
MRPL12	-0.393812	8.97852161296618	-6.74547	8.90007191030985e-10	1.6802628319073e-08	11.9237023569856	MRPL12	no
LY96	0.892925738517802	8.58067543778836	6.74521947695561	8.91078689365576e-10	1.6802628319073e-08	11.9225295926591	LY96	up
MYNN	-0.285237	7.44099397192503	-6.74506	8.91771189484251e-10	1.6802628319073e-08	11.921772395894	MYNN	no
CRKL	-0.349257	9.21732807806554	-6.74413	8.95728610780752e-10	1.68510678124125e-08	11.917456513661	CRKL	no
TCEAL9	0.812523464217323	9.35299848253528	6.74175226033158	9.05987677108683e-10	1.70177252548714e-08	11.9063564493828	TCEAL9	up
HYOU1	-0.822723	9.53870716144116	-6.73992	9.13971577457232e-10	1.71411984272187e-08	11.8978047686089	HYOU1	down
PARP1	-0.431047	9.14185461025966	-6.73801	9.22369125908138e-10	1.72460311947027e-08	11.8888903325323	PARP1	no
MX1	1.41603620612579	10.0719991598987	6.73768035518566	9.23812086455212e-10	1.72460311947027e-08	11.887366737254	MX1	up
GFRA1	-0.489523	6.79019866406828	-6.73768	9.23818506356578e-10	1.72460311947027e-08	11.8873599639232	GFRA1	no
TXNIP	0.924743812883783	12.2307052585055	6.73270537895803	9.46060940922833e-10	1.76341696549619e-08	11.8641714241442	TXNIP	up
ABCC1	0.435747545961125	7.21290434298075	6.73135303988006	9.52199876654626e-10	1.77214166936963e-08	11.8578674167589	ABCC1	no
GH2	-0.255776	6.12291934820608	-6.7292	9.62070053319436e-10	1.78777329632892e-08	11.8478166280104	GH2	no
KDSR	-0.55049	9.44040201548758	-6.72407	9.85954492879035e-10	1.82935953465022e-08	11.8239159748558	KDSR	down
RHBDF2	0.46679010990421	7.74112435792788	6.7232952886798	9.8960329372338e-10	1.83333061411894e-08	11.8203158093029	RHBDF2	no
LCK	0.569546198027632	6.96905829045721	6.72220898711407	9.9475571412362e-10	1.84007095795196e-08	11.8152546297962	LCK	up
RXYLT1	-0.431747	8.86848808005676	-6.71789	1.01549440127628e-09	1.87299165468282e-08	11.7951451446359	RXYLT1	no
ESRRA	-0.446715	8.69555820092805	-6.71786	1.01563523445732e-09	1.87299165468282e-08	11.7950099942079	ESRRA	no
CACNG1	-0.321324	6.58029365835915	-6.71435	1.03283617190934e-09	1.90182696927489e-08	11.7786426210193	CACNG1	no
MRPS18A	-0.386074	8.22341005046036	-6.70725	1.06845839424287e-09	1.96444400381749e-08	11.745597168076	MRPS18A	no
TOX4	-0.271562	8.30690185952679	-6.70563	1.07678665692081e-09	1.97676559540161e-08	11.7380304591035	TOX4	no
CCDC102B	0.501246396993746	5.62915322226325	6.70169464896408	1.09719226673526e-09	2.01118817762196e-08	11.7197356112975	CCDC102B	up
H2AFY	0.37410243948557	10.8617672659834	6.70024978805356	1.10478816547167e-09	2.0220618335809e-08	11.7130122901114	H2AFY	no
LHX3	-0.378679	6.3575701456997	-6.69974	1.10748475214223e-09	2.02394920192248e-08	11.7106365968575	LHX3	no
ISG20L2	-0.377953	8.04240241874711	-6.69938	1.10937841119475e-09	2.0243657404279e-08	11.7089717411225	ISG20L2	no
MINPP1	-0.583988	7.82899438870154	-6.69749	1.11944773028764e-09	2.03967740122725e-08	11.7001665616712	MINPP1	down
ABCB1	0.521937684588108	9.45852094306209	6.6952073198785	1.13170702174403e-09	2.05892746036754e-08	11.6895527476254	ABCB1	up
AKAP1	-0.564071	8.92959377888522	-6.6942	1.13715827469664e-09	2.06575254295789e-08	11.6848700909117	AKAP1	down
TRAP1	-0.367339	9.58380531955644	-6.68944	1.16331085648691e-09	2.11010699087842e-08	11.6627128881107	TRAP1	no
PAN2	-0.459537	8.33603870065635	-6.68889	1.16635513111964e-09	2.11247599232445e-08	11.6601661567553	PAN2	no
PRKACA	-0.412673	8.19009921077159	-6.68854	1.16832390597774e-09	2.11289292103385e-08	11.6585226905254	PRKACA	no
HMGN1	0.440081429801694	10.8303404542344	6.68549	1.18541485770418e-09	2.1406161613193e-08	11.6443711406256	HMGN1	no
ANKRD28	-0.309839	7.94196798931752	-6.68428	1.19230795124041e-09	2.14986921831228e-08	11.6387212732448	ANKRD28	no
HEPH	0.585552182732028	6.19314580569655	6.68290299071601	1.20014539857603e-09	2.16079511539177e-08	11.6323369600299	HEPH	up
ALOX5	0.799598069948013	7.81065324139368	6.6819844329701	1.20541568153665e-09	2.16569041650284e-08	11.6280672596786	ALOX5	up
CCND2	0.750222569781064	8.00611267096908	6.68180838438323	1.2064283814469e-09	2.16569041650284e-08	11.6272489651961	CCND2	up
TSPAN1	-0.351542	6.91092890072524	-6.67937	1.22054955463074e-09	2.18780807336687e-08	11.615909691024	TSPAN1	no
STK39	0.936349674239343	6.92002618557242	6.67629391123312	1.23857918968555e-09	2.21685609606015e-08	11.6016213018874	STK39	up
CD58	0.593838516121451	7.98938979741939	6.67002316188195	1.27616957238252e-09	2.28077776664188e-08	11.5724889985907	CD58	up
SLC15A3	0.470914142760153	8.11455378267438	6.66164265412416	1.32817326131873e-09	2.37023342801857e-08	11.5335720186167	SLC15A3	no
SNX19	-0.381836	8.2076982547037	-6.65993	1.33905675810252e-09	2.38615202070674e-08	11.5256205842598	SNX19	no
APOLD1	1.28145941474619	8.20863277811542	6.65942544942012	1.34227866164259e-09	2.38839129940591e-08	11.5232790829134	APOLD1	up
PRG4	-1.12229	9.35022666888702	-6.65769	1.35342965583204e-09	2.40471207709456e-08	11.5152183657083	PRG4	down
CADPS2	-0.529841	7.98551947630884	-6.65614	1.3634303123599e-09	2.41870189484527e-08	11.5080455384969	CADPS2	down
SOCS6	-0.566061	6.64340421323138	-6.65586	1.3652838804113e-09	2.41870189484527e-08	11.5067218803903	SOCS6	down
HMGN4	0.568565345073493	9.01490514248406	6.65190469119271	1.39123634189294e-09	2.45930757770222e-08	11.4883754692895	HMGN4	up
OGFOD2	-0.40007	6.9244719280774	-6.65175	1.3922518007563e-09	2.45930757770222e-08	11.4876646001343	OGFOD2	no
THOP1	-0.765494	7.69524302748299	-6.63641	1.49772664136459e-09	2.64178111357095e-08	11.4165	THOP1	down
IL17RC	-0.511481	8.26686615600845	-6.63303	1.52201445779732e-09	2.67880538706416e-08	11.4008475628766	IL17RC	down
FLI1	0.642042211387235	6.99281368883497	6.63287671520133	1.52312558418607e-09	2.67880538706416e-08	11.4001366214266	FLI1	up
MAP2K1	-0.601123	9.55527041158839	-6.63019	1.54273035434157e-09	2.70936445033427e-08	11.3876774088334	MAP2K1	down
SEPHS1	-0.316696	8.62455959101651	-6.62851	1.55506236027006e-09	2.72708122140867e-08	11.3799211233671	SEPHS1	no
MGAT2	-0.46282	9.11325134174042	-6.62765	1.56144374373351e-09	2.73432648668493e-08	11.3759316557594	MGAT2	no
SLC4A2	-0.55541	8.40702507432141	-6.62067	1.6141793401202e-09	2.82260741301882e-08	11.3435742187253	SLC4A2	down
ZNF672	-0.315827	8.28042239346823	-6.61974	1.62131733640687e-09	2.83101574559664e-08	11.3392760144061	ZNF672	no
WRAP53	-0.341131	7.18947697452098	-6.61857	1.63034797769818e-09	2.84206789991599e-08	11.3338651996767	WRAP53	no
VCAN	1.04279729070077	8.22385329984119	6.61831680632291	1.63232403039691e-09	2.84206789991599e-08	11.3326852256198	VCAN	up
CD28	0.366099552322461	5.84892315875384	6.61801084398973	1.63469984317931e-09	2.8421326458023e-08	11.3312684316658	CD28	no
ACE2	0.639465627925521	7.01464619311448	6.61327539851071	1.67190960484538e-09	2.90267391824085e-08	11.3093437278684	ACE2	up
COL14A1	0.776566240491175	7.6041830723382	6.60920527828638	1.70455952071166e-09	2.95513721187001e-08	11.2905044188817	COL14A1	up
FOXO3	0.64760904811061	10.7507574056048	6.60841249952548	1.71099201411547e-09	2.95994255397485e-08	11.2868354329907	FOXO3	up
DAAM2	-0.345779	7.45138420345898	-6.60826	1.712202431864e-09	2.95994255397485e-08	11.286146574906	DAAM2	no
S100A4	0.697418675666869	9.28637965736705	6.60572179798176	1.73300338990517e-09	2.99164633487464e-08	11.2743841563706	S100A4	up
C6orf106	-0.470788	8.50632229287493	-6.59912	1.78822752315244e-09	3.08259987076192e-08	11.2438290695528	C6orf106	no
LIG3	-0.288548	6.71294733855047	-6.59711	1.8053528406045e-09	3.1077128996978e-08	11.2345454157967	LIG3	no
SHMT2	-0.530782	11.0496454508385	-6.59616	1.813500895933e-09	3.11732339296659e-08	11.2301592513459	SHMT2	down
ARPC2	0.459008377939321	10.9303823727294	6.59463659475759	1.82667603956305e-09	3.13553586282623e-08	11.2231085329426	ARPC2	no
DOCK10	0.628484691342093	7.03613485388523	6.59278885506304	1.8427691599884e-09	3.15804817697638e-08	11.2145649968268	DOCK10	up
PAIP2B	-0.513007	7.19926848563335	-6.59254	1.84498823800973e-09	3.15804817697638e-08	11.2133927931904	PAIP2B	down
CRYZL1	0.552199349307548	7.66044044210309	6.58885460731703	1.87750321158699e-09	3.20918375955227e-08	11.1963771123501	CRYZL1	up
MME	-0.856453	7.52814762233889	-6.5885	1.88067562570605e-09	3.21009141561877e-08	11.1947327526776	MME	down
OSBPL3	0.462698435319977	6.21830106538897	6.58714377781781	1.89280860831421e-09	3.22626970783206e-08	11.1884693694133	OSBPL3	no
SMUG1	-0.310932	7.72175182386668	-6.57992	1.95882012792086e-09	3.33410938580143e-08	11.1550813147129	SMUG1	no
CMAHP	0.833591449451863	7.23356038984863	6.57651572456301	1.99068937938964e-09	3.38361510877234e-08	11.1393632162277	CMAHP	up
ITGB5	0.406210233900431	10.3191205034899	6.57552699163342	2.00004562776147e-09	3.39477018354542e-08	11.1347964707464	ITGB5	no
SLC31A1	-0.639303	9.32635082042359	-6.57015	2.05169905972701e-09	3.47758698366281e-08	11.1099633702327	SLC31A1	down
MYL12B	0.312054703993237	12.2589452761033	6.56418884507404	2.11049310573988e-09	3.57225943092713e-08	11.0824478214967	MYL12B	no
RPH3AL	-0.486003	7.56834313269048	-6.56165	2.13606338640262e-09	3.61051159039652e-08	11.0707195852216	RPH3AL	no
SP140	0.274475708203509	6.08820067915812	6.55915426109929	2.16144807418999e-09	3.64834422855986e-08	11.0592146747702	SP140	no
KIAA0895	-0.555149	6.4263875983645	-6.55857	2.16739172526183e-09	3.65330258489695e-08	11.0565	KIAA0895	down
STMN2	1.03519916303734	7.83766586835273	6.55760173165405	2.17740502558421e-09	3.6650974066378e-08	11.0520516583047	STMN2	up
NAP1L1	0.534605502856019	9.85824838901895	6.5568585337498	2.18508477786677e-09	3.67115424118689e-08	11.0486229561832	NAP1L1	up
SLC39A7	-0.465612	7.18921824872174	-6.55667	2.18704490300281e-09	3.67115424118689e-08	11.0477497711183	SLC39A7	no
LONP1	-0.38492	9.30312933056978	-6.55452	2.2094474497481e-09	3.70364342852257e-08	11.037825290474	LONP1	no
SEC24D	-0.789311	8.53880246701774	-6.55188	2.23721497141994e-09	3.74502390463726e-08	11.0256629726014	SEC24D	down
EPOR	-0.546202	9.25389387441327	-6.54749	2.28417430216685e-09	3.81399254994969e-08	11.0054343785707	EPOR	down
FHL2	1.01425534984586	9.2810738442395	6.54744624934651	2.28469231989087e-09	3.81399254994969e-08	11.0052135621431	FHL2	up
TNFRSF17	0.853168702894076	5.84537579712601	6.54614847204297	2.29877364111923e-09	3.83223539924856e-08	10.9992302104857	TNFRSF17	up
COASY	-0.450499	9.63916046495871	-6.54287	2.33477466222429e-09	3.88692006438518e-08	10.9840981309215	COASY	no
LRP5	-0.488916	8.7532703778778	-6.54086	2.35710044897659e-09	3.91871980251881e-08	10.9748309731335	LRP5	no
SNAI2	1.17171836595358	7.90580239699023	6.54010616604369	2.36547181837881e-09	3.92726489190678e-08	10.9713787546645	SNAI2	up
TRMT2B	-0.34614	6.85486867394468	-6.53386	2.43637878391827e-09	4.03946948989887e-08	10.9426190736747	TRMT2B	no
ADAMTS13	-0.383061	7.09000962978034	-6.53264	2.45052528486218e-09	4.05738879930927e-08	10.9369816528996	ADAMTS13	no
BIRC5	-0.29599	6.61051379885985	-6.53096	2.47006001268318e-09	4.07888023112038e-08	10.9292503319912	BIRC5	no
SEPT2	0.478643316606341	11.3635645576699	6.5309486613667	2.47021792981535e-09	4.07888023112038e-08	10.9291880823551	SEPT2	no
MTMR2	0.434787797731589	7.30687743865366	6.52943117497724	2.48801246691006e-09	4.10268867169037e-08	10.9221990167539	MTMR2	no
GPR27	-0.371165	6.72959927342164	-6.52753	2.51054115764345e-09	4.13422854862343e-08	10.9134219779827	GPR27	no
ARHGEF12	-0.389004	9.79719538510611	-6.52247	2.57131821952352e-09	4.22839747018463e-08	10.890131224623	ARHGEF12	no
THBS1	1.34052290422255	9.92062457817308	6.52218994646224	2.57468454532759e-09	4.22839747018463e-08	10.8888573518637	THBS1	up
LGALS2	0.700772032199007	6.81522708650705	6.52174393748584	2.5801193847191e-09	4.2316047074887e-08	10.8868042344788	LGALS2	up
MTM1	-0.330386	7.14360387343851	-6.52119	2.586900840275e-09	4.23321322117953e-08	10.8842484692777	MTM1	no
TRAF5	0.63066485928917	6.5303270314396	6.52109341306269	2.58806666941199e-09	4.23321322117953e-08	10.8838097724359	TRAF5	up
MTHFR	-0.358519	7.37603941212623	-6.51458	2.66904430414643e-09	4.35927138000058e-08	10.8538124724552	MTHFR	no
DDX28	-0.309456	7.74264053872744	-6.51432	2.6723090414716e-09	4.35927138000058e-08	10.8526222741734	DDX28	no
DXO	-0.322007	7.63834132590723	-6.51368	2.68037856624375e-09	4.36307666732116e-08	10.8496866684893	DXO	no
SERPINE2	0.954202524329872	8.48241039066108	6.51356461374937	2.68182199497153e-09	4.36307666732116e-08	10.849162497727	SERPINE2	up
MRPL2	-0.476798	8.18759278538809	-6.51014	2.72558384371471e-09	4.42834498030279e-08	10.8334033502647	MRPL2	no
OTULINL	0.421139374950115	6.32164696569179	6.50763663434683	2.75799618863469e-09	4.46980727648464e-08	10.8218937234003	OTULINL	no
TPP1	0.315760651749127	10.1600577794386	6.50760109944519	2.75845919309099e-09	4.46980727648464e-08	10.8217302932632	TPP1	no
PRKAR2A	-0.394276	8.5366010610002	-6.50642	2.77391991550017e-09	4.48887466485667e-08	10.816288717258	PRKAR2A	no
INPP4B	0.325220558805447	6.06468110740525	6.5045917906561	2.79794900474906e-09	4.52173859770151e-08	10.807891382602	INPP4B	no
NRBF2	-0.609917	8.61069179113334	-6.49779	2.88929587105485e-09	4.66316237993753e-08	10.7766146235318	NRBF2	down
MYRIP	-0.774098	7.99539279905358	-6.4975	2.89327358414292e-09	4.6633891071736e-08	10.7752752634203	MYRIP	down
SPOCK2	0.658945183082002	8.10747448138528	6.49619988085231	2.91104593982677e-09	4.68582004062447e-08	10.7693134559175	SPOCK2	up
MAS1	-0.454188	6.20587465548943	-6.49537	2.92252369413136e-09	4.69807281147862e-08	10.7655	MAS1	no
ZNF236	-0.625747	7.33751338153059	-6.49046	2.99095460621739e-09	4.80172672778864e-08	10.7429503754301	ZNF236	down
MMACHC	-0.640454	8.17280398707677	-6.48471	3.07320427221719e-09	4.92726273354294e-08	10.7165413603262	MMACHC	down
HECTD4	-0.326963	7.87509134927719	-6.48035	3.13717138417682e-09	5.02319418075111e-08	10.6964871869716	HECTD4	no
S100A11	1.0196564255474	8.69662539308129	6.47875401488431	3.16080861524585e-09	5.05438251330037e-08	10.6891801529901	S100A11	up
TMEM33	-0.411545	8.84327844140159	-6.46381	3.39153937005394e-09	5.41621261028456e-08	10.6205976958343	TMEM33	no
BATF	0.486883914052197	6.90177927144176	6.46344083356721	3.39740167396714e-09	5.41845440206334e-08	10.6189166723476	BATF	no
HLA-E	0.469778503268419	11.5929259749781	6.46249418384839	3.41258845607229e-09	5.43554226823677e-08	10.6145753116187	HLA-E	no
FZD7	1.0265779003326	7.27588244943817	6.46152728726214	3.42816924726664e-09	5.45321215471616e-08	10.610141372486	FZD7	up
TAGLN	1.16827593659323	10.5702486154774	6.46030617762324	3.4479468874403e-09	5.47750307491006e-08	10.6045420738808	TAGLN	up
INHBC	-0.499981	7.03268969261151	-6.44846	3.64571331885979e-09	5.78411931646254e-08	10.550256945898	INHBC	no
BACE1	-0.418246	7.53733467615911	-6.4478	3.65705318717778e-09	5.79454594312536e-08	10.5472342628217	BACE1	no
UQCRB	0.345339903967263	10.9974518941061	6.44659880398801	3.67783738084894e-09	5.81989032414806e-08	10.5417184411773	UQCRB	no
EIPR1	-0.299304	7.51406941974033	-6.44107	3.77476206463689e-09	5.96549848784553e-08	10.5164014083439	EIPR1	no
SYF2	0.342855518596881	9.4655386393851	6.43691415104877	3.84932044622648e-09	6.07542745233641e-08	10.4973655187008	SYF2	no
RPS27	0.304290663688816	13.9319094182688	6.43084941450109	3.96070136037998e-09	6.24311331163397e-08	10.4696050681806	RPS27	no
CXCL12	0.958957721413288	10.8851559801519	6.43026183697803	3.97165999653778e-09	6.2491850535119e-08	10.4669161037595	CXCL12	up
SSR1	-0.463557	10.6920746448227	-6.43009	3.97483752683675e-09	6.2491850535119e-08	10.4661378094649	SSR1	no
ZFP36L2	0.592557563466277	10.0917745360875	6.42571090173578	4.05755722788858e-09	6.37099392642505e-08	10.4460929131754	ZFP36L2	up
EMILIN1	0.58335487520125	7.19980114445374	6.42377625759172	4.0946260627931e-09	6.42090200530639e-08	10.4372426713466	EMILIN1	up
GCHFR	-0.662908	9.7682550022804	-6.4219	4.13089306011387e-09	6.46942569066544e-08	10.4286611602587	GCHFR	down
RORC	-0.463605	8.64881915498088	-6.41957	4.17645794742679e-09	6.53236723746174e-08	10.4179858669703	RORC	no
PYCARD	0.510491053998927	8.28298691619238	6.41749690360287	4.21726041324757e-09	6.58770768665781e-08	10.4085248466316	PYCARD	up
TCL1B	-0.27747	6.96838634549116	-6.4161	4.24505566159732e-09	6.62261379401697e-08	10.4021321906804	TCL1B	no
LRIG1	-0.51444	8.73717843127679	-6.41503	4.26642013036044e-09	6.6447562209582e-08	10.3972469756239	LRIG1	down
TESC	0.838002078528903	7.5032014239858	6.41484250406813	4.2701839945432e-09	6.6447562209582e-08	10.3963888657633	TESC	up
DTX4	-0.639561	7.55854958340914	-6.41437	4.27976266496855e-09	6.65114522600547e-08	10.394208470222	DTX4	down
PLAGL1	0.572015027636204	6.57044467817488	6.41399213132695	4.28727702836304e-09	6.65198926066054e-08	10.3925013905123	PLAGL1	up
UBE2O	-0.287519	6.99556285646195	-6.41379	4.29125284321391e-09	6.65198926066054e-08	10.3915993938815	UBE2O	no
RRAGD	-0.637726	8.40461535210394	-6.41249	4.31754186600292e-09	6.68421481497242e-08	10.3856561538141	RRAGD	down
TPST1	-0.643889	8.62695120594825	-6.40969	4.37485270845647e-09	6.76077093116319e-08	10.372824322853	TPST1	down
GTF3C5	-0.263885	7.37348582315778	-6.40953	4.37811793205417e-09	6.76077093116319e-08	10.3720983189731	GTF3C5	no
MTG1	-0.398249	7.42678877663809	-6.40211	4.53339553500894e-09	6.99013517506883e-08	10.338184727182	MTG1	no
CLCN3	-0.336342	8.5636977770061	-6.40188	4.53815243407332e-09	6.99013517506883e-08	10.3371642437056	CLCN3	no
PROS1	-0.51936	11.708474713339	-6.4013	4.55066639663346e-09	6.99542548810278e-08	10.3344847661829	PROS1	down
OXCT2	0.388868970435147	6.63787903214472	6.40118162286762	4.55309928502369e-09	6.99542548810278e-08	10.3339646950706	OXCT2	no
IGSF3	0.50891138265433	6.65103679247942	6.39807520381746	4.61997086519683e-09	7.0892052935274e-08	10.3197776372693	IGSF3	up
LEF1	0.735251734954798	6.8651423345956	6.39704554030307	4.64234951753879e-09	7.1145616250503e-08	10.3150757975271	LEF1	up
TXNRD2	-0.460277	8.50753151227619	-6.3957	4.67170088734517e-09	7.15052655968588e-08	10.3089432454342	TXNRD2	no
MDH1	0.320923096641497	11.5441101805538	6.3942355494896	4.70396754300937e-09	7.19085755348339e-08	10.3022459401783	MDH1	no
ATP6V1E1	0.305701674667148	10.134428313319	6.38798466082157	4.84394798524105e-09	7.39554018399931e-08	10.2737142596589	ATP6V1E1	no
AGPAT5	-0.583787	8.16020062515348	-6.37981	5.03317152647745e-09	7.67341382361417e-08	10.2364306333954	AGPAT5	down
IL13RA1	-0.330249	10.5590952272074	-6.37958	5.03857831913446e-09	7.67341382361417e-08	10.2353860457776	IL13RA1	no
DMAC2	-0.23969	8.97061824885759	-6.37864	5.06096425827869e-09	7.69649644830073e-08	10.2310730110218	DMAC2	no
ICAM2	0.452753630569439	7.86911333387538	6.37840863558876	5.06640101920562e-09	7.69649644830073e-08	10.2300284086198	ICAM2	no
PDLIM4	-0.328492	6.42641685712426	-6.37805	5.07500790631549e-09	7.69994645261575e-08	10.2283770004811	PDLIM4	no
UGDH	-0.728137	10.3749177058877	-6.3775	5.08794435088747e-09	7.70994859056551e-08	10.2259001448439	UGDH	down
EMP1	1.62976264070205	9.07715715873061	6.37554469108254	5.13486828074251e-09	7.7713641613778e-08	10.2169685416119	EMP1	up
C2orf42	-0.447035	7.66914559876111	-6.3748	5.15287390065352e-09	7.78891498938336e-08	10.213562989105	C2orf42	no
DCLK1	0.351004243902738	5.75138928186179	6.36291097198914	5.44795795708776e-09	8.22472460279348e-08	10.1593876236089	DCLK1	no
KRTAP5-8	-0.336993	7.11245016777252	-6.36139	5.48682339520807e-09	8.2731221739409e-08	10.1524721350147	KRTAP5-8	no
TRMT2A	-0.281192	6.75143457213742	-6.36032	5.51440670550807e-09	8.30440950335063e-08	10.1475938129072	TRMT2A	no
COL5A1	0.900860500823715	8.39916133893427	6.35943244663761	5.53742154745888e-09	8.32874802800343e-08	10.1435421198598	COL5A1	up
HEBP2	-0.391454	10.3804572359429	-6.35795	5.57603970462813e-09	8.37646607297227e-08	10.1367812418389	HEBP2	no
ATG13	-0.470947	7.60998525586877	-6.35745	5.58911206643601e-09	8.3857381411601e-08	10.1345032804745	ATG13	no
FLNA	0.634577521368832	7.86156166676158	6.35616631083981	5.62274156541953e-09	8.4257926318796e-08	10.1286675015173	FLNA	up
S100A14	0.610594945941084	7.56293243511159	6.35540202846463	5.64289314924104e-09	8.43723793233643e-08	10.1251872867926	S100A14	up
MTMR4	-0.574741	9.01865736318934	-6.35511	5.65073296252124e-09	8.43723793233643e-08	10.1238366979902	MTMR4	down
PHTF1	-0.312316	7.30188730691487	-6.35509	5.65120684351342e-09	8.43723793233643e-08	10.123755121188	PHTF1	no
PTCD3	-0.336435	7.73038814771714	-6.35238	5.72325663224757e-09	8.53007714174953e-08	10.111431037242	PTCD3	no
SMCHD1	0.589224334096401	7.61293024695638	6.35222498619624	5.72742775254473e-09	8.53007714174953e-08	10.1107223333165	SMCHD1	up
TOMM22	-0.328487	8.09504935586008	-6.34949	5.80119270816747e-09	8.62936291093748e-08	10.098273785807	TOMM22	no
SENP5	-0.287726	7.54148911102277	-6.34529	5.91630714877717e-09	8.78983872604999e-08	10.0791602807893	SENP5	no
SNF8	-0.375543	8.60213833081179	-6.34391	5.95459940877785e-09	8.83592754760406e-08	10.0728847092857	SNF8	no
NUP88	-0.43612	9.16539949924712	-6.34325	5.97295410547357e-09	8.85235502973418e-08	10.0698909399137	NUP88	no
CHUK	-0.515335	8.14712779545072	-6.34284	5.9845282690985e-09	8.85870548774106e-08	10.0680078509175	CHUK	down
DAP	-0.346985	9.49309213695915	-6.34046	6.05150864140917e-09	8.94695675414181e-08	10.0571814044224	DAP	no
UBC	0.257050188543239	14.1241178973812	6.33903878326242	6.09184390922755e-09	8.99564751261754e-08	10.0507194980262	UBC	no
C9orf3	-0.440559	8.55511348199236	-6.33686	6.15416142181212e-09	9.07664123292266e-08	10.0408196687651	C9orf3	no
TAPBPL	0.492412890027923	8.00463125654677	6.33270091426053	6.2750462608191e-09	9.24371360093751e-08	10.0218987356246	TAPBPL	no
MTRR	-0.608481	9.06729772180756	-6.33199	6.29586088843153e-09	9.2536923710386e-08	10.0186776900584	MTRR	down
CERS6	-0.450978	9.18415424535296	-6.33195	6.29704895157486e-09	9.2536923710386e-08	10.0184941601074	CERS6	no
TRIOBP	0.35074884895548	9.34477724092182	6.33036368778956	6.34396899910711e-09	9.31138348383439e-08	10.0112736165584	TRIOBP	no
PPP2R5A	-0.301379	9.33414953178801	-6.32871	6.39333360979814e-09	9.36505028968856e-08	10.0037343707425	PPP2R5A	no
ATP9B	-0.251431	6.88470629684987	-6.32862	6.39594482057229e-09	9.36505028968856e-08	10.0033371963791	ATP9B	no
CLIC1	0.551654252650776	9.93649217815604	6.32727082314665	6.43632400916322e-09	9.40525581045449e-08	9.9972159605962	CLIC1	up
SPON1	0.708621505398913	8.02526963444199	6.32705223578781	6.44290112808694e-09	9.40525581045449e-08	9.9962225527366	SPON1	up
SLC35A3	-0.464862	9.09615839875114	-6.32693	6.4466206616544e-09	9.40525581045449e-08	9.9956612038582	SLC35A3	no
CNNM3	-0.469956	8.47621523061049	-6.32021	6.65217505925883e-09	9.69351121045235e-08	9.9651328263534	CNNM3	no
RAP1GDS1	-0.440384	8.12390398514407	-6.31909	6.6872009599624e-09	9.73288063070934e-08	9.96002521669739	RAP1GDS1	no
LGALS1	0.694034155456702	10.7300967243851	6.31742459729905	6.73926081131077e-09	9.79691825835644e-08	9.95248293147455	LGALS1	up
CD96	0.434378267426102	6.69352657246762	6.31254479032917	6.89456675984095e-09	1.00107132416185e-07	9.93032443220494	CD96	no
EXOSC5	-0.314937	7.66768926633507	-6.31137	6.93242529705672e-09	1.00478175417535e-07	9.92499868073066	EXOSC5	no
OPLAH	-0.525553	8.23798128460494	-6.31124	6.93665672470269e-09	1.00478175417535e-07	9.92440523463302	OPLAH	down
HMGB2	0.815650859692141	8.38959092051959	6.30812532827669	7.03826506131509e-09	1.01828613440669e-07	9.91026275365398	HMGB2	up
SLC2A10	-0.771597	9.73751841907763	-6.30746	7.06002892750534e-09	1.02022035143844e-07	9.90726011488954	SLC2A10	down
SLC12A2	0.652100392499637	7.64352002370589	6.30689648755908	7.07874289849561e-09	1.02131065590747e-07	9.90468565437644	SLC12A2	up
ART1	-0.377515	6.45468402531767	-6.3067	7.08530022301933e-09	1.02131065590747e-07	9.90378518235711	ART1	no
GALK2	-0.459583	7.43800806997367	-6.30647	7.09278526771912e-09	1.02131065590747e-07	9.90275833221229	GALK2	no
ATP1B3	1.02365287387613	9.53197466903004	6.30393989528816	7.17707585227629e-09	1.03222488559425e-07	9.89126909685433	ATP1B3	up
SELPLG	0.25475765478185	6.72840082530017	6.30296549543578	7.20977754696351e-09	1.03570244123224e-07	9.88684802537512	SELPLG	no
MBTPS2	-0.282242	6.89404351900146	-6.29829	7.36875677234334e-09	1.05729044928322e-07	9.86563713193794	MBTPS2	no
KIFAP3	0.316135680896837	8.20362379379951	6.29661299796944	7.42660432221335e-09	1.06294273464871e-07	9.85803266396046	KIFAP3	no
KIAA0319L	-0.347817	8.6589071014375	-6.29655	7.42880372671911e-09	1.06294273464871e-07	9.85774470834431	KIAA0319L	no
CLEC2B	0.682396172904086	8.37378094034847	6.29638833521917	7.43438924093974e-09	1.06294273464871e-07	9.85701381197011	CLEC2B	up
HIST1H3E	-0.245867	6.07496695775192	-6.29313	7.54814556363749e-09	1.07793904858856e-07	9.8422465827245	HIST1H3E	no
TMPRSS11D	-0.328733	6.33556238500665	-6.29012	7.65499916932399e-09	1.09191555052576e-07	9.82857699587204	TMPRSS11D	no
ERICH1	-0.268566	6.95667589352889	-6.28781	7.73782950979942e-09	1.10243660061656e-07	9.81811147277955	ERICH1	no
PEX13	-0.377608	7.57550211756021	-6.28509	7.83633708417368e-09	1.11516398810261e-07	9.80581020246493	PEX13	no
PEF1	-0.29244	8.5941622978948	-6.28366	7.88896331897732e-09	1.12134001421674e-07	9.79930173024609	PEF1	no
ST3GAL5	-0.468298	8.17219773886431	-6.28143	7.97138031701652e-09	1.13173113309231e-07	9.78919577134877	ST3GAL5	no
PRR3	-0.336586	6.90501003513528	-6.27973	8.03459636461149e-09	1.13937514141334e-07	9.78151487621398	PRR3	no
JPT2	-0.317386	8.27585547854013	-6.27858	8.07792267495563e-09	1.1441840823862e-07	9.77628549751352	JPT2	no
NBEA	0.462898034417623	6.17305625115485	6.27526882068092	8.20331510683522e-09	1.16059241552233e-07	9.7613077128645	NBEA	no
SRP72	-0.378823	9.28074528707076	-6.27332	8.27805433566447e-09	1.16980458536431e-07	9.75248897024965	SRP72	no
AZI2	-0.441911	8.16896876790888	-6.27123	8.35905027553483e-09	1.17987849011121e-07	9.74302153951594	AZI2	no
LOXL1	0.667374708215117	6.77425303226565	6.26920568027551	8.43820234635541e-09	1.18966906166192e-07	9.7338579595913	LOXL1	up
DERL2	-0.498833	8.95359253528597	-6.26807	8.48303654502559e-09	1.19460420778327e-07	9.72870552906584	DERL2	no
PSMB10	0.492397785309741	9.6145060097993	6.26460332970994	8.62091451885648e-09	1.21214510244055e-07	9.7130295087591	PSMB10	no
CRAT	-0.479785	8.82276309855686	-6.26444	8.62754475118139e-09	1.21214510244055e-07	9.71228202500578	CRAT	no
ELP6	-0.421342	7.30159368554748	-6.26307	8.68274877495953e-09	1.21831567943364e-07	9.7060806342763	ELP6	no
AGFG2	-0.575585	7.84454511771734	-6.26285	8.69151398065474e-09	1.21831567943364e-07	9.70509962064502	AGFG2	down
PFDN5	0.409218428805334	11.7547055664008	6.25846565719174	8.87066118181851e-09	1.24199476201199e-07	9.68526334494504	PFDN5	no
PDLIM3	0.788502254489249	7.9810441102811	6.2558380513855	8.9797488983753e-09	1.25582150013757e-07	9.67338003677986	PDLIM3	up
EIF3D	0.401133742340457	10.1236252741001	6.25459119525374	9.03197510638175e-09	1.26167348813629e-07	9.66774192450617	EIF3D	no
CTSS	0.722973991578941	8.75426945372313	6.25131696137705	9.1705508049154e-09	1.27956032069044e-07	9.65293866848033	CTSS	up
INVS	-0.388673	7.1646266791714	-6.24722	9.34678800842682e-09	1.30258228367297e-07	9.63443252080749	INVS	no
CNNM2	-0.264135	6.58591105268192	-6.24673	9.36807471306136e-09	1.30258228367297e-07	9.63222095475612	CNNM2	no
RPS15A	0.33450563208736	13.301925119071	6.24654430801501	9.37630680546448e-09	1.30258228367297e-07	9.63136703667997	RPS15A	no
CAV1	0.785700749214877	9.39322363241598	6.24649580681543	9.37842095131945e-09	1.30258228367297e-07	9.63114785667493	CAV1	up
CPA3	0.997496585890021	7.43373601587649	6.24275359563022	9.54296728266475e-09	1.32392330349572e-07	9.61423885470694	CPA3	up
GNAO1	-0.665093	7.85613638977253	-6.236	9.84712554206645e-09	1.3645623342387e-07	9.58373789578619	GNAO1	down
MCM6	0.588832219663995	8.25728443453423	6.23259604561437	1.0004082711225e-08	1.384733680974e-07	9.56836526727774	MCM6	up
PIK3CD	0.328809777096534	7.57748194508266	6.2304763882941	1.01030421007807e-08	1.39684039420691e-07	9.55879667222973	PIK3CD	no
SLC5A7	-0.331277	5.6516514700557	-6.22795	1.02224091537365e-08	1.41173793687908e-07	9.54737891500032	SLC5A7	no
ARNTL	-0.718697	7.85908197874124	-6.22748	1.02447131520943e-08	1.41321224673555e-07	9.54526029186811	ARNTL	down
UBE2H	-0.407589	8.56856798971058	-6.22428	1.03978967355834e-08	1.43182953835781e-07	9.53083321418636	UBE2H	no
SPR	-0.474296	8.99595577563254	-6.22417	1.04032377385826e-08	1.43182953835781e-07	9.53033403756569	SPR	no
GTF2H5	0.335888006484044	9.89416941597872	6.2235733100975	1.04320590575369e-08	1.43417210097563e-07	9.52764478288103	GTF2H5	no
TUG1	0.495274060984167	10.5770097013294	6.22190044487972	1.05133684888808e-08	1.44295983475069e-07	9.52009788655888	TUG1	no
HNRNPA1	0.460968712194873	10.1110287372786	6.22177016411461	1.05197269282409e-08	1.44295983475069e-07	9.51951018142123	HNRNPA1	no
CXCR1	-0.313475	7.1528757404785	-6.22036	1.05889877043668e-08	1.45082263327136e-07	9.51313140735684	CXCR1	no
BPIFA1	-0.38076	6.5486233010224	-6.21865	1.06729361278508e-08	1.46067784641634e-07	9.50545570317766	BPIFA1	no
ADRA2A	0.47284001802485	6.37320899707242	6.21812045597308	1.06994021096755e-08	1.46141390322274e-07	9.50304835322799	ADRA2A	no
TIMELESS	-0.385408	7.56974705864331	-6.21806	1.07023646331625e-08	1.46141390322274e-07	9.50277925277521	TIMELESS	no
BACE2	1.01545919068477	7.68742366416659	6.21735959339778	1.0737238693131e-08	1.46453043588801e-07	9.49961706691749	BACE2	up
TNFAIP3	0.809278706099485	9.13529258057881	6.21624696866545	1.07928054611748e-08	1.47022062850474e-07	9.49459976738733	TNFAIP3	up
SLC17A2	-1.18777	9.80831537049527	-6.21593	1.08087162815975e-08	1.47022062850474e-07	9.49316789187175	SLC17A2	down
NPLOC4	-0.383917	8.5580502886816	-6.2158	1.08152492543671e-08	1.47022062850474e-07	9.49258057580007	NPLOC4	no
HLA-J	0.451104739681671	9.02498841925465	6.2143852674492	1.08864172772119e-08	1.47824166670343e-07	9.4862054656429	HLA-J	no
IFI35	0.513376448471169	8.43407538889871	6.21096862907719	1.10603027170919e-08	1.50017699688413e-07	9.47080298723647	IFI35	up
BEX3	0.592071909996051	10.7957955958497	6.20907564632966	1.11578192699875e-08	1.51171658403744e-07	9.46227091217018	BEX3	up
TUBA1A	0.738386050211522	10.4579730979294	6.20802136702239	1.12124971345785e-08	1.51743293626428e-07	9.45751955962854	TUBA1A	up
LTBP2	0.623151168342006	7.60049859021498	6.20602640971927	1.13166848472879e-08	1.52982948775406e-07	9.44852982033227	LTBP2	up
MRPS10	-0.330351	8.94705518193402	-6.20191	1.15344449145611e-08	1.5575345449629e-07	9.43000523447749	MRPS10	no
ASAH1	0.410550108776917	9.61982436121185	6.19691134076068	1.18049937120553e-08	1.5922984304396e-07	9.40747180487951	ASAH1	no
CAVIN2	0.625176906057258	7.90838572536298	6.19642005885076	1.18318942865422e-08	1.59415755281982e-07	9.40525964380745	CAVIN2	up
SPATS2L	0.34487105823708	10.3912284766114	6.19405165957631	1.19624281130438e-08	1.60996000949969e-07	9.39459624727921	SPATS2L	no
MC5R	-0.282639	5.99342159842607	-6.19313	1.20138103653194e-08	1.61508669656778e-07	9.39043072158768	MC5R	no
ABHD8	-0.348302	7.23833631156185	-6.19141	1.21099312933532e-08	1.62581566980129e-07	9.38268594125965	ABHD8	no
FICD	-0.654685	7.42593708550913	-6.19122	1.21203735443098e-08	1.62581566980129e-07	9.38184828422868	FICD	down
TOR1A	-0.256931	9.04441144385127	-6.18965	1.220860601658e-08	1.63584552281695e-07	9.37479916152054	TOR1A	no
PODXL	0.723105190629808	7.40745176645903	6.18765004060914	1.23223967699658e-08	1.64927409631492e-07	9.36578306390934	PODXL	up
LDLRAP1	-0.342465	7.16111021741956	-6.18678	1.23724031678164e-08	1.65414538722192e-07	9.36184719518737	LDLRAP1	no
EMCN	0.542428909595091	6.4821798770393	6.18527995483689	1.24583589915237e-08	1.6638069980658e-07	9.35511891986292	EMCN	up
ALG8	-0.382877	9.28740750625834	-6.18377	1.2545867033338e-08	1.67365446823444e-07	9.3483167254779	ALG8	no
FAF1	-0.235546	8.72099233478303	-6.18225	1.26340489191148e-08	1.68357013721493e-07	9.34151004252748	FAF1	no
FKBP14	-0.502149	8.65916638891147	-6.17834	1.28647656844147e-08	1.71243699192434e-07	9.3239238290633	FKBP14	down
OR7E14P	-0.380617	6.27108977733244	-6.17547	1.30369386289187e-08	1.73345640215809e-07	9.31100464390139	OR7E14P	no
ATG4A	-0.413233	8.41574785893005	-6.17513	1.30573924735147e-08	1.73427858721994e-07	9.30948123430434	ATG4A	no
ATP6V0A1	-0.455425	9.55145990908977	-6.16966	1.33924040499848e-08	1.7768328211732e-07	9.28486392175631	ATP6V0A1	no
FAXDC2	-0.634543	9.74507589044425	-6.16659	1.3583390111845e-08	1.80020654339424e-07	9.27110440964093	FAXDC2	down
DNAAF2	-0.529274	7.45775328433182	-6.16627	1.36036154999114e-08	1.80092308464513e-07	9.26965863930674	DNAAF2	down
CRIP1	0.69090544228037	7.51596823852733	6.16561309406673	1.36450987449467e-08	1.8044492388176e-07	9.26670001751597	CRIP1	up
EPB41L3	0.503187133994748	7.22843925232634	6.16457061649629	1.37110219775445e-08	1.81119619666412e-07	9.26201679365799	EPB41L3	up
EFHD1	-0.846179	8.65829432445131	-6.16373	1.37641044891717e-08	1.81623411353859e-07	9.25826214037521	EFHD1	down
MYH9	0.463253408186864	10.4851342769225	6.16345162320636	1.37821330774754e-08	1.81664059968067e-07	9.25699023294206	MYH9	no
ACADS	-0.653707	9.13707366153993	-6.1614	1.39135248829381e-08	1.83197256665598e-07	9.24777062023496	ACADS	down
TBC1D9B	-0.304655	8.79335116119795	-6.16116	1.39288560712471e-08	1.83200636183837e-07	9.24670053297885	TBC1D9B	no
EZR	0.625245667319343	10.5649125619971	6.16047509949499	1.39730624667086e-08	1.83524664205952e-07	9.24362160278806	EZR	up
NPC2	0.501333537450019	11.1728976185139	6.16031053006746	1.39836944832314e-08	1.83524664205952e-07	9.24288254881978	NPC2	up
RMND5B	-0.276805	7.33865349084622	-6.15958	1.40311257842786e-08	1.83948513113633e-07	9.23959233844726	RMND5B	no
ARID5B	0.822360056005085	8.89618857758278	6.1581632120387	1.41231547837378e-08	1.84893937121196e-07	9.23324012716425	ARID5B	up
GIGYF2	-0.292382	8.48794451456858	-6.158	1.4133668031399e-08	1.84893937121196e-07	9.23251710009768	GIGYF2	no
P2RY14	0.434322568579209	5.64451750894806	6.15693038889818	1.42038403534898e-08	1.85612120232217e-07	9.22770489247052	P2RY14	no
BTG2	0.835704554941508	8.75158778065975	6.15638156207775	1.42399058028426e-08	1.85883539443551e-07	9.22524088595189	BTG2	up
LTC4S	0.377569692055572	6.44226898049774	6.15506984378837	1.43264696137261e-08	1.8662766751778e-07	9.21935221784516	LTC4S	no
OTC	1.12924847256697	10.768587050844	6.15505240480577	1.43276239442186e-08	1.8662766751778e-07	9.21927393327091	OTC	up
SND1	-0.384088	9.41560273126144	-6.15227	1.45126812702906e-08	1.88835776742871e-07	9.20680465659228	SND1	no
LINC00339	-0.492358	7.24083359599587	-6.14919	1.47211452677835e-08	1.91343399400399e-07	9.1929475173162	LINC00339	no
GGT5	0.440343217060577	7.57573811579023	6.14666815589623	1.4893345313788e-08	1.93374813673574e-07	9.18164833505402	GGT5	no
SNAPC5	-0.336562	7.96638078215806	-6.14561	1.49665288024945e-08	1.94048919286481e-07	9.17688584365947	SNAPC5	no
LRPPRC	-0.284175	9.35677521073056	-6.14545	1.49771979174459e-08	1.94048919286481e-07	9.17619348825535	LRPPRC	no
BRF2	-0.263998	7.38282190223698	-6.14496	1.50114223425602e-08	1.94285213769046e-07	9.17397587659508	BRF2	no
RCC1L	-0.285915	7.86066007950357	-6.14397	1.50803174289454e-08	1.94969252887205e-07	9.16952705188491	RCC1L	no
ANXA10	-0.759911	9.98303299449768	-6.14076	1.5305196024767e-08	1.97666362687559e-07	9.15514611214186	ANXA10	down
POLE2	-0.472247	6.55706674189627	-6.13931	1.54079772042967e-08	1.98782533931866e-07	9.14864358912498	POLE2	no
DCAF11	-0.488658	9.13960666463475	-6.13712	1.55645548844507e-08	2.00589645292395e-07	9.13882061094055	DCAF11	no
SNX17	-0.249966	9.62996654880933	-6.13297	1.58649624452492e-08	2.04156426092282e-07	9.12024838561872	SNX17	no
GALK1	-0.625347	8.42201344183599	-6.13262	1.58913194393462e-08	2.04156426092282e-07	9.11863574475453	GALK1	down
HLA-DQA1	1.67449834064806	8.78919912776472	6.13260970304875	1.5891712258973e-08	2.04156426092282e-07	9.11861173052369	HLA-DQA1	up
SNRNP40	-0.339862	7.98560685415425	-6.13189	1.59442486152762e-08	2.04615051131416e-07	9.11540537109921	SNRNP40	no
DCBLD2	-0.298637	7.26501584849512	-6.12523	1.64418549177227e-08	2.10778336302831e-07	9.08555010650968	DCBLD2	no
RABAC1	-0.491206	9.5221731777085	-6.12273	1.66321587099229e-08	2.12993282193565e-07	9.07437086965248	RABAC1	no
ENPP1	-0.759393	9.04269149868827	-6.12207	1.66834992648973e-08	2.13227089861584e-07	9.07137684812825	ENPP1	down
CAAP1	-0.421618	8.12591975809477	-6.12204	1.66855066615952e-08	2.13227089861584e-07	9.07125997050325	CAAP1	no
ART4	0.695913140345869	8.31630946504025	6.11668207637087	1.71026251637119e-08	2.1832794497331e-07	9.04727433333942	ART4	up
YWHAE	-0.379007	9.85722998832091	-6.11453	1.72730902663821e-08	2.20243683865954e-07	9.03764024299905	YWHAE	no
ADAMTSL3	-0.4627	7.77263131947841	-6.11433	1.72889388964141e-08	2.20243683865954e-07	9.03674937646065	ADAMTSL3	no
CPEB3	-0.921924	8.2959968138096	-6.11221	1.74586351132928e-08	2.22172557624971e-07	9.02726152243891	CPEB3	down
TMEM41B	-0.380947	9.72014666320779	-6.11096	1.75594816793245e-08	2.23222155699614e-07	9.02166675976829	TMEM41B	no
SEMA4D	0.487391993668338	7.63606658268985	6.10617931385745	1.79503692247754e-08	2.27820771163719e-07	9.00028102420936	SEMA4D	no
RASSF2	0.607601632773547	7.58244847583013	6.10607832980398	1.79587179112024e-08	2.27820771163719e-07	8.9998293652914	RASSF2	up
PTPN22	0.358976710792897	5.99912109329658	6.10355299765692	1.81687435948647e-08	2.3024477675536e-07	8.98853575103413	PTPN22	no
CLTA	0.266566196558047	10.6785978789706	6.10009184006682	1.84605342876001e-08	2.33698826247088e-07	8.97306052795506	CLTA	no
STEAP3	-0.696915	10.405090595135	-6.09905	1.8549098147277e-08	2.34575639733463e-07	8.96841194175927	STEAP3	down
ARF3	0.367477186927211	8.88379086536764	6.09881327643245	1.85694860461167e-08	2.34589359582595e-07	8.96734495851462	ARF3	no
COL6A3	0.963249613450703	9.00654563966913	6.09689593237945	1.87340588811397e-08	2.364226558489e-07	8.9587748898309	COL6A3	up
MAD1L1	0.527875141763848	7.10928	6.09463036311574	1.89303733321647e-08	2.38652310275723e-07	8.94864995364169	MAD1L1	up
LSR	-0.457986	9.34269723892253	-6.09203	1.91584326951937e-08	2.41277132170662e-07	8.93701897244893	LSR	no
TEC	-0.301401	6.24373740026127	-6.0916	1.91961812494725e-08	2.41502267831097e-07	8.93510718695364	TEC	no
S100A10	0.705309767931539	11.3836900368973	6.08755802736983	1.95563252168322e-08	2.4577871805601e-07	8.91705462621319	S100A10	up
INPP5A	-0.336546	8.63105771119978	-6.08643	1.96576831755652e-08	2.46797338463475e-07	8.91203397326488	INPP5A	no
SOD3	0.425398261579492	7.20204301605918	6.08282497758737	1.99865729809553e-08	2.50667514383436e-07	8.89591950516716	SOD3	no
ABCF3	-0.283242	7.39035757975985	-6.08226	2.0038741457405e-08	2.51062706115302e-07	8.89338785575099	ABCF3	no
CYB561	-0.433094	7.81472582942007	-6.07916	2.03258646482129e-08	2.54397768351938e-07	8.87957130728615	CYB561	no
ZC2HC1A	0.378847277890865	7.06953094421705	6.07556539307633	2.0664664911606e-08	2.5837209122505e-07	8.86351723494139	ZC2HC1A	no
C2CD2L	-0.300728	6.92781169478096	-6.07253	2.09547561029622e-08	2.61729857059918e-07	8.84997933955239	C2CD2L	no
GBF1	-0.328594	7.62289201306951	-6.06921	2.12770660116491e-08	2.65482734332209e-07	8.83515624917366	GBF1	no
CD79A	0.558028691741669	7.38808426674432	6.06872243312412	2.13245582915649e-08	2.65802417351168e-07	8.83299109885727	CD79A	up
RPUSD2	-0.314979	7.56954309853151	-6.06744	2.14508311435169e-08	2.67102408695861e-07	8.82725778465968	RPUSD2	no
PAX1	-0.200488	6.24438798822894	-6.06708	2.14864198095383e-08	2.67271709258259e-07	8.82564801526094	PAX1	no
USP32	-0.290458	7.49360819227691	-6.06432	2.17602890676623e-08	2.7040162887454e-07	8.81334879361105	USP32	no
KIF3B	-0.361236	8.46997105356211	-6.06069	2.21255206479485e-08	2.74659297685922e-07	8.7971856204995	KIF3B	no
CYTH1	0.32132989367598	8.86992098803275	6.05916051312166	2.228152867842e-08	2.76018747643214e-07	8.79036283426182	CYTH1	no
GTF3A	-0.307839	10.9882205272912	-6.0591	2.22874939945136e-08	2.76018747643214e-07	8.79010290031819	GTF3A	no
GPD1L	0.468227210991727	7.84824907368002	6.05894899489054	2.2303168780189e-08	2.76018747643214e-07	8.78942021582459	GPD1L	no
AQP2	-0.243846	6.81506540228448	-6.05856	2.23435169824368e-08	2.76236787271164e-07	8.78766513699727	AQP2	no
MGAT1	-0.306166	9.70565902490857	-6.05803	2.23972767245846e-08	2.76620024424671e-07	8.78533160414448	MGAT1	no
CRELD2	-0.687933	10.0579261129728	-6.05693	2.25105008690247e-08	2.77736159453053e-07	8.78043521108266	CRELD2	down
PPM1H	-0.344671	7.03672254126155	-6.05553	2.26554177128044e-08	2.79240660713704e-07	8.77420412484869	PPM1H	no
TAF6L	-0.318573	7.46288357003243	-6.05453	2.27603746489696e-08	2.80250084203574e-07	8.76971609448064	TAF6L	no
NME5	0.367551213278817	6.16218538309933	6.0529304540906	2.29276621872495e-08	2.82024168584659e-07	8.76260543269485	NME5	no
KIAA0586	-0.276787	7.51946585037564	-6.05246	2.29768883163978e-08	2.82343906682692e-07	8.76052293702445	KIAA0586	no
NDUFV2	-0.294237	11.2598700883238	-6.05115	2.31151752811866e-08	2.83756288072991e-07	8.75469657039431	NDUFV2	no
FGFR1OP	-0.409384	7.8376053981504	-6.05042	2.31937214038529e-08	2.84433194975807e-07	8.75140275562108	FGFR1OP	no
PLA2G4A	0.496638892983925	5.70480299099291	6.04886493880292	2.33592159686276e-08	2.8617394321243e-07	8.74449918796379	PLA2G4A	no
RPS27L	0.344110297755293	11.8487723724803	6.04679374632638	2.35821374560306e-08	2.88614014605378e-07	8.73527709639785	RPS27L	no
HAND2	0.348215650884953	6.49709417109059	6.04601633965349	2.36663488279074e-08	2.89353256846638e-07	8.73181603746408	HAND2	no
MBOAT2	-0.338321	7.62010468525473	-6.04525	2.37492453140477e-08	2.90074953066957e-07	8.72842104500028	MBOAT2	no
ADGRA3	-0.711916	7.73200891183941	-6.04318	2.39763613035605e-08	2.92554938676879e-07	8.71918004778774	ADGRA3	down
AIF1	0.571916095648151	9.50452526573024	6.04283560547201	2.40139912337738e-08	2.92720196052209e-07	8.71765741442914	AIF1	up
ASB13	-0.688889	8.78743049133131	-6.04197	2.41098486663594e-08	2.93579749359981e-07	8.71378947108554	ASB13	down
EXOSC4	-0.364172	8.29483	-6.04176	2.41328206706674e-08	2.93579749359981e-07	8.71286481543214	EXOSC4	no
RBM12B	-0.37785	7.14681328710596	-6.03925	2.44123304247579e-08	2.96683051652082e-07	8.70168423444332	RBM12B	no
SAT1	0.46689336023725	12.5901709527799	6.0380753197696	2.45436842326717e-08	2.97981413066592e-07	8.69647419840445	SAT1	no
KDM8	-0.738278	8.59964635748817	-6.03715	2.46478666812433e-08	2.98947628520109e-07	8.69236170986199	KDM8	down
ELSPBP1	-0.21997	5.88995559147106	-6.0357	2.48123223331658e-08	3.00642226635059e-07	8.68590529900951	ELSPBP1	no
NIPBL	-0.309001	8.50012130458883	-6.03459	2.49382386163727e-08	3.01626746671822e-07	8.68099081846126	NIPBL	no
SLCO4C1	-0.873626	6.36781846689258	-6.03455	2.49432140545693e-08	3.01626746671822e-07	8.68079713910199	SLCO4C1	down
KHDRBS3	-0.49997	7.82748709637033	-6.03423	2.49794756801831e-08	3.01764978072829e-07	8.67938674677755	KHDRBS3	no
CTBP2	0.456181034442945	8.96373510064502	6.03171903242997	2.52689380319302e-08	3.04958693050693e-07	8.66820110406644	CTBP2	no
PFKFB3	0.743241350969654	9.03655312748701	6.03045221424023	2.54159832586731e-08	3.0642901244311e-07	8.66256791631002	PFKFB3	up
KDELC1	-0.424353	6.95465072760257	-6.03019	2.54460208391798e-08	3.06487107292916e-07	8.6614212154413	KDELC1	no
PTPN12	0.40334229880534	9.0055602434116	6.02858502095596	2.56342535419752e-08	3.084485973224e-07	8.65426604987005	PTPN12	no
DNAJB9	-0.547914	10.5709200436163	-6.02712	2.58066382244379e-08	3.10215701623732e-07	8.6477593143809	DNAJB9	down
API5	-0.275237	9.27468782981544	-6.02677	2.58485398733298e-08	3.10412356798989e-07	8.64618429460967	API5	no
NR5A2	-0.607448	8.54832648319682	-6.02491	2.60687230619066e-08	3.12579581966502e-07	8.63794973488709	NR5A2	down
ERLIN2	-0.417039	8.93760821220563	-6.02482	2.6080448952031e-08	3.12579581966502e-07	8.63751315779346	ERLIN2	no
TMEM248	-0.258065	8.53725074760643	-6.02405	2.61719608939728e-08	3.13367330782711e-07	8.6341127331709	TMEM248	no
AHNAK	0.549067957288051	10.4219995423923	6.0231028802304	2.62858191783237e-08	3.14420827238355e-07	8.62989854288007	AHNAK	up
CELA3A	-0.297783	6.32674413455334	-6.02224	2.63898084482364e-08	3.15354318654293e-07	8.62606557276279	CELA3A	no
PDLIM1	0.396647008312721	10.6595095916677	6.0187152008638	2.68190258903298e-08	3.20168587077778e-07	8.61040337831397	PDLIM1	no
FARP1	-0.360584	9.18435539757923	-6.01807	2.68987053425783e-08	3.20523324952421e-07	8.60752351154977	FARP1	no
MRPS11	-0.283167	9.13814502137351	-6.01804	2.69014886407858e-08	3.20523324952421e-07	8.60742306886683	MRPS11	no
KDM7A	-0.354141	7.57738970742827	-6.01642	2.71021026856466e-08	3.22597310419846e-07	8.60021065470596	KDM7A	no
RPS6KB2	-0.37563	8.6111880723429	-6.01581	2.71779280167609e-08	3.23183326015358e-07	8.59749852054228	RPS6KB2	no
SMURF2	0.60948587087494	6.62214910324521	6.01467872722572	2.731894639682e-08	3.24542674057237e-07	8.59247464156173	SMURF2	up
RAB9A	0.34978731705659	9.02292972069583	6.01434449987206	2.73607495097572e-08	3.24721864054765e-07	8.59099036606963	RAB9A	no
IREB2	-0.385346	6.92367642411247	-6.01191	2.76668148463422e-08	3.28033952026923e-07	8.58019179906684	IREB2	no
QPCT	0.346019329146761	6.29657019489789	6.01140451259688	2.77311880507384e-08	3.28476733314449e-07	8.57793582220877	QPCT	no
ENTPD7	-0.385822	6.7737670417463	-6.00923	2.80080979547156e-08	3.31433704424205e-07	8.56829086955568	ENTPD7	no
ITGA4	0.309614555735135	5.77783492012755	6.00868864096062	2.80777715691559e-08	3.31934978482443e-07	8.56587912945002	ITGA4	no
CEP170B	-0.334322	7.43954459470423	-6.00674	2.83286652800661e-08	3.3457557740393e-07	8.55724386454752	CEP170B	no
SRPRB	-0.528422	9.61543050824261	-6.00546	2.84958676716724e-08	3.36223572634791e-07	8.55153151547927	SRPRB	down
PTGER2	0.369433842759222	5.73078929506178	6.00258874414778	2.88718190866386e-08	3.40329017807874e-07	8.53880905005176	PTGER2	no
ATG2B	-0.506882	6.91799852872351	-6.00016	2.9194455991676e-08	3.43798666343835e-07	8.52802238219282	ATG2B	down
SLFN12	0.398867677838726	6.04846823917102	5.99933401260468	2.93044996862151e-08	3.44760488563961e-07	8.52437059505208	SLFN12	no
DGKA	0.478679459790359	7.10891491296505	5.99493794668742	2.98990525789826e-08	3.51415073493593e-07	8.5048749590564	DGKA	no
FNDC4	-0.598784	9.47874811657413	-5.99176	3.03365207391669e-08	3.5621230583874e-07	8.49077656166919	FNDC4	down
GLE1	-0.292995	7.99383764297465	-5.99106	3.04330053562623e-08	3.57000303180169e-07	8.48769454147149	GLE1	no
PRDX4	-0.428579	11.7424180457782	-5.98858	3.07802904621231e-08	3.60726007701236e-07	8.47668160439095	PRDX4	no
BNIP1	-0.306935	7.35050486968017	-5.9882	3.08337334756291e-08	3.61004203207438e-07	8.4749979022433	BNIP1	no
PDGFRB	0.546897323266794	8.60455257164129	5.98702262058992	3.09996480787196e-08	3.62597423581019e-07	8.46978938501765	PDGFRB	up
GGH	-0.881827	10.4374503350314	-5.98494	3.12952183150964e-08	3.65702680945545e-07	8.46057941446538	GGH	down
ELOVL2	0.802128917588106	8.32189461317176	5.98458466728699	3.13465966362401e-08	3.65951190125097e-07	8.45898735773707	ELOVL2	up
LINC00965	-0.315541	6.85861496007662	-5.98252	3.16433224652035e-08	3.69060746563933e-07	8.44984355772319	LINC00965	no
CYR61	1.07653648537757	10.6450019364706	5.98123634961126	3.18293349246335e-08	3.70874311926243e-07	8.44415514966384	CYR61	up
PID1	-0.80464	9.13494059115996	-5.97815	3.22812004445065e-08	3.75548398361451e-07	8.43047425430414	PID1	down
PLEKHA6	-0.39056	7.29240400623257	-5.97807	3.22922797899873e-08	3.75548398361451e-07	8.43014122484365	PLEKHA6	no
ILK	0.316391651259146	10.2240171873203	5.97772314555742	3.2343709350036e-08	3.75786902228477e-07	8.42859682198302	ILK	no
UCP2	0.733004962303156	8.14007798579165	5.97290274525449	3.30628045114672e-08	3.83661358955592e-07	8.40725668906806	UCP2	up
SLC4A1	-0.272695	6.87290357216568	-5.97276	3.30845967403489e-08	3.83661358955592e-07	8.40661725525328	SLC4A1	no
GRPEL1	-0.390769	9.38722795431084	-5.96914	3.36356997099392e-08	3.89680322759668e-07	8.39058533104524	GRPEL1	no
CD27	0.540973260067307	6.92698125128459	5.96681988291933	3.3992712967783e-08	3.93441372092826e-07	8.3803394069654	CD27	up
ARL4D	-0.514909	7.67993561798219	-5.9656	3.41817803183344e-08	3.95253259951206e-07	8.37495692855113	ARL4D	down
RALB	0.306659402818335	9.17021321298979	5.9647253499543	3.43188293474216e-08	3.96460772869976e-07	8.3710739456893	RALB	no
NUP155	-0.332239	6.7159843764684	-5.96375	3.44722127802324e-08	3.97854512742797e-07	8.36674653794075	NUP155	no
LRP6	-0.388994	7.70646573723884	-5.9609	3.49219895366854e-08	4.02663129828594e-07	8.35416729239347	LRP6	no
GIT2	0.259040080216409	6.53751048665221	5.95369787361972	3.60872222661311e-08	4.15704276967101e-07	8.32231825765893	GIT2	no
LGR4	-0.614046	8.95485665201479	-5.953	3.62017261949085e-08	4.16628388680609e-07	8.31924431312843	LGR4	down
NOS1AP	-0.392752	7.03782226209999	-5.95149	3.64524421556081e-08	4.19116868038889e-07	8.31254751891247	NOS1AP	no
IDH2	-0.671166	10.6152658438458	-5.95087	3.65543083953377e-08	4.19715823588765e-07	8.30983977213224	IDH2	down
PTPRCAP	0.381873499465012	7.71650978778347	5.95075800698568	3.65736079305934e-08	4.19715823588765e-07	8.30932761520523	PTPRCAP	no
XPOT	-0.652757	8.88618005284424	-5.94327	3.78413640062339e-08	4.33854808271472e-07	8.27626440067565	XPOT	down
BMP2	0.439053176756749	7.32617192673792	5.94297653521329	3.7892351575466e-08	4.34029923371007e-07	8.2749579567499	BMP2	no
TRAPPC12	-0.277413	8.3752360131276	-5.9413	3.8183377936538e-08	4.36951593279423e-07	8.26753458979061	TRAPPC12	no
FOXH1	-0.304721	6.35888750449223	-5.94103	3.82298484473686e-08	4.37071823312202e-07	8.26635449048129	FOXH1	no
PDE4B	0.800546069179108	7.66510300423097	5.93633862414266	3.9054175791638e-08	4.45893938300214e-07	8.24565649128233	PDE4B	up
THBS2	0.909608601580091	8.64420707575918	5.93622209077555	3.9074882275136e-08	4.45893938300214e-07	8.24514222477771	THBS2	up
SMPD2	-0.194595	6.73838657660773	-5.93446	3.93894177576083e-08	4.49061532840726e-07	8.23736380430732	SMPD2	no
RFX2	-0.481142	6.69149986254254	-5.93159	3.99076094624481e-08	4.54542809556825e-07	8.22468366345189	RFX2	no
FAP	0.654579925214628	6.60338939648245	5.93120124501954	3.99773511161108e-08	4.54910812840913e-07	8.22298968998152	FAP	up
ZNF747	-0.288757	7.48064291666152	-5.93097	4.00194174412869e-08	4.54963498750196e-07	8.22196936036817	ZNF747	no
PFDN1	0.319885572090253	8.11247590463357	5.93033359407773	4.01353704860973e-08	4.55855287399571e-07	8.21916244084453	PFDN1	no
LZTR1	-0.296319	8.31101044425059	-5.92832	4.05047811563534e-08	4.59621480292403e-07	8.21027382823693	LZTR1	no
NPL	0.592168320896502	7.70807863179005	5.92803281860904	4.05573754733867e-08	4.59788977731407e-07	8.20901493186286	NPL	up
GPC3	0.888306333081429	7.20838085708555	5.92600638161225	4.0932674096311e-08	4.63611172686364e-07	8.20007897405372	GPC3	up
STK24	0.497313746854676	10.5119787984612	5.92516868967039	4.10888115633819e-08	4.64946300679498e-07	8.19638544768681	STK24	no
EDEM3	-0.537388	8.47027551769938	-5.92483	4.11517657180422e-08	4.65225496531504e-07	8.19490020412656	EDEM3	down
SPINT1	0.415877960719864	6.94100502878106	5.91895145553336	4.22660924348405e-08	4.77379016134402e-07	8.16898056385809	SPINT1	no
TAL1	-0.332006	6.73007136217166	-5.91393	4.32419318906623e-08	4.87876944949012e-07	8.14683825549138	TAL1	no
NDRG3	0.350576818680362	8.05317854474487	5.91375	4.32758451950164e-08	4.87876944949012e-07	8.14607777311841	NDRG3	no
ITGA1	-0.547178	8.19685136793449	-5.91307	4.34111024253003e-08	4.8894821851221e-07	8.14305064951406	ITGA1	down
CCS	-0.42996	8.72664243530733	-5.91279	4.34647367181651e-08	4.8909902345913e-07	8.14185290244489	CCS	no
ZNF629	-0.271969	7.44333155137971	-5.9124	4.3543497925328e-08	4.89532035417679e-07	8.14009670805398	ZNF629	no
GATA6	0.612391401030809	8.36150775447097	5.91195528817369	4.36305640499924e-08	4.90057527633602e-07	8.13815903180086	GATA6	up
LRP1	-0.402984	8.82256671961165	-5.90867	4.428565504373e-08	4.96956201058588e-07	8.12370283857385	LRP1	no
HK1	0.569785636212078	8.80089027773252	5.90669752860345	4.46844126354871e-08	5.00968327268519e-07	8.11500777131335	HK1	up
FOXA1	-0.543945	7.96427092309475	-5.90501	4.50285209878674e-08	5.04360936005118e-07	8.10756659670203	FOXA1	down
RAF1	-0.25617	9.23858722260898	-5.90054	4.59506210546293e-08	5.14215375393103e-07	8.08790401388117	RAF1	no
CEP104	-0.383271	7.53838239661906	-5.9003	4.60000626233029e-08	5.14295088372585e-07	8.08686092971768	CEP104	no
TAP1	0.433470434960157	8.76459750701151	5.89985227462186	4.60940332969805e-08	5.14872046560849e-07	8.08488149289393	TAP1	no
HMGN2	0.418452206700771	11.5772303619928	5.89926425099082	4.62171427166774e-08	5.15773127121929e-07	8.08229437299467	HMGN2	no
PSG6	-0.312886	6.32631663688888	-5.89689	4.67183557761071e-08	5.20888236465165e-07	8.07183225648779	PSG6	no
TNFAIP2	0.666885969326594	7.86593984594666	5.89517660404415	4.70819186526064e-08	5.2446063921643e-07	8.06431350542561	TNFAIP2	up
STIMATE	-0.469871	7.19516134490819	-5.89481	4.71596144911546e-08	5.248450502848e-07	8.06271424080119	STIMATE	no
TGFB1I1	0.740458635612028	7.34070863888746	5.89254748013537	4.76465185490222e-08	5.29778719054224e-07	8.05275167007809	TGFB1I1	up
MOCS3	-0.215389	6.47827103168755	-5.89091	4.80016252870309e-08	5.33239261529513e-07	8.04554990765977	MOCS3	no
PDSS2	-0.316425	8.7482771162348	-5.89031	4.81330001537843e-08	5.34210366090357e-07	8.04289906726064	PDSS2	no
AIMP1	0.264199560977035	7.54025473823298	5.8878897332073	4.86631503384991e-08	5.39601520131185e-07	8.03227498996668	AIMP1	no
SGCE	0.780975421233285	8.44519010025717	5.88736824025043	4.87782940633037e-08	5.40385239518076e-07	8.02998286587504	SGCE	up
QTRT1	-0.303752	7.79519441982021	-5.88638	4.89976635896584e-08	5.42321134430891e-07	8.02563091586683	QTRT1	no
CAP2	0.518117036225531	7.1211967172977	5.88464289099453	4.93844127743143e-08	5.4610442988739e-07	8.01800573309869	CAP2	up
CDKN2C	0.429543482955754	7.06429542871157	5.88263514746706	4.98356665491367e-08	5.50593505065143e-07	8.00918402083969	CDKN2C	no
RRAS	0.423329547463055	8.63204332391917	5.88198981063965	4.99815693713119e-08	5.51703916956906e-07	8.00634882649439	RRAS	no
MRPS15	-0.280103	9.33313067469503	-5.88121	5.0157755808911e-08	5.52987763688189e-07	8.00293618743305	MRPS15	no
CCL20	1.59724623860204	8.1264352039696	5.88087707760182	5.02341317485107e-08	5.52987763688189e-07	8.00146055448504	CCL20	up
MR1	0.313170730268718	7.44132758070647	5.88085032021439	5.02402204239139e-08	5.52987763688189e-07	8.0013430140374	MR1	no
TXN	0.354063991498755	11.962398111079	5.88052669118995	5.03139200738906e-08	5.52987763688189e-07	7.99992139013654	TXN	no
YES1	-0.42181	9.43856494192776	-5.88048	5.03253901620289e-08	5.52987763688189e-07	7.99970032631269	YES1	no
COL3A1	0.994417339580792	10.5185853828131	5.87855156147107	5.07660232973388e-08	5.57325637879457e-07	7.99124596038391	COL3A1	up
SEPHS2	-0.451383	11.1165288062415	-5.87764	5.0975998919061e-08	5.59125735436235e-07	7.98724301203509	SEPHS2	no
PCMTD2	0.424334845991785	9.02957733351866	5.87741032617904	5.10290677470664e-08	5.59203120225517e-07	7.98623392919707	PCMTD2	no
TLN2	-0.58641	7.13064992793614	-5.87627	5.12925532637504e-08	5.615841439769e-07	7.98123937040305	TLN2	down
TAOK3	0.373147257372449	8.04540975873026	5.8753051610194	5.15178094522986e-08	5.63542698716277e-07	7.97698981018052	TAOK3	no
SNTB1	-0.688059	8.18187378811606	-5.87472	5.1653747619092e-08	5.64521578070886e-07	7.97443427044293	SNTB1	down
PSMB8	0.449671878784738	9.37757481260469	5.86766681897719	5.33300980406624e-08	5.82318671597638e-07	7.94346236555183	PSMB8	no
DGLUCY	0.488721401908471	8.53353684991101	5.86735	5.3406851615311e-08	5.82633274399349e-07	7.94206773015335	DGLUCY	no
UBOX5	-0.203473	7.29973512065085	-5.86674	5.35532560934209e-08	5.83706476505242e-07	7.93941	UBOX5	no
SYN1	-0.331498	6.42110885392849	-5.86564	5.38211273802547e-08	5.86100502734978e-07	7.93457470684776	SYN1	no
PLCG2	0.470817880785006	9.08269478022953	5.86423508201044	5.4164584334617e-08	5.8931261720555e-07	7.92840625799065	PLCG2	no
KCTD3	-0.439064	9.50338087920984	-5.86007	5.51943831731085e-08	5.99979730503388e-07	7.91014333419552	KCTD3	no
SDF4	-0.304548	10.1239301747238	-5.8589	5.54868768580004e-08	6.02620209522144e-07	7.90501832977442	SDF4	no
CNPPD1	0.3063509986815	8.29892469630663	5.85821929818523	5.56585065407177e-08	6.03944491061913e-07	7.90202365856389	CNPPD1	no
GDE1	-0.457338	7.40114193813787	-5.85233	5.71610256100062e-08	6.1966997093437e-07	7.87619519760607	GDE1	no
OXSM	-0.365814	8.27901643418891	-5.85214	5.72097183731065e-08	6.1966997093437e-07	7.87536958415154	OXSM	no
CARMIL1	0.419868008458959	6.98293880125547	5.85166881320009	5.73312876078322e-08	6.20433782990191e-07	7.87331137718672	CARMIL1	no
SLC35D2	-0.335961	8.59973644232571	-5.85122	5.74472246694835e-08	6.21027886669637e-07	7.87135259320718	SLC35D2	no
MAN2C1	-0.288762	7.8587140146638	-5.85106	5.74883874354761e-08	6.21027886669637e-07	7.87065809094143	MAN2C1	no
ATP7B	-0.559253	7.87667162884128	-5.8493	5.79490756518071e-08	6.25448593602497e-07	7.86291912010645	ATP7B	down
HTR2B	0.737281632830282	6.50264526366284	5.8479179044994	5.83112939733184e-08	6.28799605730025e-07	7.85687747007629	HTR2B	up
PSKH1	-0.324009	6.99090802284304	-5.84657	5.86674811240695e-08	6.32079696897887e-07	7.85097296479731	PSKH1	no
MYH10	0.521752643680106	10.3453507668752	5.84446196697673	5.92287953811184e-08	6.37562046294713e-07	7.84174056476319	MYH10	up
GNE	-0.627582	10.5264352058658	-5.84256	5.9739205977911e-08	6.42487230309338e-07	7.83342118450025	GNE	down
ARRB1	-0.321176	7.6583489778291	-5.84201	5.98886969796643e-08	6.43525494601115e-07	7.83099804974335	ARRB1	no
ABCC9	-0.52531	6.84769544823718	-5.84135	6.00659759824514e-08	6.4486025275153e-07	7.82813233310262	ABCC9	down
MTX1	-0.267842	8.87780225278268	-5.83894	6.07254463827103e-08	6.51364827792655e-07	7.8175458601637	MTX1	no
PLEKHO1	0.323732609999728	7.50136885692055	5.83754211171138	6.11087678304668e-08	6.54898461590532e-07	7.81144520049926	PLEKHO1	no
GIMAP6	0.601875552497079	7.62449167549873	5.83648210246365	6.14018817222008e-08	6.57459972308287e-07	7.80680602426546	GIMAP6	up
C1orf68	-0.261659	6.29916586537098	-5.83575	6.16039520852593e-08	6.58680710831437e-07	7.80362071320925	C1orf68	no
MTDH	-0.46188	10.2148484189329	-5.83568	6.16242876833163e-08	6.58680710831437e-07	7.80330073534317	MTDH	no
LAX1	0.341815482725357	6.76003864122327	5.8351339893789	6.17766588014293e-08	6.59729116356564e-07	7.80090655646875	LAX1	no
ZNF408	-0.372875	7.80491944237213	-5.83079	6.3000024137081e-08	6.72203067021901e-07	7.78189573815519	ZNF408	no
MSRB1	-0.40509	10.9140432318181	-5.82993	6.3243383308193e-08	6.74090339852041e-07	7.77815811817598	MSRB1	no
DPY19L1	-0.312252	8.54358292264374	-5.82978	6.32878365647312e-08	6.74090339852041e-07	7.77747694139773	DPY19L1	no
PSD4	-0.376696	7.74204943386535	-5.8291	6.3483203632839e-08	6.75050419086843e-07	7.77448891661762	PSD4	no
LPA	-1.1622	9.38386832523277	-5.82901	6.35066892194628e-08	6.75050419086843e-07	7.7741303386972	LPA	down
BMP5	0.374688959823685	6.69931732280657	5.82885076280703	6.3553268851079e-08	6.75050419086843e-07	7.77341955371804	BMP5	no
ZNF446	-0.276026	7.2716722598004	-5.82869	6.36001587965469e-08	6.75050419086843e-07	7.77270456034314	ZNF446	no
ERCC4	-0.294322	6.25832994866912	-5.82527	6.4588774828702e-08	6.84945358196523e-07	7.75775149777308	ERCC4	no
NCDN	-0.224239	7.00341133307817	-5.82157	6.56756913412655e-08	6.95864583147689e-07	7.74157394022255	NCDN	no
ELK1	-0.308731	8.95801958444424	-5.82135	6.57394809905758e-08	6.95933721671139e-07	7.74063285076827	ELK1	no
PLVAP	0.65123353601701	7.52515940417616	5.82029904706986	6.60522015528457e-08	6.98635687964956e-07	7.73603247490323	PLVAP	up
GMPR	0.454568438632143	6.65660129427782	5.82004932430166	6.61266065235505e-08	6.98814477461487e-07	7.73494112988357	GMPR	no
GNPDA1	0.363965862454355	8.54555642235382	5.81840557685632	6.66184207907309e-08	7.03400232727847e-07	7.72775816713059	GNPDA1	no
FUBP3	-0.541966	9.20226032488151	-5.81781	6.67980573337985e-08	7.04684714216713e-07	7.72514780641548	FUBP3	down
ZFPL1	-0.305964	7.43850800034142	-5.81688	6.7077849825143e-08	7.07022644340817e-07	7.72109601784966	ZFPL1	no
HS3ST1	0.588812768907316	6.14912944641639	5.81617401805153	6.72918660452865e-08	7.08663819799278e-07	7.71800817310234	HS3ST1	up
PALLD	0.705030615894554	9.61967328091362	5.81309029975586	6.82334981534108e-08	7.17958184466149e-07	7.70453806255092	PALLD	up
NDC80	0.32032061766377	5.87731776478103	5.81007188540098	6.91677230974998e-08	7.27158597581241e-07	7.69135668213715	NDC80	no
UNC119B	-0.522082	7.23726039157129	-5.80693	7.01541288778051e-08	7.36891208515096e-07	7.67763122925462	UNC119B	down
MLST8	-0.337158	7.53242081433511	-5.80507	7.07421799576926e-08	7.42426349763246e-07	7.66954040689652	MLST8	no
STARD5	-0.702236	8.40731608434765	-5.80371	7.11791670747298e-08	7.46367918428983e-07	7.66357154402307	STARD5	down
ADIRF	0.791343448836917	9.49625685925275	5.80182512957648	7.17847105648198e-08	7.5206860990884e-07	7.65536074356479	ADIRF	up
DPM2	-0.309103	7.53618870776851	-5.79954	7.25257352764234e-08	7.59177657893517e-07	7.64540678926233	DPM2	no
CFD	0.648434290502101	8.04063588149338	5.79920147923963	7.26375048291731e-08	7.5953794895518e-07	7.64391427170937	CFD	up
OAS2	0.998528713117844	8.70897417507831	5.79905578955263	7.26851505500596e-08	7.5953794895518e-07	7.64327873260727	OAS2	up
IFRD2	-0.43323	8.76454954123408	-5.79615	7.36423506430452e-08	7.68879284677773e-07	7.63059843265718	IFRD2	no
NOC4L	-0.296575	6.68853121814865	-5.79279	7.47631549907053e-08	7.79911264036088e-07	7.61595900580484	NOC4L	no
DYRK3	-0.300336	7.17617774733703	-5.79253	7.48498234113454e-08	7.8014571519561e-07	7.6148361561776	DYRK3	no
R3HDM2	-0.348402	8.44707434763528	-5.78836	7.62686217996857e-08	7.94252408510351e-07	7.59663753710886	R3HDM2	no
LY86	0.422888105198886	7.74656891207748	5.78252460857608	7.82956311093516e-08	8.14663360335574e-07	7.57121744391715	LY86	no
IGBP1	0.388792975207057	8.82162701807254	5.78120112893308	7.87627670871158e-08	8.18822847228159e-07	7.56545274181707	IGBP1	no
NR2E1	-0.177124	5.79864747994209	-5.78061	7.89719490665119e-08	8.20295809406255e-07	7.56288242045826	NR2E1	no
FAM89B	-0.344364	8.40875626730342	-5.7786	7.96881032245865e-08	8.26726130245807e-07	7.55413404013489	FAM89B	no
NOL3	0.332245400757658	7.28215942498332	5.77849331409413	7.97270653047055e-08	8.26726130245807e-07	7.55366034962205	NOL3	no
STT3A	-0.625936	8.96490644850069	-5.7776	8.00460183918915e-08	8.29325883645914e-07	7.54979130034441	STT3A	down
RPL23A	0.306720522936551	13.3357923345037	5.77739660765013	8.01209118847115e-08	8.29394754799744e-07	7.54888504643519	RPL23A	no
SRP19	-0.373002	9.5134047083917	-5.77429	8.12470683123542e-08	8.40336698893652e-07	7.53535929510195	SRP19	no
SNTA1	-0.270549	7.50269760263258	-5.77392	8.13816775225127e-08	8.41013203172702e-07	7.53375514634428	SNTA1	no
LRRC59	-0.468363	8.44779293805755	-5.77278	8.17990918188839e-08	8.44608634558111e-07	7.52879763405116	LRRC59	no
RGS4	1.02261398520475	7.38371020842756	5.77163598939774	8.22212421401743e-08	8.48195314831922e-07	7.52380958165552	RGS4	up
TESK2	-0.342809	6.91460113883746	-5.77146	8.22860426385943e-08	8.48195314831922e-07	7.52304618263767	TESK2	no
NRDC	-0.250152	9.70500766995925	-5.77086	8.25094122315152e-08	8.49777022753902e-07	7.52041932750356	NRDC	no
R3HDM4	-0.340029	9.41119061523872	-5.76836	8.34410793103487e-08	8.58644739084392e-07	7.5095390867393	R3HDM4	no
RABGGTA	-0.249469	6.78975223449218	-5.76772	8.36797091870084e-08	8.60371832275561e-07	7.50677188376645	RABGGTA	no
CA5B	-0.360488	6.5005439762355	-5.76479	8.47858698865958e-08	8.71008179824006e-07	7.4940470072216	CA5B	no
TBL3	-0.296676	6.99197932538527	-5.7634	8.53169524653427e-08	8.75723752796715e-07	7.48799659659317	TBL3	no
ASB8	-0.340247	7.92253943467037	-5.76294	8.54938670163627e-08	8.76799127299456e-07	7.48598945475745	ASB8	no
CBFB	0.437172836096474	8.49949433730607	5.76213814439274	8.58028403025434e-08	8.7858785817428e-07	7.48249403007273	CBFB	no
ADRA1B	-0.35289	6.61937977078112	-5.76211	8.5812868234417e-08	8.7858785817428e-07	7.48238079512709	ADRA1B	no
UBE3C	-0.391188	9.25931163628128	-5.76186	8.59102077060767e-08	8.78844069235648e-07	7.48128233061035	UBE3C	no
C1QA	0.689198433571676	9.23860787251806	5.75686236255545	8.78580537237942e-08	8.98014236253381e-07	7.45955937034314	C1QA	up
RASGRF1	-0.211907	6.32412707971252	-5.75562	8.83482865086233e-08	9.02266156251512e-07	7.45416814018349	RASGRF1	no
AGO1	-0.275883	7.17567910316956	-5.75416	8.8930187912802e-08	9.07446325528365e-07	7.4478075672482	AGO1	no
GLUD1	-0.611606	11.8345951229031	-5.75351	8.91907739169308e-08	9.09341841788976e-07	7.44497269169936	GLUD1	down
GMEB1	-0.248529	6.79943077699731	-5.7527	8.95136181083354e-08	9.11868399723889e-07	7.44147200419649	GMEB1	no
ANKRD36BP2	0.169071575750194	5.52061453098967	5.75056863584406	9.03731155464267e-08	9.19342097455504e-07	7.43221354296201	ANKRD36BP2	no
ZXDC	-0.324779	7.77908392109713	-5.75051	9.03985687862526e-08	9.19342097455504e-07	7.43194070867967	ZXDC	no
ARSF	-0.400258	6.61651962249711	-5.74738	9.16735705187115e-08	9.3152918270393e-07	7.41837148045741	ARSF	no
FKBP9	0.290647974156482	7.6976092823339	5.74694047648315	9.18549650736026e-08	9.3259264038387e-07	7.41645636309017	FKBP9	no
SNRPD2	0.38622726179663	11.4000554332928	5.74628	9.21275157789417e-08	9.34579047797561e-07	7.41358595359791	SNRPD2	no
IFIT1	1.49978969935544	9.34265061431612	5.74542447425475	9.24811900672086e-08	9.37384406077386e-07	7.40987383434993	IFIT1	up
BBOX1	-1.12584	8.47010963462437	-5.74178	9.40057239323131e-08	9.520429691245e-07	7.39403363415898	BBOX1	down
STK38L	0.356037233541359	6.97168814286961	5.7403068760643	9.46262692530495e-08	9.57529600526487e-07	7.38765961856476	STK38L	no
ISYNA1	0.312283701398772	7.09691944183411	5.74007037062391	9.47265745266856e-08	9.57747138288527e-07	7.38663325218011	ISYNA1	no
HLCS	-0.361453	7.45178076434777	-5.73739	9.58688094406853e-08	9.68490142254903e-07	7.37502161020265	HLCS	no
B2M	0.275274840454118	13.8578818220173	5.73686887021191	9.6094691267536e-08	9.69965766590004e-07	7.37274177922656	B2M	no
H2AFV	-0.337763	8.52057440523367	-5.73648	9.62639969611074e-08	9.70868344455052e-07	7.3710364898355	H2AFV	no
LSM5	-0.306866	9.61067465290755	-5.73612	9.64171100749428e-08	9.71606251028839e-07	7.36949688145087	LSM5	no
MACO1	-0.393767	8.17293811633082	-5.73575	9.65770053240699e-08	9.72411222620896e-07	7.36789168847372	MACO1	no
CDH19	0.984585601624901	8.02281031943438	5.73528594763735	9.67782803690113e-08	9.73631160036916e-07	7.36587486333599	CDH19	up
ABCD1	-0.330011	6.9559180950865	-5.73447	9.71306182299e-08	9.76367579278721e-07	7.36235444694523	ABCD1	no
PLCL1	0.21226035503793	5.75696069799337	5.73423537010715	9.72346085838044e-08	9.76605122412375e-07	7.36131786251575	PLCL1	no
ADGRG6	-0.54797	9.25814025873634	-5.73128	9.85282330131257e-08	9.88780855333209e-07	7.34851494756937	ADGRG6	down
SEC61B	-0.408791	12.0297455943959	-5.72978	9.91931004791517e-08	9.94631807032286e-07	7.34200016377737	SEC61B	no
SUV39H1	-0.317512	7.11813907554903	-5.72776	1.00096391686248e-07	1.00286186987879e-06	7.33321890020896	SUV39H1	no
PLPP2	0.514229446134843	6.65574522562698	5.72528105774188	1.01210711217209e-07	1.01319091715218e-06	7.3224948739943	PLPP2	up
PCDHB17P	-0.307382	5.95857	-5.72451	1.01561427817531e-07	1.01586504713289e-06	7.31914409660868	PCDHB17P	no
COL1A1	1.24446095092857	8.48422765511931	5.72360816026715	1.01971048849584e-07	1.01912348410279e-06	7.31524518590929	COL1A1	up
VTCN1	0.62995303048369	6.61908256631229	5.7233528689802	1.02087571720336e-07	1.0194496788145e-06	7.31413894828844	VTCN1	up
SLC25A36	0.527924309787725	7.42961346696452	5.72299909379053	1.02249261817851e-07	1.02022600892639e-06	7.31260599848485	SLC25A36	up
CFHR5	-1.11185	9.9376863942653	-5.72071	1.03300160590008e-07	1.02931739283036e-06	7.30270144601012	CFHR5	down
SUGP2	0.385637027545023	9.06932586764454	5.7206488712428	1.03329813153381e-07	1.02931739283036e-06	7.30242344187885	SUGP2	no
KHNYN	-0.3515	7.95298941660778	-5.7204	1.03446022169789e-07	1.02963104621576e-06	7.30133470769822	KHNYN	no
PIK3C2G	-0.475105	7.35925439613971	-5.71846	1.04345138765993e-07	1.03773033668012e-06	7.29295228446209	PIK3C2G	no
TUSC2	-0.32943	7.87050700071599	-5.71808	1.04521596603515e-07	1.03863529315006e-06	7.29131567279802	TUSC2	no
LYZL6	-0.224043	6.01549338895014	-5.71733	1.0487412748122e-07	1.04121279091578e-06	7.28805429102598	LYZL6	no
LAS1L	-0.246434	8.45067216381769	-5.71716	1.04952330195987e-07	1.04121279091578e-06	7.28733229990096	LAS1L	no
NNMT	-0.619691	13.1191103628232	-5.71554	1.05717227809707e-07	1.047945733745e-06	7.28029881536411	NNMT	down
SDF2L1	-0.734869	9.57895755700305	-5.71474	1.06094860751693e-07	1.05083198265308e-06	7.27684513268807	SDF2L1	down
RPGRIP1	-0.243493	6.5548144060637	-5.71419	1.06358203809843e-07	1.05258245187379e-06	7.27444398121669	RPGRIP1	no
PYCR1	-0.304836	6.78493935703721	-5.71152	1.07633377785306e-07	1.06433559009343e-06	7.26290060966933	PYCR1	no
TPSAB1	0.784805785183735	7.42258217949249	5.70555176956005	1.10543145210788e-07	1.09222019816805e-06	7.23706518876357	TPSAB1	up
FCER1A	0.863344274952586	6.55317261279167	5.70202295047392	1.1229919603815e-07	1.10866947965202e-06	7.22180109336833	FCER1A	up
PCSK5	0.312819050320641	6.53493671102533	5.69972	1.13458795596617e-07	1.11920839519942e-06	7.21185205520531	PCSK5	no
RAB11FIP1	0.625842015559452	7.87727754571745	5.69846785442448	1.14096003982215e-07	1.12458129472494e-06	7.20642826765346	RAB11FIP1	up
LAMP2	0.358116742719274	11.3504447314542	5.69749318306278	1.1459352896965e-07	1.12856981974729e-06	7.2022144922513	LAMP2	no
ATG9A	-0.362083	8.43129751979164	-5.6958	1.15462206934291e-07	1.13620421123275e-06	7.19490099425749	ATG9A	no
DCTN2	0.256968432136272	9.72467728855743	5.6955922686576	1.15569992412745e-07	1.13634475549522e-06	7.19399738279488	DCTN2	no
TMEM106B	-0.506823	9.03041331666154	-5.69309	1.16866885387974e-07	1.1481675490057e-06	7.18319069159779	TMEM106B	down
ALDH18A1	-0.392325	8.06249142261642	-5.69078	1.18076735276056e-07	1.1591167720597e-06	7.17321708525496	ALDH18A1	no
TLE2	-0.264362	7.28304462148104	-5.69011	1.184295430661e-07	1.16128473694021e-06	7.17032792886803	TLE2	no
NDUFB11	-0.281057	10.7423	-5.69	1.18488691994229e-07	1.16128473694021e-06	7.16984440018577	NDUFB11	no
PSMG2	0.293187346746638	10.4726257974183	5.6896837867952	1.18657499723948e-07	1.16200209036675e-06	7.16846576512516	PSMG2	no
DHRS7B	0.271707348615926	8.24230594690017	5.68917210652524	1.18928658474433e-07	1.16371979584523e-06	7.16625534786109	DHRS7B	no
VPS41	0.27283068655232	8.89757378118594	5.68739240893252	1.19876532191198e-07	1.17205108263848e-06	7.15856800080855	VPS41	no
GNA11	-0.313062	8.88069937538695	-5.68405	1.21678018088899e-07	1.1887081622463e-06	7.14412418269347	GNA11	no
DYNC2H1	0.252830918776059	6.41597807461118	5.68260584837892	1.22462812237806e-07	1.19541410210928e-06	7.1378987926043	DYNC2H1	no
PARVA	0.343976122429011	7.99250127581244	5.67894121198035	1.24479828871342e-07	1.21412789749071e-06	7.12208035389316	PARVA	no
SRM	-0.395802	8.24939022693877	-5.67826	1.24857376593397e-07	1.21683375921376e-06	7.11914799004301	SRM	no
2025-03-08	-0.325853	7.21984003769125	-5.67707	1.25520540842425e-07	1.22231661286698e-06	7.11401872081204	2025-03-08	no
OXCT1	0.40414701720549	6.40218513826275	5.67415744632492	1.27161933463045e-07	1.23730902912441e-06	7.10143916026081	OXCT1	no
SPAG5	-0.268962	6.7104649236022	-5.67383	1.27345429914587e-07	1.23810320780158e-06	7.10004297335634	SPAG5	no
IL1RN	-0.877801	9.0438706355803	-5.67278	1.27945409850709e-07	1.24294209905329e-06	7.09549187758786	IL1RN	down
GPHN	-0.549029	8.21628616149051	-5.66933	1.29928133111824e-07	1.26119536877636e-06	7.08060274444631	GPHN	down
TYW1	-0.283241	8.25240803890157	-5.66822	1.30571324720793e-07	1.26642722213232e-06	7.07582160154673	TYW1	no
PELO	0.399686179998893	8.97502305273736	5.66565822640228	1.32067746274432e-07	1.27991971329599e-06	7.06478869404991	PELO	no
MRPS2	-0.34209	8.15050405604748	-5.66155	1.34505709877551e-07	1.30153695634485e-06	7.04707941049915	MRPS2	no
SUSD6	0.426390239289068	8.68287205759248	5.66153773121523	1.34512500384196e-07	1.30153695634485e-06	7.04703	SUSD6	no
GFRA4	-0.298566	6.12885333817701	-5.66107	1.34794951649519e-07	1.30323233683103e-06	7.0449997425806	GFRA4	no
HDAC3	-0.302627	8.97282036742448	-5.65722	1.37122963835678e-07	1.32468631120429e-06	7.02842219066759	HDAC3	no
GRK5	0.511343075185277	8.52919524387127	5.65660301185432	1.37498826538505e-07	1.32726230255953e-06	7.0257721731543	GRK5	up
HERC1	0.265503233127395	8.57895883927163	5.65589462829057	1.3793282120098e-07	1.33039490163135e-06	7.02272130997987	HERC1	no
CAV2	0.52946721475389	9.70266672722349	5.65169195056501	1.40535388148264e-07	1.35442234113073e-06	7.00462534277061	CAV2	up
C1RL	-0.522126	10.5056926660064	-5.65025	1.41441616539e-07	1.36206743903418e-06	6.99840294141926	C1RL	down
GPER1	-0.730759	8.07952101247393	-5.65007	1.4155279976139e-07	1.36206743903418e-06	6.99764228067996	GPER1	down
RPL41	0.233582223146358	14.2313056087984	5.64869057022257	1.42423462770147e-07	1.36936103089051e-06	6.99170624971261	RPL41	no
PAICS	-0.319466	10.2349739760953	-5.64835	1.42639177682289e-07	1.37035092993902e-06	6.9902411622757	PAICS	no
CLEC7A	0.643163367784414	6.85021502522592	5.64574823921899	1.44298539075307e-07	1.38519758718973e-06	6.9790448141492	CLEC7A	up
PLXNC1	0.531893700664892	6.70710984216618	5.64488955688482	1.44850307034571e-07	1.38861199128521e-06	6.97535038443839	PLXNC1	up
CST7	0.48496238468799	7.68250731885596	5.64483917496977	1.44882745408512e-07	1.38861199128521e-06	6.97513362838462	CST7	no
PCMT1	-0.363722	10.1069080163875	-5.64185	1.46822549787206e-07	1.406094915338e-06	6.96225929830799	PCMT1	no
TRMT5	0.408550417917505	10.6026794041659	5.64132064629219	1.47165863394475e-07	1.4071595920325e-06	6.95999851387621	TRMT5	no
GPX3	0.456481826059386	12.7652512414013	5.64131895291895	1.47166970649932e-07	1.4071595920325e-06	6.95999123094343	GPX3	no
RBBP5	-0.313714	6.48308933334063	-5.64114	1.4728108294786e-07	1.4071595920325e-06	6.95924095564953	RBBP5	no
BDKRB2	0.480362338570348	6.66216219842843	5.64024574183598	1.47870363593496e-07	1.41167991260939e-06	6.95537574892707	BDKRB2	no
OMD	0.475661501424117	6.49871485011774	5.63674464935434	1.50188019229438e-07	1.43268053194298e-06	6.9403220539128	OMD	no
RIOX1	-0.34939	7.84565716249883	-5.63616	1.50578684602393e-07	1.43528059135128e-06	6.93780753634492	RIOX1	no
TEX13B	-0.287057	6.26341305212718	-5.63547	1.51039174102731e-07	1.43797860644657e-06	6.93485197526356	TEX13B	no
WWTR1	0.571656651194571	8.12606996270401	5.63538391112523	1.51098385619375e-07	1.43797860644657e-06	6.93447259305103	WWTR1	up
RPL9	0.276283371632836	13.3237029393157	5.63286461045483	1.52798167947919e-07	1.4530173200869e-06	6.92364473023967	RPL9	no
PGAP3	-0.262388	8.71317463622519	-5.63268	1.52922819216764e-07	1.45306569346469e-06	6.92285543921335	PGAP3	no
CYP1B1	0.866040897648259	8.16361916725518	5.63138259975487	1.53806834061334e-07	1.4603237924589e-06	6.91727629034878	CYP1B1	up
TIAL1	-0.209302	9.0987011723129	-5.63045	1.54446700829448e-07	1.46525429756462e-06	6.91325800347855	TIAL1	no
MOCOS	-0.91106	8.93450078333842	-5.6299	1.54819250614525e-07	1.46731108120838e-06	6.91092611106395	MOCOS	down
NCOA3	0.471230179936059	8.59650178420739	5.62977993149802	1.54904971380758e-07	1.46731108120838e-06	6.91039035666989	NCOA3	no
ACADSB	-0.719567	9.30389263246525	-5.62943	1.55142881494611e-07	1.46842012367914e-06	6.90890497435673	ACADSB	down
CDHR5	-0.615656	8.21631898975403	-5.62809	1.56074163936855e-07	1.4760850695133e-06	6.90311241907904	CDHR5	down
MAGED2	0.323827155506399	8.13621163770665	5.62503478604786	1.58201601641955e-07	1.4950420410223e-06	6.89000867827712	MAGED2	no
CLEC16A	-0.363649	7.48883748764385	-5.62351	1.59277800011474e-07	1.50404281549296e-06	6.88344703451479	CLEC16A	no
SELL	0.726058561720848	6.9959743020327	5.62317076352885	1.59515348364212e-07	1.50511648188685e-06	6.88200467384124	SELL	up
REPS2	-0.306019	7.53550686530665	-5.62211	1.60268628553176e-07	1.51105092537374e-06	6.87744505225337	REPS2	no
SLC39A6	0.446552395145835	8.24569696614826	5.62139921516616	1.60773834538179e-07	1.51463907840504e-06	6.87439904294559	SLC39A6	no
MAOA	-0.451827	10.7281881616778	-5.62017	1.61654665863265e-07	1.52175767175543e-06	6.86911116212895	MAOA	no
LGALS9	0.474711604954718	7.8007562311243	5.61772157368768	1.63417556899663e-07	1.5371622051096e-06	6.85861418447112	LGALS9	no
CSTF3	-0.376652	8.54601989981567	-5.6166	1.64232160045307e-07	1.54362988478779e-06	6.85380197035348	CSTF3	no
PEG3	-0.670728	7.97867288013773	-5.61609	1.64602081741977e-07	1.54591120510838e-06	6.8516245730592	PEG3	down
CTNND2	0.190607196967266	5.55681	5.61586275715541	1.64769966438452e-07	1.54629297461506e-06	6.85063800339329	CTNND2	no
KLHL25	-0.305255	7.24021811653973	-5.61529	1.65187586636063e-07	1.54901600338586e-06	6.84818823227931	KLHL25	no
AOC3	0.480343964272188	7.74247625575699	5.61471234364458	1.65612459418755e-07	1.55180279052901e-06	6.84570227706944	AOC3	no
MCTP1	0.786240312831261	6.41448412211603	5.61338571140194	1.66589250189351e-07	1.55975281783605e-06	6.84001116563729	MCTP1	up
CD82	-0.300352	8.35105194628404	-5.61249	1.67253728725733e-07	1.56476871840172e-06	6.83615876645359	CD82	no
KCTD20	-0.367601	7.6870684268859	-5.61208	1.67557600128758e-07	1.56640578028061e-06	6.83440214023386	KCTD20	no
CSRNP2	0.413487023601412	6.7998306066509	5.61159804825529	1.6791443645919e-07	1.56853508554077e-06	6.83234340358569	CSRNP2	no
EFCAB6	-0.208288	6.79971897817965	-5.61056	1.68688897856737e-07	1.57455927469503e-06	6.82789025504742	EFCAB6	no
CDH6	0.484566351134498	7.21093380097554	5.60965547167789	1.69366180974788e-07	1.57966784143254e-06	6.82401263916114	CDH6	no
RAB33B	-0.604503	7.55328886454638	-5.60901	1.69847560520137e-07	1.5829427937126e-06	6.82126605434396	RAB33B	down
PBX3	-0.312082	8.75366462057938	-5.60756	1.70947207387006e-07	1.59197043017186e-06	6.81502099699559	PBX3	no
SAMD4B	-0.310187	6.88153199289332	-5.60638	1.71845611446037e-07	1.59911157419884e-06	6.80994863034054	SAMD4B	no
SPAG11A	-0.307244	6.23204420996566	-5.60561	1.72425312981848e-07	1.60327836929487e-06	6.80668973415469	SPAG11A	no
INO80D	-0.250251	7.85824649192958	-5.60531	1.7265585392638e-07	1.60419464278845e-06	6.80539675687644	INO80D	no
SFXN1	-0.482351	8.3974741656071	-5.60367	1.73919892181361e-07	1.61395674142669e-06	6.79833806316464	SFXN1	no
OAZ3	-0.317319	6.10461906083433	-5.6036	1.7397213291113e-07	1.61395674142669e-06	6.79804744556831	OAZ3	no
RNPEP	0.314896405406037	9.11440653127609	5.60312856842177	1.74334659190888e-07	1.616086280051e-06	6.79603310064294	RNPEP	no
GPR21	-0.209877	6.85406189966119	-5.60013	1.76661919191091e-07	1.63553715370771e-06	6.78320099267004	GPR21	no
DIMT1	0.328525	9.53442310533312	5.60008	1.76702072148294e-07	1.63553715370771e-06	6.78298108562909	DIMT1	no
ATP8B4	0.551751008791158	7.04321535758998	5.59950036044566	1.7715808213102e-07	1.63851002445836e-06	6.78048714779105	ATP8B4	up
CYP4F3	-0.630764	9.78688774980826	-5.59702	1.79111516418257e-07	1.65531730724796e-06	6.76987602528154	CYP4F3	down
BTN3A2	0.69189422839696	8.16742345342287	5.59237616086053	1.828331100583e-07	1.68842764934538e-06	6.74997728330785	BTN3A2	up
TARBP2	-0.261471	7.83407959261669	-5.58872	1.85815795784566e-07	1.71466922260428e-06	6.73432016536007	TARBP2	no
ERAL1	-0.247309	8.36502622172694	-5.58615	1.87941119053188e-07	1.7329654171877e-06	6.72331652361366	ERAL1	no
STX5	-0.285431	8.57116410056626	-5.58561	1.88386380661804e-07	1.73575411992638e-06	6.72102702910071	STX5	no
DUSP2	0.377030237935968	7.2343115695474	5.58337480658304	1.90258864920619e-07	1.75167877680324e-06	6.71145786386914	DUSP2	no
CTSH	0.476161810601466	10.4690154475892	5.58276504465335	1.90772452604942e-07	1.75507768092949e-06	6.70884970747667	CTSH	no
TOLLIP	-0.409938	8.31750589834168	-5.58065	1.92560458409721e-07	1.77018702802825e-06	6.69982422905273	TOLLIP	no
ACYP1	0.387034405102519	6.8256635924146	5.57823691633773	1.94629145474334e-07	1.78785185559303e-06	6.68948612521703	ACYP1	no
CPSF4	-0.269395	8.7739305807809	-5.57706	1.95640895350313e-07	1.79578836948063e-06	6.68447000747245	CPSF4	no
DPEP2	0.282582934093243	6.43717966376075	5.57666119954229	1.95989059237924e-07	1.79716931921894e-06	6.6827498677158	DPEP2	no
SIGIRR	-0.459717	9.15489238616538	-5.57641	1.96206243093953e-07	1.79716931921894e-06	6.68167839837357	SIGIRR	no
PPP1R14B	-0.341929	8.87278469928763	-5.57638	1.96234977915209e-07	1.79716931921894e-06	6.68153672511158	PPP1R14B	no
LSS	-0.653064	8.79101522177741	-5.57093	2.01011644290172e-07	1.83952900079703e-06	6.65827032575825	LSS	down
KPTN	-0.242239	6.87633923026845	-5.56853	2.03158088885351e-07	1.85777295276424e-06	6.64799516769885	KPTN	no
GMPR2	0.314145157021606	9.00004383450552	5.5679751356824	2.03654400725296e-07	1.86091122707859e-06	6.64563477947718	GMPR2	no
CD163	0.849643675187126	10.2358998506355	5.56394343949068	2.07311450744812e-07	1.89290462877664e-06	6.62841804831276	CD163	up
C4orf19	-0.509838	8.27771400622787	-5.56334	2.07864717422129e-07	1.89653146458794e-06	6.62583990223047	C4orf19	down
PDHX	-0.369132	8.41647050188402	-5.5629	2.08264170435322e-07	1.89875053510913e-06	6.62398277721957	PDHX	no
MAP3K9	-0.232225	6.20839063671895	-5.56249	2.08647745925077e-07	1.90082163135492e-06	6.62220282561752	MAP3K9	no
SEPT7	0.481215990522239	9.32834725873286	5.5610783706619	2.09949331331681e-07	1.91124660949357e-06	6.61618726791639	SEPT7	no
UBE2G1	-0.334558	8.86110984001594	-5.5609	2.10118294157282e-07	1.91135301563881e-06	6.6154091114505	UBE2G1	no
RNF34	0.389230350699306	8.1986364394509	5.55874134705983	2.12125378401806e-07	1.92816733262315e-06	6.60621317043892	RNF34	no
STAG3	-0.409293	7.28122517929196	-5.55831	2.12532519636118e-07	1.93042429830922e-06	6.60435839438281	STAG3	no
SERPINA10	-0.75538	11.0471920755497	-5.55761	2.13185370542876e-07	1.93490799716771e-06	6.60139168000189	SERPINA10	down
LINC00652	-0.35478	8.41525835641909	-5.55692	2.13836521607509e-07	1.93936958738512e-06	6.59844174421689	LINC00652	no
ERCC1	-0.29066	8.54680600088944	-5.55624	2.14483341297965e-07	1.94378526979431e-06	6.59552032889036	ERCC1	no
PEX5	-0.380426	9.55907393130027	-5.55486	2.1578701282281e-07	1.95414274726946e-06	6.58965891936313	PEX5	no
TMEM100	0.724159554498097	7.90264926784898	5.55262470554246	2.17925888377077e-07	1.97204268164305e-06	6.58011880235326	TMEM100	up
GABRA4	-0.207691	5.67017033977782	-5.55233	2.18213908727796e-07	1.97317978628639e-06	6.57884130614152	GABRA4	no
PSMD5	-0.389079	8.09414944764253	-5.55187	2.186558959007e-07	1.9757063961942e-06	6.57688418180148	PSMD5	no
CD200	0.361378546051047	5.91285144940677	5.55014371322968	2.20322719638166e-07	1.98928827025456e-06	6.56953896178055	CD200	no
VAV3	0.282471642458589	6.89559959820568	5.54889545793785	2.21538381903053e-07	1.99877947681351e-06	6.56421691219864	VAV3	no
SYT2	-0.270579	6.98345611044443	-5.54776	2.2265408960337e-07	2.00735545322682e-06	6.55935814404529	SYT2	no
AHCY	-0.450559	9.97763615806363	-5.54579	2.24595119733689e-07	2.02335395857934e-06	6.55096305290189	AHCY	no
APOF	-1.09106	10.7768589945106	-5.54466	2.25707908644789e-07	2.03187275093342e-06	6.54618288890529	APOF	down
PRPF18	-0.373429	7.48140793008536	-5.54225	2.28124612493776e-07	2.05210837574897e-06	6.53588237158151	PRPF18	no
EWSR1	-0.212006	9.46842364834928	-5.53881	2.3160283096922e-07	2.08185592068708e-06	6.52124778581575	EWSR1	no
CPN1	-0.868584	9.85994373600061	-5.5384	2.32020476624264e-07	2.08406862706184e-06	6.51950537302373	CPN1	down
ELOA	-0.344693	9.01049690742661	-5.53704	2.33419003853659e-07	2.09508209293465e-06	6.51369353126812	ELOA	no
CDON	-0.227035	6.11328228449549	-5.53492	2.35603579662406e-07	2.11312937537802e-06	6.50468457501787	CDON	no
MAGEH1	-0.314554	8.02476124303661	-5.53451	2.36034352773362e-07	2.11543177673648e-06	6.50291799624445	MAGEH1	no
PTPRF	-0.526364	11.0308104707208	-5.53426	2.36292964069393e-07	2.11618894055662e-06	6.50185899565823	PTPRF	down
INPP4A	0.439065400105104	6.20379577045717	5.52978	2.40991960709695e-07	2.15668284131437e-06	6.48281649674887	INPP4A	no
PLXDC2	0.542768119385099	7.0845745257572	5.52892172516074	2.41908765566766e-07	2.16329450179022e-06	6.47914459033551	PLXDC2	up
HBS1L	-0.400306	7.75972743538555	-5.52535	2.45735390852472e-07	2.19589868016918e-06	6.46396761706103	HBS1L	no
ACSL4	1.13250915984564	8.86682343475166	5.52416526480927	2.47023968845189e-07	2.20579154546332e-06	6.45891017616446	ACSL4	up
IGF2BP2	0.532228408790194	7.59763271074633	5.52241241170193	2.48935627018909e-07	2.22122957060265e-06	6.45146	IGF2BP2	up
TAAR5	-0.324504	6.19451904693854	-5.52198	2.49410072591654e-07	2.22383023639499e-06	6.44961455378013	TAAR5	no
SLAMF1	0.320999515504761	5.85794249448102	5.51715870863032	2.5475255377084e-07	2.26980042960192e-06	6.42912076921726	SLAMF1	no
RAP2B	0.364546101279456	8.19318481196006	5.51626460450726	2.55755684122849e-07	2.27645053089009e-06	6.4253208229445	RAP2B	no
CHSY1	0.627179258632085	9.05945232089213	5.51615976207323	2.55873564156658e-07	2.27645053089009e-06	6.42487526396257	CHSY1	up
EHBP1L1	-0.39011	7.30273957671417	-5.51478	2.57429972030786e-07	2.28862212881503e-06	6.41901161628591	EHBP1L1	no
MED16	-0.334677	8.66587287316035	-5.51419	2.58102696126829e-07	2.29292548686356e-06	6.41648816740934	MED16	no
STOML1	-0.334467	7.31732135483268	-5.51361	2.58752970489905e-07	2.2970232654228e-06	6.41405518626471	STOML1	no
IRF6	-0.302615	8.57366663898137	-5.51077	2.62003924503984e-07	2.3241851784649e-06	6.4019830023153	IRF6	no
RHBDD3	-0.355805	7.1987834768681	-5.51005	2.62835552474423e-07	2.32986175727328e-06	6.39891892088448	RHBDD3	no
MYH4	1.12354973912714	6.79966799439237	5.50864843394606	2.6445893253909e-07	2.34254329967023e-06	6.39296556990658	MYH4	up
SMPD1	-0.439314	8.51923127440968	-5.50645	2.67023075832924e-07	2.36353346001276e-06	6.38363639819844	SMPD1	no
COPA	-0.324676	10.3450266569593	-5.50416	2.69718205523412e-07	2.38565163881079e-06	6.37392693091047	COPA	no
ADAM7	-0.171325	5.45486407002221	-5.5034	2.70619570764432e-07	2.39188337709101e-06	6.37070135772063	ADAM7	no
SEC31A	-0.311624	10.5685177236687	-5.50309	2.70991211545021e-07	2.39342746650192e-06	6.36937455907971	SEC31A	no
SUPT6H	-0.264743	7.83692112588772	-5.50026	2.74376105229773e-07	2.42156340367279e-06	6.35737337396698	SUPT6H	no
THEMIS2	0.426048564440515	7.23306318798276	5.4956752772843	2.79956464505099e-07	2.46902098195245e-06	6.33790837992717	THEMIS2	no
LIMA1	0.491298335931688	8.38046938773049	5.49458273631123	2.81301488154128e-07	2.47908410843881e-06	6.33327492724518	LIMA1	no
RNGTT	-0.301446	7.50072860971259	-5.49382	2.82247810568048e-07	2.48562147958948e-06	6.33002824046997	RNGTT	no
CYP2C19	-1.35296	7.46275317009178	-5.49164	2.84954217046034e-07	2.50763837781351e-06	6.32080283575488	CYP2C19	down
APOOL	-0.356398	8.10855339357862	-5.48957	2.8756020125837e-07	2.52808479475912e-06	6.31200234861782	APOOL	no
CLPB	-0.325916	6.73890056076271	-5.48946	2.87693678198951e-07	2.52808479475912e-06	6.3115537471604	CLPB	no
LRIF1	-0.618676	6.73473341183045	-5.48769	2.89929287707907e-07	2.54588918606517e-06	6.30407095136975	LRIF1	down
PARP8	0.507568097253414	8.30292805609332	5.48567921753317	2.92501146078047e-07	2.56506482544446e-06	6.29553388915189	PARP8	up
MIEF1	-0.391544	8.94961247493758	-5.48565	2.92535163997862e-07	2.56506482544446e-06	6.29542147435914	MIEF1	no
ACAT1	-0.583067	12.4735365057555	-5.4847	2.93764408230188e-07	2.57398619554541e-06	6.29136810861914	ACAT1	down
LCMT2	-0.281305	7.80227198186188	-5.4817	2.97649352119418e-07	2.60614738927038e-06	6.27866856347722	LCMT2	no
PCDH1	-0.288782	7.73973447682797	-5.48097	2.98606268794704e-07	2.61264361746727e-06	6.27556598277762	PCDH1	no
ABAT	-0.644705	11.1746313619825	-5.48046	2.99273624937564e-07	2.61659882292533e-06	6.27340812674267	ABAT	down
AXIN1	-0.355443	8.09142517233355	-5.47973	3.00223443193014e-07	2.62301617909755e-06	6.27034524733517	AXIN1	no
IGFALS	-0.713672	8.86768569703302	-5.47896	3.01245571720574e-07	2.63005562724147e-06	6.26706001772281	IGFALS	down
AGAP1	-0.332675	7.06056253149749	-5.47743	3.03267128080087e-07	2.64580431267574e-06	6.26059528678431	AGAP1	no
ZNF576	-0.322874	7.30944073704908	-5.47649	3.04524289910876e-07	2.65486635242961e-06	6.25659675401162	ZNF576	no
SGK2	-0.513816	8.03523864422979	-5.47509	3.06387095516422e-07	2.6691916643807e-06	6.2507022216688	SGK2	down
EGLN3	0.481322943564582	5.89712655039829	5.47489741555435	3.06649222958411e-07	2.66956160932204e-06	6.24987564757221	EGLN3	no
COL6A2	0.716915444528132	8.56463633792124	5.47384799611513	3.08061559661552e-07	2.6799371041996e-06	6.24543423478073	COL6A2	up
ACAT2	-0.609169	9.66978733568696	-5.47227	3.10202020419262e-07	2.69662743501809e-06	6.23874181809199	ACAT2	down
FXN	-0.416869	7.09549914577843	-5.47023	3.12983336665016e-07	2.71886096532519e-06	6.23011449008596	FXN	no
HSPA9	-0.347142	11.2499886624706	-5.4662	3.18551626337476e-07	2.76525565348524e-06	6.21307079911938	HSPA9	no
GCNT2	-0.22289	6.57601308421993	-5.46531	3.19797508410599e-07	2.77408930743327e-06	6.20929823017755	GCNT2	no
PTPRD	-0.496325	7.3014962304795	-5.46498	3.20253562306718e-07	2.77606386784133e-06	6.2079209664554	PTPRD	no
ATG5	-0.273916	8.35982552146267	-5.46285	3.23247317747266e-07	2.80001757133466e-06	6.19892845898729	ATG5	no
HAND1	-0.266245	6.44390504770771	-5.4577	3.30620567197748e-07	2.86175783960598e-06	6.17713214902647	HAND1	no
HOXB1	-0.277154	6.58427215145386	-5.45754	3.30845862309422e-07	2.86175783960598e-06	6.17647384157033	HOXB1	no
BZW2	-0.336896	8.80884114563817	-5.45594	3.3316819066746e-07	2.87979588988737e-06	6.16971411184714	BZW2	no
IP6K1	-0.38607	8.05213836354554	-5.45307	3.37371718890522e-07	2.91405721370044e-06	6.15759789362733	IP6K1	no
GPX7	0.412967391782006	6.47968260209953	5.45038145229321	3.41360589396965e-07	2.94641707595264e-06	6.14623949555687	GPX7	no
BST2	0.645008448139206	10.0159413896946	5.44952075286535	3.42646667474578e-07	2.95541870107774e-06	6.14260569973081	BST2	up
S100A13	0.490291423412849	9.22071710955019	5.44877124112298	3.43770469656588e-07	2.96300887782731e-06	6.13944158503006	S100A13	no
LSP1	0.354866876445429	7.32318887447948	5.44292090179232	3.52667241207066e-07	3.03753719517326e-06	6.11475219898507	LSP1	no
CYBRD1	0.65626021525561	7.82321274813929	5.44255438004581	3.53232063255961e-07	3.0402473546386e-06	6.11320590281297	CYBRD1	up
PAQR5	0.158140760428894	5.51632085004337	5.44231116156994	3.5360735965416e-07	3.04132359651593e-06	6.11217983487675	PAQR5	no
PPFIA1	-0.333265	8.69323	-5.43938	3.58163830890042e-07	3.07833453805282e-06	6.09980868554191	PPFIA1	no
GSTK1	0.365887391390942	11.1010076585026	5.43905938871942	3.58662638928679e-07	3.08044314551253e-06	6.09846397547929	GSTK1	no
DARS2	-0.326253	7.03935316906474	-5.43826	3.59920921698281e-07	3.08906706313503e-06	6.09508014752585	DARS2	no
AKR1C1	-0.41974	9.77341317765666	-5.43716	3.61651581853662e-07	3.10173018649792e-06	6.09044529864126	AKR1C1	no
DHX32	-0.317031	8.77396834187181	-5.43582	3.63770556694791e-07	3.11770350882355e-06	6.08480068639843	DHX32	no
TPM4	0.506432045048532	7.82124707732444	5.43537288575834	3.64479360219642e-07	3.12157693076061e-06	6.08291989880775	TPM4	up
CAMK2B	-0.441369	7.57924076412976	-5.4349	3.65237717314724e-07	3.12586899896186e-06	6.08091167699967	CAMK2B	no
CADM3-AS1	-0.303622	6.03445688612925	-5.4338	3.66985797815478e-07	3.13861956428678e-06	6.07629842046063	CADM3-AS1	no
TMEM184C	-0.253279	8.33038149668226	-5.42835	3.75814678126344e-07	3.21186763943e-06	6.05333009372679	TMEM184C	no
CLEC2D	0.337376287310529	6.22884637249008	5.4229823642229	3.84714523453037e-07	3.28561883592745e-06	6.03071807466653	CLEC2D	no
RIPOR2	0.319258292136309	6.7285805247623	5.42278113060066	3.85052071960006e-07	3.28619229672048e-06	6.02987081115422	RIPOR2	no
TMEM214	-0.319272	8.95648753410661	-5.41943	3.90713373595607e-07	3.33216816091748e-06	6.01577053859396	TMEM214	no
RAB8B	0.362890525439421	7.75314256988267	5.41698385325623	3.94901845677335e-07	3.36552744075501e-06	6.0054697216026	RAB8B	no
KLK2	-0.327228	6.80659265188004	-5.41607	3.96485316170664e-07	3.37575394571887e-06	6.00160394877205	KLK2	no
TXLNA	-0.384663	8.32472566631614	-5.41597	3.96657338474989e-07	3.37575394571887e-06	6.00118491781921	TXLNA	no
SLC1A1	-0.612231	9.18045689842458	-5.41549	3.97484194136966e-07	3.38042366084433e-06	5.99917330967537	SLC1A1	down
DOT1L	-0.173867	5.79573231040081	-5.41358	4.00796515863696e-07	3.40620983027377e-06	5.99115679098946	DOT1L	no
TTPAL	-0.559104	8.4788628818638	-5.4116	4.04274078478685e-07	3.4333632954238e-06	5.98281149055361	TTPAL	down
TOR1B	-0.257412	8.41357163105111	-5.41093	4.05456972162039e-07	3.44100459684725e-06	5.97998922461005	TOR1B	no
SURF1	-0.333581	9.93210928407136	-5.41027	4.06613170115456e-07	3.44840883210966e-06	5.97723861554292	SURF1	no
RNF19A	0.47032483870627	7.9673352293298	5.40979239156093	4.07463570220964e-07	3.4532111359103e-06	5.97522050171762	RNF19A	no
ELP1	-0.497464	7.61020741599554	-5.4093	4.08334516299667e-07	3.45795208972903e-06	5.97315800031964	ELP1	no
GOLPH3	-0.416254	10.701196632924	-5.40916	4.08592051415361e-07	3.45795208972903e-06	5.97254897182288	GOLPH3	no
HKDC1	0.545404485628854	6.43847582497726	5.40418866101717	4.17522224342397e-07	3.53107000169321e-06	5.95166514594592	HKDC1	up
STEAP1	-0.888845	8.21778011068084	-5.40332	4.19106777467405e-07	3.54200602681598e-06	5.94800637257795	STEAP1	down
TBL1X	-0.410355	8.74963971508339	-5.39949	4.26141718807187e-07	3.59895782394979e-06	5.93192817776937	TBL1X	no
GOLGA1	-0.287046	7.50984488252915	-5.39886	4.27309263731417e-07	3.6063121403666e-06	5.92928554354397	GOLGA1	no
HHLA1	-0.220001	6.39843933933765	-5.39831	4.28334290875808e-07	3.61245429355565e-06	5.92697144440072	HHLA1	no
TBC1D17	-0.281969	7.39173617802403	-5.39775	4.29373883181995e-07	3.61712753331699e-06	5.92463012509833	TBC1D17	no
ANXA2P2	0.360960784616532	11.5772258202203	5.39769435606331	4.29483669100339e-07	3.61712753331699e-06	5.92438320233801	ANXA2P2	no
GRM2	-0.265631	6.84352073284692	-5.39723	4.30349129992749e-07	3.62190649363011e-06	5.92243888072671	GRM2	no
MAPKAP1	-0.384174	8.01336669668169	-5.39423	4.35992389178825e-07	3.66686194165416e-06	5.90985617039035	MAPKAP1	no
RTL8C	0.319371223801294	9.43343750297221	5.39335685011258	4.37658746070857e-07	3.67833107952913e-06	5.90617191713492	RTL8C	no
LMAN2L	-0.272377	8.26873544030714	-5.3918	4.40634906367617e-07	3.70078508437156e-06	5.89962657975146	LMAN2L	no
HMBS	-0.40121	8.32270918209676	-5.39142	4.41367031759968e-07	3.7043739896263e-06	5.89802323945482	HMBS	no
KIF23	0.157444570832194	5.41233042645378	5.38787087431924	4.48216729737524e-07	3.75702963944812e-06	5.88315037944405	KIF23	no
ADAM12	-0.284323	6.43521891935802	-5.38785	4.48259111100121e-07	3.75702963944812e-06	5.88305906697852	ADAM12	no
GSTM3	0.733917584289737	8.40262871485083	5.38765464749245	4.48637932097005e-07	3.75761322451751e-06	5.88224326499006	GSTM3	up
TCEAL1	0.37659354372042	8.40976011331004	5.38697574639551	4.49962926409737e-07	3.76611532001208e-06	5.87939527195131	TCEAL1	no
PPP1CC	0.427626979542122	10.6927621702073	5.38401897156886	4.55778378963447e-07	3.81216423918979e-06	5.86699392129322	PPP1CC	no
SYN2	-0.211429	5.83377385328648	-5.38366	4.56494600376694e-07	3.81552880218567e-06	5.86547757226133	SYN2	no
IARS2	-0.21071	9.99404464249056	-5.38301	4.577769873105e-07	3.82361768163884e-06	5.86276851244424	IARS2	no
PDK3	-0.352739	7.46255356696247	-5.3825	4.587897148863e-07	3.82944464630028e-06	5.86063448146426	PDK3	no
KLF4	1.00960445677144	9.01524053753561	5.38211332055925	4.59565360734427e-07	3.83328608716918e-06	5.85900322212797	KLF4	up
CASZ1	-0.385848	7.28301694539435	-5.38161	4.60560888502361e-07	3.83847701733706e-06	5.85691356853953	CASZ1	no
SCFD1	-0.27081	9.4912389145574	-5.38149	4.60819383550956e-07	3.83847701733706e-06	5.85637171718957	SCFD1	no
CCT6B	-0.332399	6.63449429891385	-5.38101	4.61770930840604e-07	3.84376857705881e-06	5.85437972708423	CCT6B	no
CMPK1	-0.365491	10.7224451423799	-5.38077	4.62262520946417e-07	3.84522684261588e-06	5.85335223264937	CMPK1	no
DOLPP1	-0.39341	8.16097307295827	-5.37926	4.6528877532054e-07	3.86775272672403e-06	5.84705094516364	DOLPP1	no
RPL27A	0.365034858553109	10.6163790731756	5.37869142033251	4.6644291136873e-07	3.87469631022842e-06	5.84465860910963	RPL27A	no
FZR1	-0.313579	7.2059099955491	-5.37701	4.6986014984595e-07	3.90041694062693e-06	5.83760986453909	FZR1	no
MICAL1	0.382370974206578	6.85928464910674	5.37626833240784	4.71373780794526e-07	3.91031096108933e-06	5.83450409941702	MICAL1	no
TSTA3	-0.388941	8.69902250509292	-5.37522	4.73521982967155e-07	3.92545201841735e-06	5.83011339731013	TSTA3	no
ARFIP2	-0.323208	8.01486887508564	-5.3731	4.77897003845716e-07	3.95901996437422e-06	5.82123271044815	ARFIP2	no
ABHD10	-0.303687	8.42509730911504	-5.3725	4.79149346655538e-07	3.96669074244193e-06	5.81870562552346	ABHD10	no
ENAH	0.531155219332806	7.40204576344758	5.37225669592915	4.79649595844162e-07	3.96812902538741e-06	5.81769802958716	ENAH	up
GUCA1A	-0.190859	6.35274687794349	-5.3718	4.80590501938697e-07	3.97320841500747e-06	5.81580571813768	GUCA1A	no
DPYD	-0.421587	9.62884595088519	-5.37115	4.81949736942699e-07	3.98173701771898e-06	5.81307862727469	DPYD	no
MLX	-0.239605	9.13319546767619	-5.37085	4.82586499869371e-07	3.98428922072858e-06	5.81180371326272	MLX	no
HAX1	-0.267202	10.1290702511208	-5.36989	4.84592813274059e-07	3.99813744719595e-06	5.80779771002057	HAX1	no
TRIM27	-0.314465	8.34805313323145	-5.36933	4.85784220938515e-07	4.00524805771084e-06	5.80542668727717	TRIM27	no
ZW10	-0.346923	7.94120522189134	-5.36429	4.96499381586579e-07	4.09081829452318e-06	5.7843606628925	ZW10	no
PIM1	-0.595595	8.33782843645258	-5.36066	5.0437120376718e-07	4.15119237164862e-06	5.76917299207176	PIM1	down
ARHGAP10	-0.40908	7.35961744909642	-5.3606	5.04510090753313e-07	4.15119237164862e-06	5.76890716550983	ARHGAP10	no
B3GAT3	-0.317238	7.17636915821032	-5.35973	5.06418011853635e-07	4.1640717848831e-06	5.76526285374815	B3GAT3	no
SMARCC2	0.422352654195791	8.32413089873335	5.35926426455969	5.07439883503593e-07	4.16965307925569e-06	5.76331663620241	SMARCC2	no
JCAD	0.246291344692142	6.1061274114896	5.35515257795519	5.16558257108853e-07	4.24171114773236e-06	5.74612204905509	JCAD	no
GPA33	-0.236953	6.29767504461363	-5.35437	5.18322633010308e-07	4.25332542807176e-06	5.74283010379502	GPA33	no
RPS18	0.246381448283261	13.7845065940528	5.35330459280684	5.20708501210521e-07	4.27002052308466e-06	5.73839640615287	RPS18	no
PXMP4	-0.306104	7.58572897551929	-5.3507	5.26608767672501e-07	4.31549315814154e-06	5.7275186976227	PXMP4	no
SLC30A1	-0.570034	9.92098264232516	-5.34936	5.29680473232931e-07	4.33746104420406e-06	5.7219	SLC30A1	down
GLB1L2	-0.251007	6.5294656912341	-5.34922	5.30003262621824e-07	4.33746104420406e-06	5.7213158418668	GLB1L2	no
MICAL2	-0.393168	8.0982006358478	-5.34845	5.31777718612207e-07	4.34905424918852e-06	5.71808915847449	MICAL2	no
WDR18	-0.358967	8.56644748783763	-5.34827	5.32180973799439e-07	4.34942526871862e-06	5.71735738137997	WDR18	no
RNF7	-0.263491	9.30120414914968	-5.34712	5.34841521476334e-07	4.36823186189643e-06	5.7125432374234	RNF7	no
ARL4A	0.411215174598292	7.83666028288915	5.34675110785251	5.35691032866906e-07	4.37223178135092e-06	5.71101113849123	ARL4A	no
CEP63	-0.31971	7.9591241197264	-5.34604	5.37332640032504e-07	4.38268696262753e-06	5.70805737768576	CEP63	no
SLCO1A2	-0.32545	6.10499553433258	-5.34458	5.40747980409866e-07	4.40758565118786e-06	5.70194099687707	SLCO1A2	no
NUP210	-0.249044	7.66890946882934	-5.34387	5.42413806855329e-07	4.41820039860108e-06	5.69897177722677	NUP210	no
SLC39A9	-0.346731	6.60684410818395	-5.34274	5.45074149563722e-07	4.43441705489155e-06	5.69424880344833	SLC39A9	no
CHMP7	-0.255255	7.33591463768417	-5.34271	5.45134458981977e-07	4.43441705489155e-06	5.6941420026393	CHMP7	no
NCR2	-0.290211	7.19523208218296	-5.34137	5.48312666488588e-07	4.45728684671291e-06	5.68853046732552	NCR2	no
MORC2	-0.309654	7.60501271026064	-5.33573	5.61846746789384e-07	4.56425368564932e-06	5.66499376324457	MORC2	no
EFNA5	-0.292172	6.62105708429467	-5.33303	5.6844262148885e-07	4.61475162254776e-06	5.65372827245412	EFNA5	no
GLRX	-0.330782	10.932301619765	-5.3326	5.69500984912735e-07	4.62025732286012e-06	5.65193283714881	GLRX	no
PDGFA	0.547560630331273	6.94188962929788	5.33043796111592	5.74840840499038e-07	4.66046746803523e-06	5.64292487094417	PDGFA	up
DGKQ	-0.28584	6.80111895087701	-5.32984	5.76336752474148e-07	4.66948036854555e-06	5.64041640774967	DGKQ	no
NGLY1	-0.234556	8.53029246638543	-5.32818	5.80483875060042e-07	4.699947057698e-06	5.63349616218153	NGLY1	no
RPL12	0.344102803426765	12.7152899461553	5.3259504248625	5.8609234540193e-07	4.74219725277607e-06	5.62421580091357	RPL12	no
GOLGA5	-0.401305	9.49828327044587	-5.32576	5.86577879010924e-07	4.74248509603614e-06	5.62341657728074	GOLGA5	no
IFT57	0.531519944625785	6.98840855771164	5.32562824133832	5.86908383480487e-07	4.74248509603614e-06	5.62287292211316	IFT57	up
INPP5J	-0.220928	6.6552580940199	-5.32533	5.87666975172002e-07	4.74545963406335e-06	5.6216262550373	INPP5J	no
DNPEP	-0.276264	8.77959963666974	-5.32517	5.88068498502904e-07	4.74554877975152e-06	5.62096704561795	DNPEP	no
FAM168B	-0.309556	8.59997613710762	-5.32292	5.93818685537691e-07	4.78877139040448e-06	5.61157573359714	FAM168B	no
SEC24C	-0.299411	9.57273051022449	-5.32238	5.95187396665325e-07	4.79662628095073e-06	5.60935376125722	SEC24C	no
HPR	-1.04418	11.1728157863631	-5.32131	5.97951561363507e-07	4.81570929440073e-06	5.60488197695365	HPR	down
HDGFL3	0.66057830879706	6.31146271401445	5.32104958968662	5.98626138169619e-07	4.81794930938767e-06	5.60379381190338	HDGFL3	up
AIM2	0.366456060056825	6.52493447920629	5.32086998452056	5.99090418561701e-07	4.81849494161506e-06	5.60304559147344	AIM2	no
PPP4C	-0.299264	9.54337294110823	-5.31504	6.14357532610023e-07	4.93802056468889e-06	5.57876	PPP4C	no
CCL4	0.588398649953739	7.50658150738938	5.31408258314086	6.16896291640834e-07	4.95514912908861e-06	5.57478031118933	CCL4	up
SNRNP25	-0.268597	8.80695917298719	-5.31329	6.1899737909977e-07	4.9687418416113e-06	5.57149909816222	SNRNP25	no
ARGLU1	0.488975531046151	10.562013662458	5.31155821753689	6.23649778296541e-07	5.00278267698869e-06	5.5642731217084	ARGLU1	no
SHC2	-0.372567	8.15421420168429	-5.31128	6.24389588859433e-07	5.00541337296088e-06	5.56312905014814	SHC2	no
ARFGAP2	-0.272055	8.52408400045253	-5.31096	6.25273124986878e-07	5.00919201579797e-06	5.56176449489281	ARFGAP2	no
GAL3ST4	0.297453417010668	6.61522	5.31007012142497	6.27664718743674e-07	5.02503908227396e-06	5.55808053186217	GAL3ST4	no
CAPN6	0.38208736449749	5.97532262061086	5.30919635959646	6.30033924524052e-07	5.03866455345265e-06	5.55444490220719	CAPN6	no
SAC3D1	-0.395068	7.10218484975947	-5.30914	6.30195846395789e-07	5.03866455345265e-06	5.55419692792897	SAC3D1	no
GDF15	1.26676393970195	8.56351477664152	5.30658784449218	6.37159043763141e-07	5.09098873034415e-06	5.5435931685411	GDF15	up
TMEM9B	0.254891456683788	9.15471309029321	5.30574689401055	6.39472833270235e-07	5.10611914765649e-06	5.54009535941539	TMEM9B	no
ANK2	0.540422803741912	6.38493755172303	5.30556545248635	6.39973127345905e-07	5.10675864519684e-06	5.53934072150413	ANK2	up
MS4A6A	0.568964211757526	9.92997561502792	5.30464059247619	6.42529223061857e-07	5.12379110752674e-06	5.53549	MS4A6A	up
CERS2	-0.330597	11.4978587736563	-5.30398	6.44352841391133e-07	5.13496398782062e-06	5.5327595468185	CERS2	no
NDUFC1	-0.249939	10.0468176268035	-5.30343	6.45902582852773e-07	5.14394108087139e-06	5.53044156392587	NDUFC1	no
SFPQ	0.445947097219976	8.72556174405348	5.30242589986884	6.48690744277786e-07	5.16276268186505e-06	5.5262852513873	SFPQ	no
ERO1B	-0.493404	7.03668092558098	-5.30226	6.49155382376136e-07	5.16307942540391e-06	5.5255943564705	ERO1B	no
CTBP1	-0.301357	9.77988778517017	-5.30208	6.49670497687004e-07	5.16379696428395e-06	5.52482898348263	CTBP1	no
CCDC85C	-0.292729	7.61705931045022	-5.30071	6.53498249751522e-07	5.19082629361454e-06	5.51916058321364	CCDC85C	no
PQLC1	-0.410535	10.5951666044837	-5.29937	6.57292559143032e-07	5.21755484733198e-06	5.51357445861424	PQLC1	no
DCT	-0.196307	6.06397102154723	-5.2989	6.58630577001923e-07	5.22476331743105e-06	5.51161228460747	DCT	no
PEX12	-0.31619	6.82592976842587	-5.29788	6.61522555124898e-07	5.24428154757527e-06	5.50738487793866	PEX12	no
BAP1	-0.225001	7.77618753832554	-5.29711	6.63711775225906e-07	5.25820678247747e-06	5.50419704333272	BAP1	no
MRPS14	-0.301081	7.99269693146331	-5.29688	6.64369524180661e-07	5.25998881261731e-06	5.50324132055059	MRPS14	no
VPS13D	-0.27952	7.75417257481359	-5.2955	6.68327095278436e-07	5.28787707611903e-06	5.49751083409774	VPS13D	no
GTPBP8	-0.308115	7.84379680099396	-5.29314	6.75158349352712e-07	5.3384511513881e-06	5.48769887812995	GTPBP8	no
GADD45A	0.660169920364664	10.3985051074653	5.29191831583267	6.78719952314158e-07	5.36312326428736e-06	5.48262262595533	GADD45A	up
PCYT1A	-0.307494	6.30076899034125	-5.29145	6.80094510085506e-07	5.37035594747872e-06	5.48067064540698	PCYT1A	no
MKLN1	-0.242477	8.26063181037817	-5.2913	6.80519061887372e-07	5.37035594747872e-06	5.48006854763655	MKLN1	no
TSSC4	-0.302537	7.88060162019513	-5.28976	6.85055954241713e-07	5.40265088377647e-06	5.47365775366431	TSSC4	no
DAZAP1	-0.330201	8.57901835589426	-5.28718	6.92702461882721e-07	5.45941181534417e-06	5.46294866477425	DAZAP1	no
DHRS7	0.384771834203161	10.6776654643533	5.28678092150612	6.93892300319998e-07	5.46524505883923e-06	5.46129293357527	DHRS7	no
SLC22A17	0.473539718518649	7.26280268802551	5.28627156846177	6.95414519604173e-07	5.47217411765049e-06	5.45917881929106	SLC22A17	no
FKBP8	-0.298908	7.5035892046726	-5.28619	6.95672592098248e-07	5.47217411765049e-06	5.45882085864247	FKBP8	no
HDAC4	-0.366928	6.1014369140556	-5.28489	6.99554248857837e-07	5.4991479860086e-06	5.45345278829227	HDAC4	no
SYNGR4	-0.182206	5.65745048558427	-5.28381	7.02816352607816e-07	5.52121986634957e-06	5.44896455777384	SYNGR4	no
ATP6V1F	0.252776635884173	10.1665165515653	5.28127972869038	7.105065876916e-07	5.5780274936796e-06	5.43846590145483	ATP6V1F	no
XPNPEP3	-0.298392	9.43106207005475	-5.2806	7.1258809142394e-07	5.590757311217e-06	5.43564383224618	XPNPEP3	no
TMEM161A	-0.258065	7.93318980026519	-5.28026	7.13624866581205e-07	5.59527935713638e-06	5.43424127071373	TMEM161A	no
PEAK1	-0.312564	6.8079678258768	-5.28001	7.14405903084035e-07	5.59779170869134e-06	5.43318602375578	PEAK1	no
EGR4	-0.287511	6.53750805692613	-5.27925	7.16721024194388e-07	5.61231353546031e-06	5.43006487867879	EGR4	no
RAB11A	0.265191719940381	10.3389820086549	5.27614942677774	7.2635071043651e-07	5.68405678295873e-06	5.41719009552441	RAB11A	no
STK25	-0.249611	7.76173484793248	-5.27586	7.2724710719686e-07	5.6874093267461e-06	5.4160003402868	STK25	no
IFT122	-0.431288	7.78037856947988	-5.27509	7.29672150712538e-07	5.70270459653342e-06	5.41278902021385	IFT122	no
BTN2A1	0.30160636133568	7.93561369575869	5.2748932392549	7.30282563430788e-07	5.70380719368532e-06	5.41198237761962	BTN2A1	no
SLC38A1	0.724211084377563	8.53633589091317	5.27463459627925	7.31094691306435e-07	5.70648284100649e-06	5.41091022151103	SLC38A1	up
SPCS2	-0.391279	11.1588902209833	-5.27427	7.32251712233904e-07	5.71184535223276e-06	5.40938480430671	SPCS2	no
URB1	-0.206691	6.14569278968263	-5.27364	7.34225343617674e-07	5.723566774205e-06	5.40678833466379	URB1	no
RNF123	-0.365243	8.35798174983139	-5.27324	7.35500128952831e-07	5.72982888920754e-06	5.40511496913317	RNF123	no
LINC00950	-0.17167	6.14207832790904	-5.27055	7.44032974219367e-07	5.7925898370839e-06	5.39398851362032	LINC00950	no
ABCB8	-0.241389	6.47690459632521	-5.27038	7.44567616990595e-07	5.79304113270596e-06	5.39329562749258	ABCB8	no
SPATA7	0.238447314944426	6.72010172607042	5.27012969666097	7.4538226059768e-07	5.79566897827486e-06	5.3922408243578	SPATA7	no
CAD	-0.322746	6.96372113612784	-5.26406	7.65067417212286e-07	5.94492603668856e-06	5.36709776418985	CAD	no
RGL2	0.320060382731783	7.72051352871051	5.26357968738053	7.66643923924397e-07	5.95336971722249e-06	5.36511228654579	RGL2	no
GDF5	-0.232624	6.60986875285974	-5.25841	7.83854997840572e-07	6.08313524186237e-06	5.34369880239407	GDF5	no
MT1M	-1.1528	11.3970016957279	-5.25763	7.86482284747245e-07	6.09962935962557e-06	5.3404715398431	MT1M	down
GTPBP3	-0.233031	8.46757635399411	-5.25142	8.07688858304336e-07	6.26010375954885e-06	5.3148110791598	GTPBP3	no
ANAPC13	-0.241956	10.8751497164014	-5.24858	8.1758207100908e-07	6.33274372783515e-06	5.30307023379852	ANAPC13	no
ACTA2	0.87183701746973	10.9846763256814	5.24775621277129	8.20482441590677e-07	6.35116121824936e-06	5.29965518509403	ACTA2	up
SLC7A8	-0.330898	8.15189232589236	-5.24651	8.2489166531684e-07	6.38122750388005e-06	5.29448664755897	SLC7A8	no
CNOT3	-0.329639	6.59064256181722	-5.24616	8.26111336338067e-07	6.38659737310212e-06	5.29306182628864	CNOT3	no
ADAMTS5	0.53083347414041	6.24587152261554	5.24593354085315	8.2691632164677e-07	6.38875655243051e-06	5.29212259616414	ADAMTS5	up
BET1	-0.419032	8.29014765751189	-5.24572	8.27664899856038e-07	6.39047746375504e-06	5.29125000210893	BET1	no
RNF208	-0.268311	6.55410747148251	-5.24473	8.31205355252931e-07	6.41373884596119e-06	5.28713369562603	RNF208	no
SULT1B1	-0.457743	7.31773065718528	-5.24181	8.41644189028823e-07	6.49016613532189e-06	5.27509853148445	SULT1B1	no
MAFF	1.10425225179731	8.10405718568108	5.24019155817888	8.47508910623505e-07	6.53124653824189e-06	5.26840244742604	MAFF	up
GRN	0.43263082971518	9.73595838760524	5.23763769343171	8.56828044266574e-07	6.59887910137622e-06	5.25785723146548	GRN	no
LTBP1	0.342423893008521	7.75148012641901	5.23735423390558	8.57868547936432e-07	6.60270833633405e-06	5.25668697550578	LTBP1	no
IQGAP2	-0.38687	10.3761354216028	-5.23583	8.63501427625038e-07	6.64185623413107e-06	5.25037626782987	IQGAP2	no
NUBP2	-0.310873	7.76030281921138	-5.23451	8.6838791045234e-07	6.67521712569721e-06	5.24493511373213	NUBP2	no
ELAC1	-0.202176	6.20926223797479	-5.23233	8.76512359463246e-07	6.73341005344932e-06	5.23595603167822	ELAC1	no
EEF1A1	0.193606357894801	14.1707535187572	5.23096008658758	8.81670405625032e-07	6.76875580515541e-06	5.23029859535885	EEF1A1	no
HYAL2	0.338864983203944	8.52656404284847	5.23054867989233	8.83223736549558e-07	6.77640029689822e-06	5.22860137395253	HYAL2	no
GUSBP11	0.851317948293106	9.00583504983938	5.22974918849137	8.8624999058661e-07	6.79204207371742e-06	5.22530336431215	GUSBP11	up
SLC4A7	0.473768070852166	7.24828657899244	5.22971484552247	8.86380213026893e-07	6.79204207371742e-06	5.22516170146303	SLC4A7	no
CTIF	-0.337994	7.78399288956114	-5.22949	8.87238004186232e-07	6.79433110578153e-06	5.22422907198721	CTIF	no
DGCR2	-0.352181	7.93436726809668	-5.22797	8.9300471188564e-07	6.83418530450012e-06	5.21798261360288	DGCR2	no
AREG	0.806304636304947	6.4709748483645	5.22501848226516	9.0436512574435e-07	6.91677115995663e-06	5.20579452390279	AREG	up
CLUH	-0.436509	9.74265884224967	-5.22395	9.08492963772984e-07	6.94397169102709e-06	5.20140392940585	CLUH	no
OR7A5	-0.317725	6.63159	-5.22337	9.10768556670336e-07	6.95698948410723e-06	5.19899202809214	OR7A5	no
PCBP4	0.301643280639365	7.30770448233948	5.22220037928704	9.153277432328e-07	6.98742340672627e-06	5.1941778699709	PCBP4	no
RRP1B	-0.369912	7.76995298313602	-5.22117	9.19362864313449e-07	7.01382102322746e-06	5.18993709684085	RRP1B	no
PAPSS2	-0.483217	11.4264047858486	-5.22088	9.20518522052336e-07	7.01823186857092e-06	5.18872597743295	PAPSS2	no
SLC16A6	0.221273588657458	6.36868012994941	5.22018344712474	9.2325332272158e-07	7.03466936115069e-06	5.18586599083818	SLC16A6	no
IFT27	-0.33152	7.93984024479052	-5.21983	9.24638300919933e-07	7.04080781395986e-06	5.18442085308232	IFT27	no
GNB1L	-0.249372	6.60976800302906	-5.21856	9.29681483569726e-07	7.06823033816804e-06	5.17917688491152	GNB1L	no
TCAF1	-0.345739	11.2099583555852	-5.2185	9.29927249175783e-07	7.06823033816804e-06	5.17892206385983	TCAF1	no
HIVEP1	-0.424522	7.53901910812611	-5.21848	9.29984391568394e-07	7.06823033816804e-06	5.17886282568047	HIVEP1	no
SNN	0.368597241655849	7.58045664983439	5.21670204976293	9.37091511034397e-07	7.11779570850064e-06	5.17152334876776	SNN	no
LMAN2	-0.364448	9.18573928881883	-5.21585	9.40510284986344e-07	7.13930137004312e-06	5.16801265826959	LMAN2	no
PLLP	0.477452112322326	7.46133206243178	5.21418371430536	9.4722767398508e-07	7.18580394628007e-06	5.16115177768415	PLLP	no
AFAP1	0.276689	5.84302204741909	5.21245141707295	9.54262147941661e-07	7.23465245410793e-06	5.15401912909015	AFAP1	no
STAT5B	-0.253795	8.02576504555794	-5.20715	9.7608901708005e-07	7.39551734699118e-06	5.13221853849129	STAT5B	no
UCHL5	-0.461387	7.99693661685319	-5.20662	9.78308897714017e-07	7.40771840119529e-06	5.13002877274386	UCHL5	no
DZIP1	0.19943499411619	6.3893364842875	5.20546995753264	9.8313299409453e-07	7.43961100699304e-06	5.12528724545206	DZIP1	no
GLUD2	-0.543805	7.82195872192952	-5.20357	9.91142860834687e-07	7.49390940659717e-06	5.11746575623183	GLUD2	down
FZD6	0.552458836460789	6.46921226820636	5.20344599105642	9.91661109251831e-07	7.49390940659717e-06	5.11696188098264	FZD6	up
CDKN2A	0.266702264106448	6.93571385831685	5.20332851024329	9.92158334173854e-07	7.49390940659717e-06	5.11647869425425	CDKN2A	no
TJP1	0.340231931555227	9.84252423974232	5.20191855261084	9.98144853670288e-07	7.53444373084162e-06	5.11068017518894	TJP1	no
STRN3	-0.423664	8.55908707045691	-5.20173	9.98951748406594e-07	7.53585387857563e-06	5.10990128783398	STRN3	no
FTL	0.151428526887283	14.430042854637	5.20153771336509	9.99767894170262e-07	7.5373320209995e-06	5.10911411193328	FTL	no
WRB	-0.382735	8.83822161296514	-5.198	1.01494842574754e-06	7.64703547309974e-06	5.09458870334087	WRB	no
ZBED5	0.441303722591792	8.52073047354063	5.19698034801918	1.01939127643217e-06	7.67575104242883e-06	5.09037877063069	ZBED5	no
SPATS2	0.246200411005241	6.39468841295708	5.19583208402123	1.02439455162897e-06	7.708648288512e-06	5.08565976036515	SPATS2	no
MAPKAPK5	-0.276603	7.25219976857825	-5.19502	1.02796720084183e-06	7.73074591078633e-06	5.08230421382587	MAPKAPK5	no
CD1E	0.350821882485026	6.50362096656348	5.1944181843881	1.03058821204117e-06	7.74566390905154e-06	5.07984990311666	CD1E	no
STX17	-0.295201	7.07667030271034	-5.194	1.03241101422004e-06	7.75456801966385e-06	5.07814672069335	STX17	no
MGRN1	-0.279185	8.27077900810161	-5.19271	1.03812534778835e-06	7.79267285464596e-06	5.07282685914693	MGRN1	no
ARCN1	-0.350579	9.72559392472221	-5.19243	1.03938014442168e-06	7.79727586120784e-06	5.07166261530444	ARCN1	no
MFN2	-0.302562	8.95857671795258	-5.19114	1.0451044703145e-06	7.83538225029743e-06	5.06636920295678	MFN2	no
KCNN1	-0.254052	7.03789899848803	-5.18908	1.05428990571692e-06	7.89937436755717e-06	5.05793567132778	KCNN1	no
PMM2	-0.359076	8.54450849489052	-5.18743	1.06172531176751e-06	7.95018343432567e-06	5.05116269090789	PMM2	no
PCYOX1L	0.28079394520356	7.00530003319941	5.18652620037274	1.06583683893826e-06	7.97605609828614e-06	5.04743785234263	PCYOX1L	no
MRS2	-0.317958	7.13283562026661	-5.18616	1.06747907840104e-06	7.98342968603561e-06	5.04595408994313	MRS2	no
CTDSP2	-0.377085	9.92384895805635	-5.18458	1.0747193321131e-06	8.03263471289698e-06	5.03943969567479	CTDSP2	no
ERBB2	0.453350541273977	9.19240844510159	5.18431876118497	1.07590495307737e-06	8.0365537152731e-06	5.03837713134092	ERBB2	no
GATA3	0.28884596740493	6.5554854623041	5.18256868547014	1.08395295937434e-06	8.091695525354e-06	5.03119531690345	GATA3	no
CALU	-0.320661	8.9491221796456	-5.1822	1.08565680750313e-06	8.09859397283779e-06	5.02968170930562	CALU	no
HHIPL2	-0.252026	5.8081385409408	-5.18208	1.08620983919408e-06	8.09859397283779e-06	5.02919093744443	HHIPL2	no
EYA2	-0.320558	6.22314764503289	-5.18184	1.0873320093841e-06	8.10199013491415e-06	5.02819586964736	EYA2	no
TPSB2	0.809610235522578	7.3414531607112	5.18124449930407	1.09008146863584e-06	8.1175000541246e-06	5.02576217260166	TPSB2	up
MS4A4A	0.925342203638186	7.71098021714344	5.18078057197207	1.09223657625703e-06	8.12856773499794e-06	5.02385886745335	MS4A4A	up
MX2	0.615328899992552	7.69733616752457	5.18020805920417	1.09490183555509e-06	8.14341616126135e-06	5.02151021755212	MX2	up
CHRDL1	0.468344432841798	6.52211165767485	5.17989250912401	1.09637355095409e-06	8.14937477966057e-06	5.02021578426473	CHRDL1	no
APOBEC3B	0.370476480558413	5.4169462060694	5.17968639081508	1.09733592252726e-06	8.15154246116979e-06	5.01937028120785	APOBEC3B	no
CBLC	-0.311632	6.78459649809533	-5.17748	1.10770299494775e-06	8.22352748784359e-06	5.01030901815507	CBLC	no
TMEM156	0.246757203917215	6.55137582532689	5.17694768873214	1.11020152353552e-06	8.23704463707399e-06	5.0081379136452	TMEM156	no
CLN8	-0.318844	7.05126554621122	-5.17604	1.11449065969677e-06	8.26382244496331e-06	5.00442225292739	CLN8	no
APMAP	-0.421057	10.946109043646	-5.1749	1.11989699364666e-06	8.29884644133408e-06	4.99975914063406	APMAP	no
KLF2	0.558908621173195	9.91040939685075	5.17376526892296	1.12533658600822e-06	8.33407405835338e-06	4.99509006548332	KLF2	up
TBC1D4	0.31732925579451	7.65647302792642	5.17116454643592	1.13785456486134e-06	8.42164831105961e-06	4.98443064579186	TBC1D4	no
TNFRSF12A	0.78583325081962	8.63351563501853	5.17098510419242	1.13872326326419e-06	8.42294815486897e-06	4.98369529260716	TNFRSF12A	up
FBN1	0.607372108941967	7.49134962270394	5.17025687941558	1.14225532318917e-06	8.44393487999877e-06	4.98071118525935	FBN1	up
ATP8A1	0.443513103427497	6.13212546323024	5.16930596279889	1.14688359172875e-06	8.47299470533707e-06	4.97681490516523	ATP8A1	no
MINDY1	-0.330531	8.66801669641316	-5.16834	1.15158740495105e-06	8.50257699414952e-06	4.97287114776929	MINDY1	no
E2F4	-0.432141	9.09375833802658	-5.16765	1.15496682817473e-06	8.52235085780658e-06	4.97004773894623	E2F4	no
P4HB	-0.321169	12.5575611770511	-5.1664	1.16115565080807e-06	8.56281833996998e-06	4.96489856723992	P4HB	no
CRP	-1.42671	12.5597977916898	-5.16404	1.17285405629605e-06	8.64384193218063e-06	4.95524008900759	CRP	down
NSA2	0.308608908764722	10.9479986573749	5.16272552401818	1.17941702750523e-06	8.6869425062249e-06	4.94986375307726	NSA2	no
DRP2	-0.266279	6.76045724998049	-5.16081	1.18907151803048e-06	8.75274752188031e-06	4.94200914061166	DRP2	no
ABCF1	-0.258041	9.2810471222648	-5.15425	1.22262331640392e-06	8.99427431250411e-06	4.91520109656353	ABCF1	no
MDN1	-0.497347	7.8036900452867	-5.15409	1.22347673619811e-06	8.99510754689392e-06	4.9145288698257	MDN1	no
ITM2B	0.32284479509712	12.3565381170219	5.15112153016874	1.23899464977598e-06	9.10368922534916e-06	4.90238694620331	ITM2B	no
CRTAM	0.339513920850765	5.91176861984189	5.15061407547724	1.24166598169935e-06	9.11780463782009e-06	4.90031216753237	CRTAM	no
SOAT2	-0.285397	6.7410717658272	-5.14953	1.24741575359042e-06	9.15449495977315e-06	4.89586155866079	SOAT2	no
SERPINB6	0.25429353950987	9.58975395903278	5.1474060582667	1.25868408805525e-06	9.23161600611675e-06	4.88719865217133	SERPINB6	no
GPR65	0.404568420913025	7.07058118235621	5.14684919189057	1.2616612822724e-06	9.2478706655347e-06	4.88492282075258	GPR65	no
TUBA4B	-0.250641	6.64569071277108	-5.14669	1.26252074865783e-06	9.24859231973395e-06	4.88426682767089	TUBA4B	no
AHCYL1	0.243206954746283	10.6142100202794	5.14639178851121	1.26411185284699e-06	9.25466948653586e-06	4.88305358835322	AHCYL1	no
ZNF593	-0.319047	8.52287398991523	-5.14624	1.26492972620166e-06	9.25508185582705e-06	4.88243054409553	ZNF593	no
FMO2	0.799065326433515	8.01934144030379	5.1456071165621	1.26832660942572e-06	9.27435215664912e-06	4.87984716223165	FMO2	up
THBD	0.665428888517988	7.78359843957236	5.14286566370584	1.28315985356736e-06	9.37717480481305e-06	4.86864694750272	THBD	up
SYT12	-0.237308	6.70565947451082	-5.14113	1.29264154982519e-06	9.43677927849362e-06	4.86155536442975	SYT12	no
MNS1	0.338189386790647	5.80145743462748	5.14108792243642	1.29286904457269e-06	9.43677927849362e-06	4.86138585719152	MNS1	no
ARFGEF2	-0.363918	8.17687690196735	-5.14021	1.2976876329508e-06	9.46626518802583e-06	4.85780251598982	ARFGEF2	no
JADE1	0.440756892603158	8.19965603275428	5.13727343083509	1.31394453381213e-06	9.57910493066513e-06	4.84581075703146	JADE1	no
CRELD1	-0.305384	7.96504511111026	-5.13621	1.31989245163742e-06	9.61669842011366e-06	4.84146046446376	CRELD1	no
CD84	0.369397156822608	7.73038367743484	5.13518357118299	1.3256329787303e-06	9.65273672289353e-06	4.83728045744319	CD84	no
DDHD2	0.402792589739964	7.50373280341192	5.13381617916072	1.33333554462606e-06	9.69841875679117e-06	4.83170020262127	DDHD2	no
EEF2	-0.30209	12.6012847269109	-5.13379	1.3335026530567e-06	9.69841875679117e-06	4.83157949662878	EEF2	no
GNL3L	-0.38227	7.42467239719646	-5.13342	1.33557906646841e-06	9.70771076243455e-06	4.83008092261286	GNL3L	no
SALL1	-0.653936	7.27450923442802	-5.13213	1.34289161160389e-06	9.75502794729355e-06	4.82482190286616	SALL1	down
VWA1	-0.426854	8.25297167176891	-5.1318	1.34475968771854e-06	9.76276253574877e-06	4.82348302866542	VWA1	no
SBF1	-0.286563	8.05165634633696	-5.13088	1.35000330188711e-06	9.79181242932838e-06	4.81973480349657	SBF1	no
TRIM37	-0.360702	7.37487541419251	-5.13082	1.35037255258408e-06	9.79181242932838e-06	4.81947140721159	TRIM37	no
AOX1	-0.827643	12.0325911913772	-5.13063	1.35142720399582e-06	9.79361646401977e-06	4.81871949399173	AOX1	down
MXRA8	0.303694629009864	7.72583573318604	5.13046363085618	1.35240578858795e-06	9.79486743069689e-06	4.81802233863661	MXRA8	no
FKBPL	-0.272236	6.56763109810311	-5.12995	1.35536652074431e-06	9.80627646197985e-06	4.81591615377713	FKBPL	no
ZFAND5	0.61962447678046	12.3831526205213	5.12990749532629	1.35559487008361e-06	9.80627646197985e-06	4.81575390389673	ZFAND5	up
SLC38A7	-0.238907	7.57258522807415	-5.12905	1.36052771762203e-06	9.8361055040217e-06	4.81225562414967	SLC38A7	no
PCCA	-0.310466	9.74636558764638	-5.12846	1.36393703801891e-06	9.85489109574543e-06	4.80984522486433	PCCA	no
TFDP3	-0.244941	5.92893664586554	-5.12813	1.36581519632281e-06	9.86259779020269e-06	4.80851994102637	TFDP3	no
OAS1	0.82404398329262	8.25600752431252	5.12782079091966	1.36762631956525e-06	9.86981155681502e-06	4.80724368864006	OAS1	up
RERE	0.354188228069681	8.74861593855494	5.12637784731915	1.37600684964228e-06	9.9243983642152e-06	4.8013601213752	RERE	no
DUT	0.311245611535092	9.10761832232281	5.12533012741598	1.38212331549718e-06	9.9626006246959e-06	4.79708868194771	DUT	no
CLU	-0.354122	10.5430115138784	-5.12343	1.39327653167191e-06	1.00370419024355e-05	4.78934839044689	CLU	no
UTP20	-0.273404	6.50240413353472	-5.12315	1.39495582754678e-06	1.00431861209574e-05	4.78818834955484	UTP20	no
CRK	-0.382131	9.75554253156992	-5.12047	1.41082735443018e-06	1.01514415857845e-05	4.77729310814816	CRK	no
LOC728392	0.241946361333951	7.09159283632765	5.11940485034903	1.41721672713029e-06	1.01913815886476e-05	4.77294168731154	LOC728392	no
ZNF267	0.391032628828034	6.8444238761136	5.1180320498534	1.42547053770526e-06	1.02446738289367e-05	4.76734953685534	ZNF267	no
IGLL1	0.61992697590108	8.82054703629416	5.11748331553302	1.42878284195238e-06	1.02624100935268e-05	4.76511449680087	IGLL1	up
TECR	-0.269951	9.43903587233823	-5.11673	1.4333152810614e-06	1.02888839992553e-05	4.76206455184988	TECR	no
MYO19	-0.252884	6.42556661455752	-5.11571	1.43955500038114e-06	1.03237693931541e-05	4.75788153646111	MYO19	no
CAMK2N1	-0.400554	10.3855968265003	-5.11565	1.439874032864e-06	1.03237693931541e-05	4.75766815063416	CAMK2N1	no
EXOC6B	0.202826880229211	5.81092028066388	5.11466316014292	1.44592482830996e-06	1.0360371859688e-05	4.75363000958915	EXOC6B	no
CACNA1F	-0.296371	6.29581066308351	-5.11454	1.44668403241097e-06	1.0360371859688e-05	4.75312453365126	CACNA1F	no
IPO13	-0.263746	7.55501197150601	-5.11176	1.46377673134882e-06	1.04765399591623e-05	4.74181412573832	IPO13	no
ACACB	-0.654097	10.0653661273346	-5.11162	1.46462942406128e-06	1.04765399591623e-05	4.74125336405453	ACACB	down
SNRPB	0.30262514619171	10.1304888601263	5.10892	1.48146821436066e-06	1.05907548288971e-05	4.73024612406888	SNRPB	no
TPST2	-0.543614	9.92259681775723	-5.1085	1.48407236012167e-06	1.06031342695818e-05	4.72855504600335	TPST2	down
DMTN	-0.252344	7.49299430575182	-5.10555	1.50268606759386e-06	1.0729814206503e-05	4.71655364124952	DMTN	no
KCNK5	-0.441117	7.18877544283528	-5.10537	1.50381737656377e-06	1.07315869508981e-05	4.71582902952529	KCNK5	no
ODR4	-0.336471	7.75595366876419	-5.1048	1.50744805495251e-06	1.07511832229096e-05	4.71350723982935	ODR4	no
CBLL1	0.256590092690369	6.90784723564468	5.1027166133155	1.52079195508784e-06	1.08399909854443e-05	4.70502183550428	CBLL1	no
DHRS2	-0.713755	7.60603771018742	-5.10168	1.52748056754539e-06	1.08812844884989e-05	4.70079658650793	DHRS2	down
ISLR	0.494806659847723	7.00963600477794	5.10105738838848	1.53148455219795e-06	1.09029524040001e-05	4.69827610616952	ISLR	no
ROR2	0.220592319283978	5.49995236633116	5.10092876129463	1.53231652316565e-06	1.09029524040001e-05	4.69775321546991	ROR2	no
PRR14L	-0.211151	7.30613964139975	-5.09988	1.53913504380449e-06	1.09450603787922e-05	4.69347849693397	PRR14L	no
CCR2	0.40019371864262	6.43479537074503	5.09788539453247	1.55213035877975e-06	1.10285898633874e-05	4.68538370447557	CCR2	no
ENTPD1-AS1	-0.26538	6.5826959286347	-5.0978	1.55269622778375e-06	1.10285898633874e-05	4.6850327700628	ENTPD1-AS1	no
PRG3	-0.168165	5.84600848307417	-5.09749	1.55470398866977e-06	1.10364004522802e-05	4.68378865295538	PRG3	no
AMPD1	0.321134003005514	5.78983564315047	5.0966242741226	1.56041389813667e-06	1.10704670776737e-05	4.6802592710272	AMPD1	no
XBP1	-0.329952	11.8786417376656	-5.09645	1.5615368075194e-06	1.10719701410637e-05	4.67956670769036	XBP1	no
UFD1	-0.250429	8.35076959653944	-5.09599	1.56461280614244e-06	1.10873116227691e-05	4.67767211561272	UFD1	no
DUSP4	0.355623169712903	6.60799922311321	5.09522502328347	1.56965518518047e-06	1.11165614600806e-05	4.67457444078043	DUSP4	no
ZDHHC4	-0.265518	8.47277024843117	-5.09269	1.58652655843012e-06	1.12295033573683e-05	4.66428195406175	ZDHHC4	no
KDELR2	-0.418357	10.4350038204604	-5.08942	1.6085898180302e-06	1.13790407791159e-05	4.65098650759521	KDELR2	no
NAIP	0.415939926946238	6.56057490180962	5.08861658738795	1.61402643242511e-06	1.14108570292393e-05	4.64773845510564	NAIP	no
COPS8	0.284922126390363	8.94131569238926	5.08830539689451	1.61614574614834e-06	1.14191972400819e-05	4.64647526269748	COPS8	no
TMED2	-0.388665	11.4207747396982	-5.08751	1.6216002140776e-06	1.14510792572255e-05	4.6432318136578	TMED2	no
PSMB7	-0.226533	10.9768815118855	-5.08695	1.62540336386636e-06	1.1471270081921e-05	4.64097677254337	PSMB7	no
SEC23IP	-0.263592	7.72760084326947	-5.0851	1.63810831529397e-06	1.1554225395106e-05	4.63348167094837	SEC23IP	no
RBFOX2	-0.296774	9.30382673307114	-5.08468	1.64105088532291e-06	1.15682664787293e-05	4.63175405927205	RBFOX2	no
SLC14A1	0.152381545861061	5.51266	5.08395273765275	1.64607475883464e-06	1.15969545183289e-05	4.62881166065252	SLC14A1	no
GHITM	-0.209436	11.6382223058056	-5.08274	1.65452487684529e-06	1.16497339677293e-05	4.62388282075474	GHITM	no
MGST3	0.270509681261583	11.2605044279277	5.08130794595084	1.66452362941041e-06	1.17133501263605e-05	4.61808318619109	MGST3	no
TMEM143	-0.244473	7.18112919224334	-5.08006	1.67328835858447e-06	1.17682137858085e-05	4.61302799139191	TMEM143	no
CD247	0.395458116619647	7.45743450448032	5.07885190546233	1.68183628218706e-06	1.18179863373542e-05	4.60812335395232	CD247	no
CEP68	0.501311830356091	6.58007158594192	5.07878501493187	1.68231024139083e-06	1.18179863373542e-05	4.60785213702182	CEP68	up
B3GAT1	-0.389793	7.04777756021807	-5.07776	1.68960656146973e-06	1.18623850615492e-05	4.60368655544545	B3GAT1	no
SMG5	-0.368041	8.27032231472744	-5.07573	1.70412582765517e-06	1.19574140782294e-05	4.59545067866566	SMG5	no
DMXL2	0.425893169197443	7.29000001220026	5.07490784935868	1.71000590988942e-06	1.19917494650238e-05	4.59213527526835	DMXL2	no
CCNA1	-0.149348	5.32085607014207	-5.07388	1.71739023101791e-06	1.20346169321477e-05	4.58798788359603	CCNA1	no
PIAS4	-0.296087	7.07649445995743	-5.07379	1.71809926580074e-06	1.20346169321477e-05	4.58759059677725	PIAS4	no
DAAM1	0.386590039525995	8.72896202937118	5.07167993832555	1.73340240930052e-06	1.21348153687956e-05	4.57905576449698	DAAM1	no
SEC23A	-0.432665	9.32532468052277	-5.07083	1.73962024061066e-06	1.21713326333571e-05	4.57560953828902	SEC23A	no
PARP16	-0.272947	7.22322554290113	-5.06969	1.74795448153353e-06	1.22226069125874e-05	4.57100961855408	PARP16	no
CEP250	-0.196344	6.84338946947904	-5.06903	1.75285429159572e-06	1.22498207048665e-05	4.56831552041549	CEP250	no
SLC19A2	0.655148225484417	8.7994006954137	5.06778833521395	1.76202458507408e-06	1.23068303347157e-05	4.5632935837527	SLC19A2	up
STUB1	-0.208644	9.40109207413972	-5.06638	1.7724794699962e-06	1.23680382120231e-05	4.55760004071317	STUB1	no
MMRN2	0.254849128623225	6.5282372630611	5.06631772332408	1.77296022540053e-06	1.23680382120231e-05	4.55733904050178	MMRN2	no
C1QTNF1	0.448988453278503	9.02879083555389	5.06619965256634	1.77384107657009e-06	1.23680382120231e-05	4.55686101397261	C1QTNF1	no
IL5RA	-0.239449	6.92056168586452	-5.06435	1.78768487814465e-06	1.24574164702362e-05	4.54937927261564	IL5RA	no
JTB	-0.260443	11.9821816797815	-5.06385	1.79147441002319e-06	1.24748337969456e-05	4.54734138658514	JTB	no
BASP1	0.56032054711793	9.35407855323625	5.06374676607895	1.79223729198281e-06	1.24748337969456e-05	4.54693165643777	BASP1	up
S1PR5	-0.212767	5.63235642369469	-5.06289	1.79874303837678e-06	1.25123411599664e-05	4.54344462607305	S1PR5	no
CFHR4	-1.19126	10.5091797977172	-5.06276	1.79968504464916e-06	1.25123411599664e-05	4.54294076641859	CFHR4	down
RFTN1	0.490375053405197	9.30267748882345	5.06103525776284	1.81278954705015e-06	1.25962443483708e-05	4.53595874024434	RFTN1	no
ITGAV	0.542546781105024	9.58410917246114	5.05648971921024	1.84775952130405e-06	1.28318979785189e-05	4.51757178053281	ITGAV	up
BZW1	-0.271412	11.0188733226435	-5.05621	1.84996861783913e-06	1.28399021202735e-05	4.51642200012515	BZW1	no
FN3K	-0.176255	5.81189328770702	-5.05562	1.85451635113524e-06	1.28641194151522e-05	4.51405934542239	FN3K	no
SPSB3	-0.30582	9.85582990081762	-5.05466	1.86200196365688e-06	1.29086764770804e-05	4.51018301721295	SPSB3	no
TNFSF13	0.374097096428961	6.71702662937104	5.05440082130129	1.86404960877283e-06	1.29155045013776e-05	4.50912539248114	TNFSF13	no
CHST11	0.344635095567759	6.07951997711637	5.0535598772597	1.87064707905765e-06	1.29538313115599e-05	4.50572565466948	CHST11	no
PDIA6	-0.46357	10.2410163163528	-5.05267	1.87767854222297e-06	1.29951180658518e-05	4.50211548782405	PDIA6	no
GNG12	0.33307190453124	8.86744038767245	5.05247674064001	1.87917816602436e-06	1.29980946224781e-05	4.5013472896405	GNG12	no
CALCA	-0.29991	6.77172366783949	-5.0518	1.88451024484764e-06	1.30275614366515e-05	4.49862084612773	CALCA	no
TEX14	-0.171362	5.55302158931274	-5.05038	1.89577427014716e-06	1.30979787976683e-05	4.49288657407699	TEX14	no
EEF2KMT	-0.257344	7.03814354607299	-5.05007	1.89828324845741e-06	1.31078615446039e-05	4.49161396085004	EEF2KMT	no
OAS3	0.628614769187912	7.90228441339219	5.04867362193985	1.909433940381e-06	1.3177371196735e-05	4.48597839793704	OAS3	up
PPID	-0.344722	7.90646556643425	-5.04762	1.91788989507214e-06	1.32282156043199e-05	4.48172671660348	PPID	no
RPS15	0.260020464124443	13.2405369638268	5.04678021816093	1.9246734297547e-06	1.32674737333006e-05	4.47832950106628	RPS15	no
PRCP	0.275607606904515	10.8554091903247	5.04542748702372	1.93563371659264e-06	1.3335462901219e-05	4.4728658475985	PRCP	no
DCAF15	-0.232467	7.14384874395346	-5.04526	1.93700422303511e-06	1.33356627155292e-05	4.47218483968391	DCAF15	no
MAP7D1	0.365791498404251	8.23334686602347	5.04515395482668	1.93785734844273e-06	1.33356627155292e-05	4.47176116361508	MAP7D1	no
TMEM223	-0.233162	7.79136203343845	-5.04446	1.94350333867124e-06	1.33669474107932e-05	4.46896197870935	TMEM223	no
DECR2	-0.490385	10.0401478794476	-5.04408	1.94663995436703e-06	1.3380947604877e-05	4.46741042019528	DECR2	no
HNRNPL	-0.389044	8.60064885249189	-5.04303	1.95521780292131e-06	1.34323131480513e-05	4.46318007061618	HNRNPL	no
SKIV2L	-0.290568	8.70593701141298	-5.04263	1.95853026831964e-06	1.34474679948523e-05	4.4615514369181	SKIV2L	no
ASAP3	-0.337254	8.0019750806997	-5.0419	1.96452637431687e-06	1.34810214720908e-05	4.45861035626236	ASAP3	no
RSAD1	-0.322495	8.54811956032512	-5.04044	1.97654061690392e-06	1.35558115785741e-05	4.4527443827288	RSAD1	no
GTF2A2	0.277829404302928	9.76939210979161	5.04019044617799	1.9786424198277e-06	1.35625726611201e-05	4.45172185013557	GTF2A2	no
ST6GAL1	-0.476081	12.0240589742889	-5.03829	1.99448791242346e-06	1.36599372256271e-05	4.44404785864183	ST6GAL1	no
TIMP1	0.605236871527568	12.2408187396734	5.03821635666965	1.99509492104732e-06	1.36599372256271e-05	4.44375510096655	TIMP1	up
MBNL3	-0.568429	7.88229478267767	-5.03745	2.00151244679441e-06	1.36961603411557e-05	4.44066540870265	MBNL3	down
PLA2G16	-0.429515	10.2094833591667	-5.03537	2.01907546111664e-06	1.38085672926002e-05	4.43226029661953	PLA2G16	no
C16orf71	-0.196233	5.9431518124631	-5.0348	2.02390461216435e-06	1.38338091966442e-05	4.4299620655404	C16orf71	no
PPIA	0.208963376181723	13.1364434829591	5.03425164271514	2.02854140335841e-06	1.38577086425041e-05	4.42776054945969	PPIA	no
CWC25	-0.23635	7.46375247189966	-5.03393	2.03124025838933e-06	1.38683499214638e-05	4.4264814743411	CWC25	no
AMPD3	0.302443995417441	6.86275965506066	5.03236769639783	2.04462531729683e-06	1.39518986418351e-05	4.42016294280379	AMPD3	no
RGS10	0.323735152327484	7.8686813690758	5.03181963661959	2.0493275815071e-06	1.39761381021638e-05	4.41795304096252	RGS10	no
ISOC2	-0.526362	9.1211478397095	-5.03144	2.05262856030039e-06	1.39907991549807e-05	4.41640473076857	ISOC2	down
GABRB3	0.282586284281771	5.89297061846251	5.03108650462475	2.0556342127899e-06	1.40034319439662e-05	4.41499711261075	GABRB3	no
APBB1IP	-0.399414	7.57575798625074	-5.02758	2.08603820543177e-06	1.41967843341856e-05	4.40087314315461	APBB1IP	no
CRYBG1	0.573452383333589	8.39349392689009	5.02742257188852	2.08743698473335e-06	1.41967843341856e-05	4.40022832712443	CRYBG1	up
PLEKHG6	-0.246516	6.5958671873028	-5.02741	2.08752189625522e-06	1.41967843341856e-05	4.40018919815375	PLEKHG6	no
KLF6	0.700303627588207	10.9735352989542	5.02702657572475	2.09090278234117e-06	1.42118241128592e-05	4.39863251217902	KLF6	up
PGM1	-0.435198	11.8188102272709	-5.02667	2.09404024556025e-06	1.42251934624336e-05	4.39719016380008	PGM1	no
ANGPT1	0.329541195054068	6.49201126732428	5.02594874263692	2.10036450406654e-06	1.42601842558216e-05	4.39428936397156	ANGPT1	no
TRAPPC8	-0.282774	9.96358511590122	-5.02522	2.10680632374672e-06	1.42959336976516e-05	4.39134363297167	TRAPPC8	no
RPL19	0.221774914885875	12.6915351016754	5.02488931499564	2.10970529900343e-06	1.43076163497705e-05	4.39002092853984	RPL19	no
KRT5	-0.232809	5.85325900539655	-5.02423	2.11552078462683e-06	1.43390541525766e-05	4.38737300621599	KRT5	no
CORO1B	-0.310635	8.37608975411404	-5.02311	2.12550403192848e-06	1.43986903567597e-05	4.38284438447701	CORO1B	no
AP3S1	0.27945927305956	9.95271207777943	5.02191054025974	2.13618604202466e-06	1.44629910689279e-05	4.37802235204385	AP3S1	no
LINC00667	-0.333262	8.02172539424459	-5.02171	2.13795727438089e-06	1.44669235832689e-05	4.37722512707813	LINC00667	no
PDXK	-0.401642	8.70126728663733	-5.02137	2.14098850805203e-06	1.44769827013515e-05	4.37586231587134	PDXK	no
ACACA	-0.46227	8.2304911953775	-5.02128	2.1418262895606e-06	1.44769827013515e-05	4.37548599931116	ACACA	no
TMEM39A	-0.305314	7.16169809010098	-5.02017	2.15179938653853e-06	1.45363079180671e-05	4.3710175656957	TMEM39A	no
MTCH2	-0.396737	9.54255384634138	-5.01923	2.16032847965455e-06	1.45858177851343e-05	4.36721256254241	MTCH2	no
SFXN3	0.352543449078976	7.14248997174772	5.01872530084574	2.16486044358947e-06	1.4608300372539e-05	4.36519688562055	SFXN3	no
FGF4	-0.213913	6.56583658653798	-5.01826	2.16910647902628e-06	1.46268926743142e-05	4.3633122170143	FGF4	no
PRG2	-0.397674	6.97386945667489	-5.01816	2.1700228331925e-06	1.46268926743142e-05	4.36290596446423	PRG2	no
TRIB3	-0.66927	8.91186418665901	-5.01472	2.20143308405246e-06	1.48303859592514e-05	4.34908	TRIB3	down
FKBP4	-0.372117	8.81493387324368	-5.01446	2.20383792059309e-06	1.48383613567689e-05	4.34803361856976	FKBP4	no
APPL2	0.290740088590618	7.75929305070884	5.01283506347011	2.21887696106911e-06	1.49281653246451e-05	4.34149262084684	APPL2	no
TBC1D13	-0.260028	7.44892501099096	-5.01275	2.2196325797444e-06	1.49281653246451e-05	4.3411651503855	TBC1D13	no
TMEM8A	-0.369556	8.04746433122878	-5.01227	2.22417371906201e-06	1.49504331901331e-05	4.3391994607689	TMEM8A	no
GSAP	0.538453934860442	8.42121437503411	5.01179819803607	2.22852048642559e-06	1.49713706310283e-05	4.3373216742731	GSAP	up
POLR2I	-0.266015	9.49232549387075	-5.01028	2.24269649903265e-06	1.50531186417965e-05	4.33122311750893	POLR2I	no
PPIB	-0.449612	10.1228922127306	-5.01023	2.24316612032366e-06	1.50531186417965e-05	4.33102174744268	PPIB	no
ADGRG1	0.521874390676345	8.10546402293248	5.01007552588421	2.24463279138842e-06	1.50546480760174e-05	4.33039312207375	ADGRG1	up
MEGF9	-0.379358	8.59922780883538	-5.0064	2.27940821038103e-06	1.52794528299838e-05	4.31560759766839	MEGF9	no
PSENEN	-0.301262	7.84591494378511	-5.0052	2.29085311511338e-06	1.53477055722012e-05	4.3107909886791	PSENEN	no
PPAT	-0.461661	7.53882097696903	-5.00374	2.30483464185234e-06	1.54328679903204e-05	4.30493948245607	PPAT	no
POLE	-0.299618	7.69470278246589	-5.0014	2.32754013391548e-06	1.55763189688738e-05	4.29551228090849	POLE	no
OFD1	0.437873406674896	7.96281406613198	5.00012047633625	2.33998963676294e-06	1.56510148902477e-05	4.29038238762186	OFD1	no
PPP6R1	-0.230533	7.82010913990748	-4.99994	2.34171017217424e-06	1.56539074380823e-05	4.28967558431995	PPP6R1	no
SEC14L1	0.341578992289341	8.77425237068191	4.99946202960678	2.34643397727778e-06	1.56768620812847e-05	4.28773769979226	SEC14L1	no
UBA1	-0.234594	10.2915413538516	-4.99929	2.34813298961194e-06	1.56795935289857e-05	4.28704165692222	UBA1	no
BTRC	-0.243248	6.62622135263502	-4.99835	2.35732978149412e-06	1.57323606998891e-05	4.28328270670435	BTRC	no
UQCC1	-0.315007	8.63650535135377	-4.99789	2.36188806365777e-06	1.57518062912293e-05	4.28142507519406	UQCC1	no
ARHGAP35	-0.336575	7.16663410067313	-4.99779	2.36283574993096e-06	1.57518062912293e-05	4.28103931720813	ARHGAP35	no
ITIH4	-0.525593	11.4401021198608	-4.99741	2.36667101688057e-06	1.57687241601697e-05	4.27947974567716	ITIH4	down
BAIAP2	-0.345748	8.17634472761649	-4.99698	2.37084997790245e-06	1.57879122090129e-05	4.27778329761932	BAIAP2	no
DLGAP2	-0.207096	5.92242132933687	-4.99671	2.37355513695066e-06	1.57972703063315e-05	4.27668673736429	DLGAP2	no
SLC8A1	-0.188829	6.03160354030566	-4.99432	2.39735657586497e-06	1.59469482575189e-05	4.26709229582365	SLC8A1	no
FASLG	0.254704638419184	5.79651904583355	4.99302395212375	2.41036225827431e-06	1.60246895649933e-05	4.26188994660217	FASLG	no
GSK3A	-0.2839	7.25638727357463	-4.99166	2.42410859643464e-06	1.61068429177811e-05	4.25642184652019	GSK3A	no
MLN	-0.331138	6.8452137800074	-4.99154	2.42537007648642e-06	1.61068429177811e-05	4.25592160636802	MLN	no
PPM1E	-0.254404	6.06715956302255	-4.99093	2.43153946241654e-06	1.61389945858811e-05	4.25347888806165	PPM1E	no
SERTAD2	0.471583436442897	9.19587490709935	4.98917563143309	2.44938157399641e-06	1.62485449065384e-05	4.24644927738167	SERTAD2	no
C4BPB	-0.642083	11.5121983970029	-4.98889	2.45227889908099e-06	1.62588900493897e-05	4.24531260990309	C4BPB	down
LDHA	-0.269134	13.0928472163961	-4.98866	2.4546929196921e-06	1.6266021293903e-05	4.24436657877245	LDHA	no
XYLB	-0.408383	7.29333378918076	-4.98696	2.47211408165973e-06	1.63725353865999e-05	4.23756693514721	XYLB	no
BHLHE41	0.415161686549396	6.18515116848319	4.9867031409346	2.47477473299599e-06	1.63812294826254e-05	4.23653269031382	BHLHE41	no
VAV2	-0.364744	7.73930212859602	-4.98642	2.47768913579357e-06	1.63915928510067e-05	4.23540108663075	VAV2	no
AOAH	0.341638435065276	7.04508454287343	4.98558640061089	2.48632782815335e-06	1.64397943936603e-05	4.2320546838198	AOAH	no
STOML2	-0.254561	9.58860126143531	-4.9853	2.48925672265607e-06	1.64502104135069e-05	4.23092275353992	STOML2	no
IDH3A	-0.393149	7.93662353915463	-4.98512	2.49120313740603e-06	1.64541259396171e-05	4.23017126094611	IDH3A	no
DHX29	-0.280126	8.71178287763208	-4.98368	2.50621932443793e-06	1.65414411866334e-05	4.22439337122166	DHX29	no
GFOD2	-0.363902	8.04475504509971	-4.98346	2.50849067772445e-06	1.65414411866334e-05	4.22352243019635	GFOD2	no
PIGC	0.219483356452884	8.5503471409538	4.98339430114418	2.50915883127658e-06	1.65414411866334e-05	4.22326638003505	PIGC	no
RGL1	0.380964160161021	9.08653349537695	4.98322398062902	2.51094126343024e-06	1.65414411866334e-05	4.22258364984533	RGL1	no
TOPORS	-0.318358	7.79005714556663	-4.9832	2.51122842008876e-06	1.65414411866334e-05	4.22247370485836	TOPORS	no
CORO2A	-0.266288	6.58734520081883	-4.97676	2.57953090513398e-06	1.69821446858577e-05	4.19667425725999	CORO2A	no
S100PBP	0.352617826191886	7.39718435504938	4.97651710216412	2.58211841893719e-06	1.69899757148585e-05	4.19571041381383	S100PBP	no
ALOXE3	-0.259308	6.39761127939256	-4.97576	2.59032878000275e-06	1.70347757918687e-05	4.19265847295355	ALOXE3	no
ABCB6	-0.441114	8.22979786247836	-4.97221	2.62891251991638e-06	1.72743482162397e-05	4.17844491875005	ABCB6	no
POLD1	-0.310626	6.88503252074018	-4.97214	2.62960126718041e-06	1.72743482162397e-05	4.17819310185145	POLD1	no
PDCD11	-0.214737	7.02801315263969	-4.97013	2.65174984024398e-06	1.74104353368369e-05	4.17013030726855	PDCD11	no
C22orf24	-0.210872	6.00154809290714	-4.96897	2.66456201079242e-06	1.74851091345358e-05	4.1654970459895	C22orf24	no
MIS12	-0.408531	8.50944519249987	-4.96875	2.66702776819184e-06	1.748529796109e-05	4.16460791945364	MIS12	no
IVL	-0.214764	6.53564222262295	-4.9686	2.66866368596631e-06	1.748529796109e-05	4.16401847933587	IVL	no
MFSD9	-0.439779	6.75708737687586	-4.96858	2.66890707790849e-06	1.748529796109e-05	4.16393081337389	MFSD9	no
CHRNB3	-0.161786	5.75451002093436	-4.9666	2.69092225889399e-06	1.76200313644066e-05	4.15603427512148	CHRNB3	no
MXD3	-0.294459	7.24032740679777	-4.9658	2.69994235348084e-06	1.76695742713261e-05	4.15281759049005	MXD3	no
RWDD2A	-0.264818	7.05340564000146	-4.96493	2.70975106537219e-06	1.77242221191971e-05	4.14933188547476	RWDD2A	no
GPATCH3	-0.254698	7.66665702800768	-4.96453	2.71423924170528e-06	1.77440287813041e-05	4.14774114817749	GPATCH3	no
OR5I1	-0.212969	5.62518964513104	-4.96288	2.73299721031934e-06	1.78570511274252e-05	4.14112122373418	OR5I1	no
GTF2H1	-0.427245	7.60192775376093	-4.96255	2.73666853009287e-06	1.78714307609987e-05	4.13983090259242	GTF2H1	no
CKAP2	0.376099396915904	6.1341010122235	4.96183927301412	2.7448088016753e-06	1.79149631400429e-05	4.13697610664228	CKAP2	no
POLR3B	-0.33893	8.56321000135737	-4.96143	2.74949994283537e-06	1.79359489024575e-05	4.13533477649991	POLR3B	no
OXTR	0.234003853931046	6.46592831189499	4.96038756454184	2.76143162360943e-06	1.8004119378608e-05	4.1311727608949	OXTR	no
FAS	0.419334452793538	8.07517431669902	4.95852909507655	2.78285514568121e-06	1.81340689466293e-05	4.12374486497208	FAS	no
PCDHGA10	-0.240254	6.35329597646411	-4.95708	2.79964236653327e-06	1.82336836444152e-05	4.1179644241256	PCDHGA10	no
EFCAB1	-0.194652	5.88777935010207	-4.95694	2.80125125502047e-06	1.82343901993914e-05	4.11741225303756	EFCAB1	no
KRT83	-0.189972	6.56148111634386	-4.95588	2.81371820452651e-06	1.83057373338387e-05	4.11314434326072	KRT83	no
LYST	-0.32206	7.40715159211512	-4.95377	2.83849886810651e-06	1.845707690963e-05	4.10471701613127	LYST	no
FOLR2	0.450083169821374	7.86673743047229	4.95335401279498	2.84336694162923e-06	1.84788440864278e-05	4.10307017278791	FOLR2	no
GPR88	-0.857173	6.7560744712866	-4.95252	2.85327629536971e-06	1.85333334140182e-05	4.09972661116569	GPR88	down
TUBB6	0.733758022668323	8.28829018503344	4.94971	2.88678249770014e-06	1.87271777182365e-05	4.08850677991178	TUBB6	up
PREP	-0.216428	8.21790090833713	-4.94957	2.88839938392955e-06	1.87271777182365e-05	4.08796866106014	PREP	no
MKS1	-0.218399	6.80111201077038	-4.94955	2.88864160986389e-06	1.87271777182365e-05	4.08788807143008	MKS1	no
MCAT	-0.27181	7.36460752160737	-4.94938	2.89069238145728e-06	1.87271777182365e-05	4.08720604224073	MCAT	no
OPTN	0.282640501168752	9.13263387284693	4.94936984475094	2.89082410922502e-06	1.87271777182365e-05	4.08716224986509	OPTN	no
HBB	1.19494557790178	11.7463865974359	4.94922788175587	2.89252923819121e-06	1.87282407201586e-05	4.08659556705764	HBB	up
CDK2	-0.275004	7.52905168178022	-4.9486	2.90010214509604e-06	1.87672744245751e-05	4.08408282816948	CDK2	no
RET	-0.354046	7.29709410900459	-4.94832	2.90340470707248e-06	1.87786468361106e-05	4.08298907729293	RET	no
KRT19	0.958649169193043	7.16752345053175	4.94806416683542	2.9065436593387e-06	1.87889495169911e-05	4.08195066720849	KRT19	up
DRAM1	0.339884625444797	7.3198242689275	4.94728974162768	2.91590652772954e-06	1.88394534989352e-05	4.07885996567306	DRAM1	no
TRIM28	-0.258405	8.38594384738429	-4.94707	2.91851967616973e-06	1.88463175475509e-05	4.07799913689464	TRIM28	no
RIMS3	-0.262787	6.36855552633879	-4.94672	2.92279949629697e-06	1.88639311091328e-05	4.07659093830793	RIMS3	no
STK19	-0.293506	8.80865059170862	-4.94619	2.92923694206327e-06	1.88954440323222e-05	4.07447670192747	STK19	no
TEX2	-0.272752	9.36479942045312	-4.94476	2.94674484103342e-06	1.89982971103868e-05	4.06875010991777	TEX2	no
RIT1	0.358974753525896	6.39271365801461	4.9444035218993	2.95106041884554e-06	1.90124906780096e-05	4.06734378711953	RIT1	no
MAFG	-0.272764	7.50763135721053	-4.94432	2.95207520031301e-06	1.90124906780096e-05	4.06701339857436	MAFG	no
CDK9	-0.42725	7.75559369543855	-4.94176	2.98359493697701e-06	1.9205312112861e-05	4.05680765163912	CDK9	no
SPTSSA	0.530377730992738	9.37526852288984	4.93910168897662	3.01671399449368e-06	1.93992567296408e-05	4.04619992841323	SPTSSA	up
SEPT4	0.47132208128011	8.43777294607281	4.93908545093102	3.01691724010706e-06	1.93992567296408e-05	4.04613519203556	SEPT4	no
TAF4	-0.261309	7.5576157693711	-4.93869	3.0218193382438e-06	1.94205026005695e-05	4.04457513363754	TAF4	no
STXBP1	0.379090037605126	6.75925859746424	4.93719381805053	3.04068552405734e-06	1.95314223963366e-05	4.03859469560199	STXBP1	no
AR	-0.628557	8.89037126041178	-4.93615	3.05391239890705e-06	1.96060208050277e-05	4.03442403002284	AR	down
FNBP4	0.373394120046408	9.09837179625974	4.93560353033905	3.06080831749461e-06	1.96399173614108e-05	4.03225680623899	FNBP4	no
SAR1B	-0.407332	10.5084099853572	-4.934	3.0812331888047e-06	1.97605419227143e-05	4.02586637339219	SAR1B	no
MEX3C	0.340210090463853	7.49699638663502	4.93192321754866	3.10787556893863e-06	1.99208922939405e-05	4.01759420394223	MEX3C	no
USF2	-0.389185	9.21475349060575	-4.9317	3.11072875512303e-06	1.99286697738588e-05	4.01671254089096	USF2	no
HSD17B7	-0.375118	10.344497390785	-4.93033	3.12847378547743e-06	2.00317923682335e-05	4.01124729373809	HSD17B7	no
SARDH	-0.516521	8.16133156206474	-4.93	3.13277090269487e-06	2.00435914355711e-05	4.00992851235388	SARDH	down
SLC1A3	0.589807095988354	7.30028633634203	4.92993345287308	3.13361505205177e-06	2.00435914355711e-05	4.00966965693254	SLC1A3	up
DAPK1	0.403637753268571	9.24309875329825	4.92922758137851	3.14279591274556e-06	2.00917405195144e-05	4.00685888706356	DAPK1	no
PDHA1	0.212660617697471	9.73128381275958	4.92872685278396	3.14932446066281e-06	2.01228917825632e-05	4.00486514344234	PDHA1	no
NEBL	0.396866777663583	6.42384943982773	4.92834822912612	3.15426975158041e-06	2.0140878276075e-05	4.00335766604695	NEBL	no
FPGS	-0.260438	7.44662415323634	-4.92826	3.15545398153927e-06	2.0140878276075e-05	4.00299702802297	FPGS	no
DRG2	-0.291057	7.63365669961083	-4.92639	3.18001195446425e-06	2.02869739016294e-05	3.9955487401607	DRG2	no
HAUS7	-0.213952	7.44898481865303	-4.92509	3.19720261173056e-06	2.03859408921099e-05	3.99036916733852	HAUS7	no
COX4I1	0.171823942521533	12.6298992818098	4.92449073200218	3.20508596343456e-06	2.04254901487259e-05	3.98800323672955	COX4I1	no
FIBP	-0.315502	8.31567453005832	-4.92406	3.21087578890077e-06	2.04391296373379e-05	3.98626932469016	FIBP	no
DUS2	-0.287441	7.76870695371002	-4.924	3.21164733001675e-06	2.04391296373379e-05	3.98603850372393	DUS2	no
CDX1	-0.261531	7.18937659370769	-4.92395	3.21227167014855e-06	2.04391296373379e-05	3.98585176140113	CDX1	no
FBXO9	-0.403542	8.67120447444107	-4.92301	3.22478140587465e-06	2.0507989756983e-05	3.98211770917747	FBXO9	no
IFITM1	0.60066892451516	10.9597696984319	4.92076432271867	3.25493118892555e-06	2.06814559087674e-05	3.97317762852545	IFITM1	up
MANF	-0.617927	10.3822511924943	-4.92072	3.25546162704452e-06	2.06814559087674e-05	3.97302108649378	MANF	down
TRPV6	0.329517601196671	7.10039401911247	4.92023977769502	3.26200788430847e-06	2.07122162058521e-05	3.97109126933048	TRPV6	no
CIRBP	0.477496935879158	11.0170397173445	4.91746439799608	3.29970066899698e-06	2.09406069087834e-05	3.96005457909423	CIRBP	no
SIRT3	-0.281058	7.51842112562837	-4.9171	3.30463546625691e-06	2.09609785080481e-05	3.95861900970381	SIRT3	no
TFAM	-0.468011	8.13780245513895	-4.91683	3.30832514912436e-06	2.09734353350591e-05	3.95754705771243	TFAM	no
PGPEP1	-0.305919	7.39997051340732	-4.91537	3.32842287422386e-06	2.10898452504914e-05	3.9517291047688	PGPEP1	no
CAMK1	-0.310604	7.4688428141149	-4.91446	3.3410496342766e-06	2.11577210341743e-05	3.94809186811224	CAMK1	no
CEP164	-0.280663	6.92133539668016	-4.91434	3.34261699873403e-06	2.11577210341743e-05	3.9476413389359	CEP164	no
RASL11B	0.39257884010217	7.00127493498723	4.91406141993928	3.34649548851929e-06	2.11712439729177e-05	3.94652740152413	RASL11B	no
FUT6	-0.367573	8.19818759337933	-4.91139	3.38371903376128e-06	2.13907224959357e-05	3.9359018494278	FUT6	no
TIMM44	-0.272731	7.47449	-4.91132	3.38470824978888e-06	2.13907224959357e-05	3.93562107737475	TIMM44	no
CHAD	-0.384111	6.68319295039064	-4.91006	3.40233049373334e-06	2.14909160552709e-05	3.93063305256118	CHAD	no
TBC1D29	-0.204617	6.64899123291173	-4.90918	3.41474703703351e-06	2.15581406447108e-05	3.92713405482723	TBC1D29	no
AURKAIP1	-0.2154	10.586644056226	-4.90861	3.42286946245836e-06	2.15981996766648e-05	3.92485204354848	AURKAIP1	no
DEPP1	0.858792548880023	10.5099061550486	4.90589552459233	3.46143437741944e-06	2.18302086086032e-05	3.91409075742606	DEPP1	up
YIF1A	-0.332894	10.1757421474095	-4.90479	3.47730015057445e-06	2.19122488371599e-05	3.9097	YIF1A	no
ARL8B	0.222698767969112	9.83789600767566	4.9047370132129	3.47804887738676e-06	2.19122488371599e-05	3.90949161038366	ARL8B	no
SLC1A5	0.292561112952356	7.03322714560024	4.90418364977211	3.48601214793237e-06	2.19376070386636e-05	3.90729506309521	SLC1A5	no
SLC25A6	0.435293279609152	10.4650360947659	4.90416992426302	3.48620989241287e-06	2.19376070386636e-05	3.9072405823528	SLC25A6	no
P2RY13	0.525188296456998	7.26172387037677	4.90405267701389	3.48789952739383e-06	2.19376070386636e-05	3.90677519601658	P2RY13	up
RCAN2	0.719207428724207	7.74302780183937	4.9039559280491	3.48929436400369e-06	2.19376070386636e-05	3.90639117815179	RCAN2	up
NSMAF	0.330495455439368	7.75153702152552	4.90332349096076	3.4984256277453e-06	2.1983643564627e-05	3.90388101212683	NSMAF	no
TRIM66	-0.288018	7.38980241122631	-4.90283	3.50561252234108e-06	2.20174206635717e-05	3.90190996718991	TRIM66	no
TLR4	0.378594244237501	6.7915527460485	4.90259028548302	3.50904090035869e-06	2.20275692469314e-05	3.90097114350828	TLR4	no
BAHD1	-0.299069	7.22999577447806	-4.9017	3.521961043348e-06	2.20972599689253e-05	3.89744135317377	BAHD1	no
MED24	-0.163427	6.5483262122096	-4.90084	3.53451274181207e-06	2.21645682926946e-05	3.8940246396587	MED24	no
PRMT5	-0.26147	8.40957009296233	-4.90012	3.54505022397432e-06	2.2219182760165e-05	3.89116560402171	PRMT5	no
CXCL11	0.632055077874747	6.06358624132303	4.89956722121798	3.55314033175961e-06	2.22584095112755e-05	3.88897637061986	CXCL11	up
CKAP4	-0.401106	9.23585719767899	-4.8994	3.55566024417293e-06	2.22627197050148e-05	3.8882954879226	CKAP4	no
DYNLT3	-0.307467	9.4451032043874	-4.89415	3.63357151197838e-06	2.27388231643014e-05	3.86747923718324	DYNLT3	no
COA7	-0.3488	7.34284066352485	-4.89322	3.64753061590514e-06	2.28144310731319e-05	3.86379700608026	COA7	no
DDX17	0.392403536810111	10.9528715072896	4.89263932594584	3.65624476275329e-06	2.2857172120237e-05	3.86150548710208	DDX17	no
LPCAT3	-0.373422	9.09126338821951	-4.8899	3.69776748879491e-06	2.31048680161052e-05	3.85066116439316	LPCAT3	no
SUN1	0.334556663434837	9.1179501177137	4.88929957861842	3.70698226590172e-06	2.31428919659577e-05	3.84827114500578	SUN1	no
SMC1A	-0.297388	8.13665674715599	-4.88926	3.7076615368814e-06	2.31428919659577e-05	3.84809519970751	SMC1A	no
DSCAM	-0.274904	7.15199246664519	-4.88899	3.71169441518329e-06	2.31561715748062e-05	3.84705126588976	DSCAM	no
NPR3	0.417323991737702	7.6287418642394	4.8886318258621	3.71720859411043e-06	2.31786742145839e-05	3.84562572895361	NPR3	no
LPIN1	-0.388947	8.72535545490303	-4.88787	3.72884865711259e-06	2.3239332169174e-05	3.84262346867941	LPIN1	no
DUSP10	-0.559201	8.83806392377121	-4.88599	3.75786042239799e-06	2.34081382436713e-05	3.83518134578413	DUSP10	down
CD93	0.590548921593189	8.9129993668902	4.8857313965155	3.7619466016051e-06	2.34215866031285e-05	3.83413778902415	CD93	up
IL25	-0.173622	7.10395656516085	-4.88549	3.76568761521902e-06	2.34328733168237e-05	3.83318337966872	IL25	no
LMCD1	0.465691085543139	7.7201211646895	4.8850729495616	3.77217557721573e-06	2.34612332599298e-05	3.83153042046725	LMCD1	no
SAMD9	0.418665043608796	6.69324698244816	4.88488418614821	3.77511300196853e-06	2.34674927431834e-05	3.83078298094819	SAMD9	no
PYROXD1	-0.373712	7.88992788280266	-4.88448	3.78143692283161e-06	2.34911267136967e-05	3.82917581210513	PYROXD1	no
PLAC4	-0.287399	7.20980603814107	-4.88439	3.78278079311317e-06	2.34911267136967e-05	3.82883462669347	PLAC4	no
ENDOU	-0.145998	5.54123758889271	-4.88302	3.80429068413162e-06	2.36095257006859e-05	3.82339012523698	ENDOU	no
DNAJC28	0.143517170242913	5.72609101173877	4.88292502246649	3.80573198779262e-06	2.36095257006859e-05	3.82302641271964	DNAJC28	no
CPA4	-0.190661	6.26794504383057	-4.88189	3.82193085173097e-06	2.36979212454523e-05	3.81894811244087	CPA4	no
CFAP69	-0.295887	7.21761399629863	-4.88111	3.83435087321396e-06	2.37628078338446e-05	3.81583291863482	CFAP69	no
MILR1	0.248844739752508	5.94670744216431	4.8801873996032	3.84892197376954e-06	2.38409524705511e-05	3.81219106947591	MILR1	no
POLR2D	-0.284255	7.33368179420127	-4.87896	3.86845462824726e-06	2.39497346393728e-05	3.80733078547557	POLR2D	no
WDR77	-0.240214	7.68810661418737	-4.87666	3.90526275098727e-06	2.41653045889757e-05	3.79823841450526	WDR77	no
THNSL1	-0.282028	6.60425703578201	-4.87529	3.92738904742493e-06	2.4289851955906e-05	3.79281404267684	THNSL1	no
MRC1	0.436899664412755	8.77287160054948	4.87506548819943	3.93101105140478e-06	2.42998867282412e-05	3.79192901143679	MRC1	no
SIM2	-0.178659	6.56572162587343	-4.87471	3.93681211840512e-06	2.43200184964268e-05	3.79051323241745	SIM2	no
ENOSF1	-0.373552	9.47506721751731	-4.87462	3.93827008976944e-06	2.43200184964268e-05	3.7901577364232	ENOSF1	no
C9	-0.75015	12.1304884607429	-4.87436	3.94237218899044e-06	2.43329858876591e-05	3.7891582327283	C9	down
NODAL	-0.316224	6.74139348427317	-4.8739	3.94990257277442e-06	2.43670893233135e-05	3.78732611745849	NODAL	no
KLHDC3	-0.213892	9.41982834562354	-4.87131	3.99219918263155e-06	2.46155234228926e-05	3.77710017967443	KLHDC3	no
ADAMTS2	0.325893984868635	7.20932373720356	4.86994749187762	4.01473657195601e-06	2.47419338534388e-05	3.77169567506376	ADAMTS2	no
WNT6	-0.370832	6.97382101236629	-4.86936	4.02439918127461e-06	2.47889119361532e-05	3.76938788077319	WNT6	no
ZNF764	-0.197081	6.43825912526028	-4.86845	4.03948369658802e-06	2.48692225758026e-05	3.76579622129467	ZNF764	no
NSD1	-0.251258	6.96692089996017	-4.86775	4.05122700112123e-06	2.49288920225956e-05	3.76300941505945	NSD1	no
CAPNS1	0.279059678950494	10.0028974717229	4.86747188565152	4.05585470663804e-06	2.49447379806539e-05	3.76191343872119	CAPNS1	no
SPP2	1.07652617962872	11.4964347874533	4.8671999004973	4.06039707626002e-06	2.49590669535233e-05	3.76083889181925	SPP2	up
HSPB1	0.41289950026688	11.0590284935241	4.86708652605849	4.06229198009291e-06	2.49590669535233e-05	3.76039098816393	HSPB1	no
FBXO31	-0.352188	8.38082331177481	-4.86656	4.07111061922765e-06	2.49938085344847e-05	3.75830925593804	FBXO31	no
CD226	0.180785250882804	5.46575519172655	4.86650292871933	4.07205964768202e-06	2.49938085344847e-05	3.75808549750108	CD226	no
LANCL1	0.298012211784885	9.21716410887374	4.86548772201635	4.08910558945834e-06	2.50857648807103e-05	3.7540753527671	LANCL1	no
VPS35	0.33116272642078	9.51206977230875	4.86163572546811	4.15441611449403e-06	2.54735716647053e-05	3.73886441771319	VPS35	no
ACP6	-0.327185	7.56810341112569	-4.86077	4.16927607727627e-06	2.55517963525661e-05	3.73543701712922	ACP6	no
NAMPT	-0.498217	10.7916620451431	-4.85955	4.19018942212654e-06	2.56670222011612e-05	3.73063412852822	NAMPT	no
NPC1L1	-0.630028	8.53472843958136	-4.85891	4.20123714024191e-06	2.57217304611385e-05	3.72810664554586	NPC1L1	down
IFIT3	0.697742621905506	8.32150745343753	4.85843808750668	4.20940122998463e-06	2.57587377381688e-05	3.72624315624702	IFIT3	up
ARMH3	-0.300994	7.99080152990925	-4.85752	4.22529518869563e-06	2.58306872198791e-05	3.7226256687264	ARMH3	no
SRBD1	-0.223469	7.27499739611662	-4.85751	4.22540987353901e-06	2.58306872198791e-05	3.7225996159334	SRBD1	no
TMEM87A	0.34352385948236	9.6610484733363	4.85628219032911	4.24687159525468e-06	2.59488338346557e-05	3.71773663349701	TMEM87A	no
C12orf49	-0.372774	6.6759511493865	-4.85572	4.25677524537865e-06	2.59962761593401e-05	3.71550088678179	C12orf49	no
ACTR1B	-0.199038	8.61285450369572	-4.85458	4.27664095435672e-06	2.61044789142628e-05	3.71103189775842	ACTR1B	no
PKMYT1	-0.315017	7.74340677006543	-4.8542	4.28332421859586e-06	2.61321482071262e-05	3.70953311164632	PKMYT1	no
ATF5	-0.928263	11.213661495014	-4.85335	4.29839496636317e-06	2.62109352866089e-05	3.70616194460195	ATF5	down
SMCP	-0.221594	6.38085049658952	-4.85288	4.30665105146644e-06	2.6241516115672e-05	3.70432016969327	SMCP	no
S100A5	-0.18498	6.48473827701572	-4.85282	4.30772851565585e-06	2.6241516115672e-05	3.70408006936564	S100A5	no
LMTK2	-0.167102	6.36965612909552	-4.85066	4.34607698325869e-06	2.6461860509791e-05	3.69557356482819	LMTK2	no
LITAF	0.416775954144727	10.6083142660961	4.84967691107313	4.36370339983669e-06	2.65558775253958e-05	3.69168888155565	LITAF	no
GFM1	-0.175614	7.00174196345748	-4.84937	4.36917332362975e-06	2.65758575585948e-05	3.69048656614287	GFM1	no
ADCK2	-0.203665	7.81675861151495	-4.84807	4.39259689959401e-06	2.6704967544155e-05	3.68535497475997	ADCK2	no
[truncated: 10,154 more rows]
