# Supplementary material for: Transcriptomic and experimental evidence confirm the potential of disulfidptosis-related signature for the early diagnosis and treatment of liver cirrhosis
Source: PLoS One. 2025 Nov 12;20(11):e0334459. doi: 10.1371/journal.pone.0334459 (PMC12611156; doi:10.1371/journal.pone.0334459)
Supplement: S3 Table — (XLS) [file pone.0334459.s003.xls]

## Sheet: S3 Table. The result of gene se
	ID	Description	setSize	enrichmentScore	NES	pvalue	p.adjust	qvalues	rank	leading_edge	core_enrichment
KEGG_PATHWAYS_IN_CANCER	KEGG_PATHWAYS_IN_CANCER	KEGG_PATHWAYS_IN_CANCER	304	0.443185187483456	1.69106880525526	0.00115740740740741	0.0138102784695495	0.010326926666905	1767	tags=25%, list=15%, signal=22%	CXCL8/PDGFRA/LAMA2/COL4A1/COL4A2/FGFR2/LAMC3/LAMB1/FZD7/STAT1/RAC2/GSTP1/CSF1R/MMP2/PRKCB/LEF1/LAMC1/FZD1/CDH1/TRAF5/VEGFC/FZD6/PDGFA/TGFBR2/PDGFRB/ITGAV/HGF/FOS/MITF/BIRC3/EGLN3/PLCG2/KIT/CTBP2/ERBB2/STK4/RALGDS/BMP2/MYC/CBLB/FAS/IL6/JUN/DAPK1/CCND1/ZBTB16/PIK3R3/RB1/CASP8/LAMA3/BAX/PTGS2/FGFR3/ITGA3/PIK3CD/CDKN2B/NFKBIA/COL4A4/RALB/TGFA/FGFR1/FOXO1/CDKN1B/PTCH1/CDKN2A/RHOA/FASLG/FGF13/ITGB1/ITG…
KEGG_CYTOKINE_CYTOKINE_RECEPTOR_INTERACTION	KEGG_CYTOKINE_CYTOKINE_RECEPTOR_INTERACTION	KEGG_CYTOKINE_CYTOKINE_RECEPTOR_INTERACTION	227	0.546940412778939	2.0423154643299	0.001194743130227	0.0138102784695495	0.010326926666905	1041	tags=20%, list=9%, signal=19%	CXCR4/CXCL10/CCL19/CXCL6/IL7R/CXCL9/CXCL8/PDGFRA/CCL20/CCL21/CCL2/TNFRSF21/CCL5/CXCL12/TNFRSF17/CSF1R/TNFRSF12A/IL10RA/CCR7/IL18/LTB/CXCL11/CXCL1/CCL4/VEGFC/PDGFA/TGFBR2/PDGFRB/CD27/XCL1/CXCR6/HGF/CXCL14/KIT/BMP2/FAS/CSF2RB/IL6/CCR2/INHBB/LIF/CCR1/TNFSF13/IL15/CCL18/TNFRSF1B
KEGG_FOCAL_ADHESION	KEGG_FOCAL_ADHESION	KEGG_FOCAL_ADHESION	187	0.573619876874769	2.10516385882905	0.00121951219512195	0.0138102784695495	0.010326926666905	1748	tags=35%, list=14%, signal=31%	SPP1/PDGFD/PDGFRA/COL1A2/VWF/LAMA2/THBS1/COL4A1/COL1A1/COL4A2/LAMC3/LAMB1/MYL9/COL3A1/COL6A3/THBS2/COL5A1/RAC2/CAV1/CCND2/PRKCB/COL6A2/LAMC1/FLNA/CAPN2/COL6A1/CCND3/VEGFC/PDGFA/PDGFRB/COL5A2/ITGAV/CAV2/HGF/BIRC3/ERBB2/ITGA9/FYN/VCL/PPP1CC/JUN/ITGB5/CCND1/PIK3R3/LAMA3/PARVA/ITGA3/PIK3CD/MYLK/ILK/MYL12B/COL4A4/ITGA4/ZYX/VAV3/PPP1R12A/RAP1B/RHOA/ITGB1/TNC/ROCK1/ITGA6/PDGFC/AKT3/ACTN4/BCL2
KEGG_REGULATION_OF_ACTIN_CYTOSKELETON	KEGG_REGULATION_OF_ACTIN_CYTOSKELETON	KEGG_REGULATION_OF_ACTIN_CYTOSKELETON	192	0.445652654599044	1.63843408126378	0.00122100122100122	0.0138102784695495	0.010326926666905	1962	tags=29%, list=16%, signal=25%	PDGFD/PDGFRA/GSN/FGFR2/MYL9/RAC2/IQGAP1/ITGB2/PIP4K2A/ARHGEF6/EZR/F2R/PDGFA/PDGFRB/ITGAV/ENAH/MYH10/TMSB4X/BDKRB2/MYH9/ARPC2/ITGA9/VCL/PPP1CC/RRAS/ARPC5/ITGB5/PIK3R3/FGFR3/ITGA3/GNG12/PIK3CD/MYLK/MYL12B/ITGA4/VAV3/ITGAM/FGFR1/GNA13/PPP1R12A/MSN/RHOA/ARPC1B/FGF13/ITGB1/ROCK1/ITGAL/ITGA6/PDGFC/ACTN4/CYFIP2/RRAS2/ITGB4/FGF7/PPP1CB/CDC42
KEGG_CHEMOKINE_SIGNALING_PATHWAY	KEGG_CHEMOKINE_SIGNALING_PATHWAY	KEGG_CHEMOKINE_SIGNALING_PATHWAY	164	0.545399355334837	1.9762781644403	0.00123915737298637	0.0138102784695495	0.010326926666905	1698	tags=29%, list=14%, signal=26%	CXCR4/CXCL10/CCL19/CXCL6/CXCL9/CXCL8/CCL20/CCL21/CCL2/CCL5/ITK/STAT1/CXCL12/RAC2/DOCK2/CCR7/PRKCB/FOXO3/CXCL11/CXCL1/CCL4/XCL1/CXCR6/PRKX/GRK5/CXCL14/ADCY7/GNG11/CCR2/CCR1/PIK3R3/CCL18/LYN/GNG12/PIK3CD/NFKBIA/CXCL5/CX3CL1/VAV3/GNB1/ADCY3/RAP1B/RHOA/GNG7/ROCK1/PRKCD/AKT3/JAK2
KEGG_CELL_ADHESION_MOLECULES_CAMS	KEGG_CELL_ADHESION_MOLECULES_CAMS	KEGG_CELL_ADHESION_MOLECULES_CAMS	119	0.644632992194658	2.23805431734378	0.00132978723404255	0.0138102784695495	0.010326926666905	1662	tags=36%, list=14%, signal=32%	HLA-DRA/HLA-DPA1/HLA-DMA/HLA-DQA1/CLDN10/HLA-DPB1/HLA-DQB1/HLA-DMB/PTPRC/VCAN/HLA-DRB4/CD2/CD8A/NFASC/HLA-B/PECAM1/HLA-F/ITGB2/SELL/HLA-C/HLA-A/HLA-G/CDH1/VCAM1/CD58/ITGAV/HLA-E/PTPRM/ICAM2/ITGA9/JAM3/CADM1/CD28/CLDN7/ITGA4/JAM2/CD6/ITGAM/SELPLG/ITGB1/ITGAL/ITGA6/CD86
KEGG_LEUKOCYTE_TRANSENDOTHELIAL_MIGRATION	KEGG_LEUKOCYTE_TRANSENDOTHELIAL_MIGRATION	KEGG_LEUKOCYTE_TRANSENDOTHELIAL_MIGRATION	105	0.581669698244456	2.00372119619107	0.00133155792276964	0.0138102784695495	0.010326926666905	1745	tags=34%, list=14%, signal=30%	CXCR4/CLDN10/ITK/MYL9/CXCL12/CYBA/RAC2/PECAM1/MMP2/ITGB2/PRKCB/VCAM1/EZR/PLCG2/VCL/NCF2/JAM3/PIK3R3/THY1/CLDN7/PIK3CD/MYL12B/ITGA4/JAM2/VAV3/MAPK12/ITGAM/MSN/RAP1B/RHOA/ITGB1/ROCK1/ITGAL/RHOH/ACTN4/CDH5
KEGG_TOLL_LIKE_RECEPTOR_SIGNALING_PATHWAY	KEGG_TOLL_LIKE_RECEPTOR_SIGNALING_PATHWAY	KEGG_TOLL_LIKE_RECEPTOR_SIGNALING_PATHWAY	94	0.520781474439049	1.76425	0.00137362637362637	0.0138102784695495	0.010326926666905	1200	tags=21%, list=10%, signal=19%	CXCL10/CXCL9/SPP1/CXCL8/CCL5/STAT1/LY96/CTSK/CXCL11/CCL4/FOS/IL6/JUN/TLR4/PIK3R3/TLR3/CASP8/PIK3CD/TLR1/NFKBIA
KEGG_LEISHMANIA_INFECTION	KEGG_LEISHMANIA_INFECTION	KEGG_LEISHMANIA_INFECTION	64	0.702202448830819	2.25122769167689	0.00141643059490085	0.0138102784695495	0.010326926666905	1698	tags=41%, list=14%, signal=35%	HLA-DRA/HLA-DPA1/HLA-DMA/HLA-DQA1/HLA-DPB1/HLA-DQB1/HLA-DMB/HLA-DRB4/STAT1/CYBA/FCGR2A/ITGB2/PRKCB/FOS/NCF2/JUN/TLR4/PTGS2/IFNGR1/NFKBIA/ITGA4/MAPK12/ITGAM/ITGB1/JAK1/JAK2
KEGG_ANTIGEN_PROCESSING_AND_PRESENTATION	KEGG_ANTIGEN_PROCESSING_AND_PRESENTATION	KEGG_ANTIGEN_PROCESSING_AND_PRESENTATION	69	0.709151226696129	2.29169573489482	0.00141843971631206	0.0138102784695495	0.010326926666905	796	tags=28%, list=7%, signal=26%	HLA-DRA/HLA-DPA1/HLA-DMA/CD74/HLA-DQA1/HLA-DPB1/HLA-DQB1/HLA-DMB/HLA-DRB4/HSPA2/CD8A/HLA-B/HLA-F/CTSS/HLA-C/HLA-A/HLA-G/HLA-E/TAP1
KEGG_ECM_RECEPTOR_INTERACTION	KEGG_ECM_RECEPTOR_INTERACTION	KEGG_ECM_RECEPTOR_INTERACTION	77	0.700943118502759	2.2992791775675	0.00141843971631206	0.0138102784695495	0.010326926666905	1616	tags=43%, list=13%, signal=37%	SPP1/COL1A2/VWF/LAMA2/THBS1/CD44/COL4A1/COL1A1/COL4A2/LAMC3/LAMB1/COL3A1/COL6A3/THBS2/COL5A1/COL6A2/LAMC1/COL6A1/COL5A2/ITGAV/ITGA9/CD36/ITGB5/LAMA3/ITGA3/COL4A4/ITGA4/AGRN/HSPG2/ITGB1/TNC/ITGA6/CD47
KEGG_VIRAL_MYOCARDITIS	KEGG_VIRAL_MYOCARDITIS	KEGG_VIRAL_MYOCARDITIS	65	0.757330799217173	2.43067446718636	0.00141843971631206	0.0138102784695495	0.010326926666905	1013	tags=42%, list=8%, signal=38%	HLA-DRA/HLA-DPA1/HLA-DMA/HLA-DQA1/HLA-DPB1/LAMA2/HLA-DQB1/MYH4/HLA-DMB/HLA-DRB4/HLA-B/RAC2/HLA-F/CAV1/ITGB2/HLA-C/HLA-A/HLA-G/SGCB/MYH10/MYH11/HLA-E/MYH9/FYN/CCND1/CD28/CASP8
KEGG_RIBOSOME	KEGG_RIBOSOME	KEGG_RIBOSOME	68	0.65753469643942	2.12174684812761	0.00142450142450142	0.0138102784695495	0.010326926666905	2800	tags=65%, list=23%, signal=50%	RPS4Y1/RPL27A/RPL31/RPS27L/RPL12/RPS15A/RPL23A/RPS27/RPL35A/RPS23/RPL9/RPS21/RPS15/RPL15/RPS18/RPL8/RPL41/RPL19/RPL32/RPL10A/RPL38/RPL3/RPS4X/RPS24/RPS19/FAU/RPS11/RPS29/RPL14/RPL24/RSL24D1/RPL29/RPL18/RPL30/RPS25/RPS16/RPL36AL/RPS2/RPS17/RPL37A/RPL7/RPS6/RPS12/RPL11
KEGG_PATHOGENIC_ESCHERICHIA_COLI_INFECTION	KEGG_PATHOGENIC_ESCHERICHIA_COLI_INFECTION	KEGG_PATHOGENIC_ESCHERICHIA_COLI_INFECTION	49	0.614737633737202	1.87253006703848	0.00148809523809524	0.0138102784695495	0.010326926666905	1976	tags=45%, list=16%, signal=38%	LY96/NCK2/HCLS1/TUBA1A/TUBB6/CDH1/EZR/YWHAZ/ARPC2/FYN/ARPC5/TLR4/KRT18/RHOA/ARPC1B/ITGB1/TUBB2B/ROCK1/ARHGEF2/NCK1/CDC42/TLR5
KEGG_SYSTEMIC_LUPUS_ERYTHEMATOSUS	KEGG_SYSTEMIC_LUPUS_ERYTHEMATOSUS	KEGG_SYSTEMIC_LUPUS_ERYTHEMATOSUS	48	0.671503780632409	2.03672103725229	0.00150375939849624	0.0138102784695495	0.010326926666905	415	tags=25%, list=3%, signal=24%	HLA-DRA/HLA-DPA1/HLA-DMA/HLA-DQA1/HLA-DPB1/C7/HLA-DQB1/HLA-DMB/HLA-DRB4/C1QB/FCGR2A/C1QA
KEGG_AUTOIMMUNE_THYROID_DISEASE	KEGG_AUTOIMMUNE_THYROID_DISEASE	KEGG_AUTOIMMUNE_THYROID_DISEASE	45	0.772502824747232	2.32734206925925	0.0015220700152207	0.0138102784695495	0.010326926666905	979	tags=36%, list=8%, signal=33%	HLA-DRA/HLA-DPA1/HLA-DMA/HLA-DQA1/HLA-DPB1/HLA-DQB1/HLA-DMB/HLA-DRB4/HLA-B/HLA-F/HLA-C/HLA-A/HLA-G/HLA-E/FAS/CD28
KEGG_INTESTINAL_IMMUNE_NETWORK_FOR_IGA_PRODUCTION	KEGG_INTESTINAL_IMMUNE_NETWORK_FOR_IGA_PRODUCTION	KEGG_INTESTINAL_IMMUNE_NETWORK_FOR_IGA_PRODUCTION	40	0.764589327678159	2.2476136486892	0.00153609831029186	0.0138102784695495	0.010326926666905	996	tags=38%, list=8%, signal=35%	CXCR4/HLA-DRA/HLA-DPA1/HLA-DMA/HLA-DQA1/HLA-DPB1/HLA-DQB1/HLA-DMB/HLA-DRB4/CXCL12/TNFRSF17/IL6/TNFSF13/CD28/IL15
KEGG_TYPE_I_DIABETES_MELLITUS	KEGG_TYPE_I_DIABETES_MELLITUS	KEGG_TYPE_I_DIABETES_MELLITUS	39	0.805950882711959	2.35696940448494	0.00154083204930663	0.0138102784695495	0.010326926666905	995	tags=46%, list=8%, signal=43%	HLA-DRA/HLA-DPA1/HLA-DMA/HLA-DQA1/HLA-DPB1/HLA-DQB1/HLA-DMB/HLA-DRB4/HLA-B/HLA-F/HLA-C/HLA-A/HLA-G/CPE/HLA-E/FAS/CD28/PTPRN2
KEGG_GRAFT_VERSUS_HOST_DISEASE	KEGG_GRAFT_VERSUS_HOST_DISEASE	KEGG_GRAFT_VERSUS_HOST_DISEASE	35	0.798810314909204	2.28428664625466	0.0015527950310559	0.0138102784695495	0.010326926666905	979	tags=49%, list=8%, signal=45%	HLA-DRA/HLA-DPA1/HLA-DMA/HLA-DQA1/HLA-DPB1/HLA-DQB1/HLA-DMB/HLA-DRB4/HLA-B/HLA-F/HLA-C/HLA-A/HLA-G/HLA-E/FAS/IL6/CD28
KEGG_ALLOGRAFT_REJECTION	KEGG_ALLOGRAFT_REJECTION	KEGG_ALLOGRAFT_REJECTION	33	0.806924126664112	2.26636250595125	0.00157977883096367	0.0138102784695495	0.010326926666905	979	tags=48%, list=8%, signal=45%	HLA-DRA/HLA-DPA1/HLA-DMA/HLA-DQA1/HLA-DPB1/HLA-DQB1/HLA-DMB/HLA-DRB4/HLA-B/HLA-F/HLA-C/HLA-A/HLA-G/HLA-E/FAS/CD28
KEGG_ASTHMA	KEGG_ASTHMA	KEGG_ASTHMA	26	0.851806912548421	2.30012435726712	0.00158478605388273	0.0138102784695495	0.010326926666905	574	tags=38%, list=5%, signal=37%	HLA-DRA/HLA-DPA1/HLA-DMA/HLA-DQA1/HLA-DPB1/HLA-DQB1/HLA-DMB/HLA-DRB4/FCER1A/FCER1G
KEGG_PROTEIN_EXPORT	KEGG_PROTEIN_EXPORT	KEGG_PROTEIN_EXPORT	19	-0.761359	-2.13193	0.00249376558603491	0.0200416164713613	0.0149865409334309	1620	tags=68%, list=13%, signal=59%	SRP54/SRPRA/SEC63/SEC61G/SPCS3/SRP19/SRP72/SPCS2/SEC61B/SEC61A1/SRPRB/HSPA5/SEC61A2
KEGG_NICOTINATE_AND_NICOTINAMIDE_METABOLISM	KEGG_NICOTINATE_AND_NICOTINAMIDE_METABOLISM	KEGG_NICOTINATE_AND_NICOTINAMIDE_METABOLISM	17	-0.770641	-2.09091	0.00251889168765743	0.0200416164713613	0.0149865409334309	647	tags=41%, list=5%, signal=39%	QPRT/NNT/NAMPT/NADK/NNMT/ENPP1/AOX1
KEGG_N_GLYCAN_BIOSYNTHESIS	KEGG_N_GLYCAN_BIOSYNTHESIS	KEGG_N_GLYCAN_BIOSYNTHESIS	37	-0.571016	-1.91916	0.00277777777777778	0.0205042016806723	0.0153324487689813	1950	tags=57%, list=16%, signal=48%	GANAB/B4GALT2/MGAT4B/DDOST/DAD1/MAN2A1/RPN2/MGAT1/DPM2/ALG5/DPAGT1/ALG8/DOLPP1/MAN1A2/B4GALT1/MGAT2/MOGS/ST6GAL1/STT3A/RPN1/MAN1A1
KEGG_SMALL_CELL_LUNG_CANCER	KEGG_SMALL_CELL_LUNG_CANCER	KEGG_SMALL_CELL_LUNG_CANCER	84	0.513328303339072	1.70662424160306	0.00280112044817927	0.0205042016806723	0.0153324487689813	1759	tags=31%, list=14%, signal=27%	LAMA2/COL4A1/COL4A2/LAMC3/LAMB1/LAMC1/TRAF5/ITGAV/BIRC3/MYC/CCND1/PIK3R3/RB1/LAMA3/PTGS2/ITGA3/PIK3CD/CDKN2B/NFKBIA/COL4A4/CDKN1B/ITGB1/ITGA6/AKT3/BCL2/PIAS1
KEGG_NOD_LIKE_RECEPTOR_SIGNALING_PATHWAY	KEGG_NOD_LIKE_RECEPTOR_SIGNALING_PATHWAY	KEGG_NOD_LIKE_RECEPTOR_SIGNALING_PATHWAY	55	0.57849319399194	1.80295185954266	0.00294117647058824	0.0207013574660633	0.0154798761609907	1355	tags=31%, list=11%, signal=28%	CXCL8/CCL2/CCL5/TNFAIP3/CASP1/IL18/CXCL1/TRIP6/PYCARD/BIRC3/NAIP/IL6/CASP8/RIPK2/NFKBIA/NLRP3/MAPK12
KEGG_PRIMARY_IMMUNODEFICIENCY	KEGG_PRIMARY_IMMUNODEFICIENCY	KEGG_PRIMARY_IMMUNODEFICIENCY	34	0.656154737270863	1.85528888141758	0.00316455696202532	0.0214486638537271	0.0160386902558788	2221	tags=44%, list=18%, signal=36%	IL7R/PTPRC/CD8A/CD3D/IGLL1/LCK/CD79A/TAP1/IL2RG/TNFRSF13B/CD19/ZAP70/RFX5/CD3E/BTK
KEGG_PEROXISOME	KEGG_PEROXISOME	KEGG_PEROXISOME	69	-0.407178	-1.52451	0.00336700336700337	0.022005772005772	0.0164552796131744	2119	tags=43%, list=17%, signal=36%	EHHADH/SCP2/ABCD4/ACSL1/IDH1/PEX1/PMVK/HSD17B4/PEX26/SLC25A17/PEX3/AGPS/ACOX3/CROT/PEX14/PEX11A/PXMP4/SLC27A2/PEX6/PEX12/ABCD1/MLYCD/PEX16/PEX13/MVK/PEX5/CRAT/DECR2/IDH2/HAO2
KEGG_FC_GAMMA_R_MEDIATED_PHAGOCYTOSIS	KEGG_FC_GAMMA_R_MEDIATED_PHAGOCYTOSIS	KEGG_FC_GAMMA_R_MEDIATED_PHAGOCYTOSIS	86	0.47950332025811	1.60537157130424	0.00413793103448276	0.0249783884617135	0.0186781161922505	2144	tags=35%, list=18%, signal=29%	GSN/MARCKS/PTPRC/RAC2/FCGR2A/DOCK2/PRKCB/MYO10/ASAP1/PLPP2/PLA2G4A/PLCG2/FCGR2B/ARPC2/INPP5D/ARPC5/PIK3R3/LYN/PIK3CD/SYK/VAV3/ARPC1B/PRKCD/AKT3/MARCKSL1/GAB2/CDC42/HCK/RAC1/ASAP2
KEGG_GAP_JUNCTION	KEGG_GAP_JUNCTION	KEGG_GAP_JUNCTION	83	0.478935264998743	1.59074504874382	0.00422535211267606	0.0249783884617135	0.0186781161922505	1693	tags=25%, list=14%, signal=22%	PDGFD/PDGFRA/GJA1/PRKCB/TUBA1A/HTR2B/TUBB6/GUCY1A1/PDGFA/PDGFRB/PRKX/ADCY7/GNAS/TJP1/LPAR1/ITPR3/GUCY1B1/ADCY3/GNAQ/TUBB2B/PDGFC
KEGG_HEMATOPOIETIC_CELL_LINEAGE	KEGG_HEMATOPOIETIC_CELL_LINEAGE	KEGG_HEMATOPOIETIC_CELL_LINEAGE	82	0.48859580675968	1.62190873216078	0.00423131170662906	0.0249783884617135	0.0186781161922505	1827	tags=27%, list=15%, signal=23%	IL7R/HLA-DRA/CD44/HLA-DRB4/CD2/CD8A/CD37/CSF1R/CD3D/CD59/KIT/CD36/IL6/CD1E/ITGA3/ITGA4/ITGAM/CD3G/ITGA6/CD19/CSF2RA/CD1D
KEGG_FOLATE_BIOSYNTHESIS	KEGG_FOLATE_BIOSYNTHESIS	KEGG_FOLATE_BIOSYNTHESIS	10	-0.758724	-1.81434	0.0045045045045045	0.0257601351351351	0.0192626837363679	2338	tags=70%, list=19%, signal=57%	ALPP/PTS/FPGS/GCH1/SPR/GGH/ALPL
KEGG_STEROID_BIOSYNTHESIS	KEGG_STEROID_BIOSYNTHESIS	KEGG_STEROID_BIOSYNTHESIS	16	-0.66831	-1.78335	0.00493827160493827	0.0273849607182941	0.0204776812963947	1570	tags=62%, list=13%, signal=54%	DHCR7/SOAT2/SC5D/NSDHL/SQLE/HSD17B7/MSMO1/EBP/DHCR24/LSS
KEGG_ENDOCYTOSIS	KEGG_ENDOCYTOSIS	KEGG_ENDOCYTOSIS	155	0.427449238248835	1.54358753721957	0.00618046971569839	0.0332654693521413	0.0248749555120988	788	tags=14%, list=6%, signal=13%	CXCR4/PDGFRA/FGFR2/HSPA2/HLA-B/HLA-F/DAB2/RAB31/CSF1R/NEDD4L/HLA-C/ASAP1/HLA-A/HLA-G/RAB11FIP1/F2R/SMURF2/GRK5/HLA-E/KIT/CBLB
KEGG_CYTOSOLIC_DNA_SENSING_PATHWAY	KEGG_CYTOSOLIC_DNA_SENSING_PATHWAY	KEGG_CYTOSOLIC_DNA_SENSING_PATHWAY	45	0.561343838749416	1.69117715740194	0.0076103500761035	0.0397912589693412	0.0297547521772468	1200	tags=24%, list=10%, signal=22%	CXCL10/CCL5/CASP1/IL18/CCL4/PYCARD/IL6/AIM2/DDX58/POLR1D/NFKBIA
KEGG_VALINE_LEUCINE_AND_ISOLEUCINE_DEGRADATION	KEGG_VALINE_LEUCINE_AND_ISOLEUCINE_DEGRADATION	KEGG_VALINE_LEUCINE_AND_ISOLEUCINE_DEGRADATION	40	-0.486899	-1.66267	0.00854700854700855	0.0434472934472935	0.0324886289798571	2119	tags=42%, list=17%, signal=35%	EHHADH/MCCC2/BCKDHA/ALDH6A1/DBT/HMGCS1/ALDH2/IVD/HIBCH/PCCA/BCKDHB/ACAT1/ACAT2/ABAT/ACADS/ACADSB/AOX1
