# Supplementary material for: Transcriptomic and experimental evidence confirm the potential of disulfidptosis-related signature for the early diagnosis and treatment of liver cirrhosis
Source: PLoS One. 2025 Nov 12;20(11):e0334459. doi: 10.1371/journal.pone.0334459 (PMC12611156; doi:10.1371/journal.pone.0334459)
Supplement: S4 Table — (XLS) [file pone.0334459.s004.xls]

## Sheet: S4 Table. The result of gene se
geneset	GSM892840	GSM892841	GSM892842	GSM892843	GSM892844	GSM892845	GSM892846	GSM892847	GSM892848	GSM892849	GSM892850	GSM892851	GSM892852	GSM892853	GSM892854	GSM892855	GSM892856	GSM892857	GSM892858	GSM892859	GSM892860	GSM892861	GSM892862	GSM892863	GSM892864	GSM892865	GSM892866	GSM892867	GSM892868	GSM892869	GSM892870	GSM892871	GSM892872	GSM892873	GSM892874	GSM892875	GSM892876	GSM892877	GSM892878	GSM892879	GSM892880	GSM892881	GSM358119	GSM358123	GSM358128	GSM358136	GSM358138	GSM358141	GSM358142
KEGG_ABC_TRANSPORTERS	-0.108037	-0.520744	-0.367425	-0.281746	-0.0225495	-0.424529	-0.415232	-0.292174	0.129642319079624	-0.441364	-0.202137	-0.357088	-0.263837	-0.444374	-0.211504	-0.188743	-0.167674	-0.508443	-0.44089	-0.302353	-0.401703	-0.0622195	-0.200913	-0.224559	-0.495375	-0.21021	-0.429514	-0.350584	-0.312093	-0.343502	-0.328322	-0.229358	-0.0262919	-0.27701	-0.414778	-0.380638	-0.461723	-0.373748	-0.415966	-0.522991	-0.485038	-0.359876	-0.421302	-0.504803	-0.369252	-0.553664	-0.023309	-0.372529	-0.0850289
KEGG_ACUTE_MYELOID_LEUKEMIA	-0.130446	0.131874870696087	-0.19816	0.0978899123851844	-0.025792	-0.318246	-0.376726	-0.126274	0.192579389124651	0.192515496593605	-0.0544053	-0.0745505	-0.104646	0.141905249957616	0.124044397765815	0.0099389086558874	-0.154613	-0.0290177	0.159098334297245	0.173130018046339	0.0987772024246998	-0.21095	-0.218627	-0.241721	-0.0488403	-0.20687	-0.183842	-0.0599222	-0.164565	-0.0852322	0.243000473999675	-0.00418288	0.0344257340592135	0.0381707662673527	0.104175451014525	0.127396025144351	-0.13524	-0.0409085	-0.137428	0.203517354733584	-0.0737261	-0.112324	-0.0938882	-0.0378518	0.0170532886156433	-0.0905103	-0.292231	-0.0905007	-0.265195
KEGG_ADHERENS_JUNCTION	-0.231612	0.115208068381125	-0.294868	0.0359266967262801	-0.0832543	-0.126962	-0.104688	-0.179271	-0.152465	-0.0874894	-0.0566454	-0.0489582	-0.293124	-0.0184229	-0.091271	-0.241502	-0.136028	-0.285449	0.145968596462142	-0.213131	-0.405969	-0.114079	-0.0269252	-0.251862	-0.170117	-0.116154	-0.0528864	-0.213411	-0.0982606	-0.150672	-0.0247524	0.0139205202119515	-0.0960226	-0.132088	0.178919935322037	-0.0819904	-0.247652	-0.26838	-0.137098	-0.0655071	0.0241139171522791	-0.216888	0.26722713828362	0.235954021426295	0.226577313987581	0.0188237622186789	-0.238899	-0.0464974	0.0840807399607499
KEGG_ADIPOCYTOKINE_SIGNALING_PATHWAY	-0.172143	-0.330307	-0.36823	-0.297375	-0.234023	-0.116762	-0.175974	-0.257328	-0.142711	-0.157671	-0.186118	-0.130787	-0.203541	-0.0689619	-0.194285	-0.0890519	-0.124705	-0.187365	-0.279381	-0.0863952	-0.133142	-0.231368	-0.31414	-0.308601	-0.292849	-0.398785	-0.364131	-0.0765786	-0.00577581	-0.166746	-0.323581	-0.265181	-0.209642	-0.365963	-0.354031	-0.191937	-0.294818	-0.309056	-0.292441	-0.241688	-0.250881	-0.226667	-0.384519	-0.363099	-0.132759	-0.30405	-0.32428	-0.205119	-0.411253
KEGG_ALANINE_ASPARTATE_AND_GLUTAMATE_METABOLISM	0.204514127022331	-0.675396	-0.109721	-0.0568648	0.212284985465309	0.0527355453282436	-0.0768783	0.0915422950204402	0.238622440328347	0.167672406710094	0.172737460659598	-0.340634	0.196231218969488	0.118696159060195	0.10715800751965	0.128668184360177	0.407155624980568	0.425658637200359	-0.0303711	0.231099036320347	0.0208663637547404	-0.102957	0.169994154781855	-0.0928653	-0.375489	-0.332087	-0.414604	0.0058441481725065	0.131676407966297	0.305478091630221	-0.277232	0.206276579588456	-0.0621805	0.178075543340876	-0.389643	-0.291286	0.168384392912909	0.0730907805983229	-0.454459	-0.0206294	0.19641965536706	-0.0705299	-0.194588	-0.592508	-0.109409	-0.526507	-0.00913829	-0.129285	-0.0381983
KEGG_ALDOSTERONE_REGULATED_SODIUM_REABSORPTION	-0.146302	0.174068781052939	-0.264445	-0.0482427	0.0403343877571812	-0.101891	-0.188017	-0.316754	0.282642111626183	0.111197033907928	0.269634733758304	-0.060565	-0.178812	-0.138085	-0.212756	-0.0301489	0.250528125011366	-0.149062	0.179183788565641	-0.156987	-0.285768	-0.0896951	-0.144299	0.0200847525532925	0.252497450684054	-0.199846	0.165652532680128	0.052146117520004	0.162182706654416	-0.22939	-0.0334285	0.119924217524823	0.0462891377945273	0.0074444642230187	0.0979540677930046	0.202546911401206	-0.15688	0.0809995949706604	0.15054237758437	0.209678143747953	0.258231631078012	0.275179591577878	-0.115292	-0.21809	0.15915182438899	0.243559269475314	0.207855829258926	-0.0024757	0.359848832069544
KEGG_ALLOGRAFT_REJECTION	-0.735722	-0.783996	-0.720141	-0.682171	-0.767145	-0.80226	-0.708393	-0.763424	-0.773576	-0.768936	-0.615166	-0.707334	-0.799728	-0.779567	-0.805476	-0.808757	-0.781692	-0.824215	-0.751594	-0.913887	-0.748151	-0.705642	-0.768047	-0.685311	-0.731307	-0.729629	-0.736356	-0.79292	-0.712546	-0.710458	-0.736233	-0.749038	-0.80209	-0.76154	-0.770787	-0.725682	-0.601574	-0.736849	-0.760462	-0.758942	-0.713959	-0.724532	-0.778317	-0.784264	-0.725693	-0.78713	-0.690022	-0.75149	-0.739892
KEGG_ALPHA_LINOLENIC_ACID_METABOLISM	0.0383908744885092	-0.412423	0.479947944849054	0.337169555857493	-0.310565	0.314277351566317	0.0241055933057694	-0.0797828	0.411825370026373	0.175533309093186	0.00607967577496937	0.0623805144866207	-0.218446	-0.246065	-0.00983481	0.0482223852204558	-0.0762708	0.245927268099905	-0.298212	-0.119795	0.0857791902512733	0.421921131860143	0.120840343148773	0.00182063925559406	0.158644392339473	-0.0983526	-0.0307073	0.261598975775308	0.235828443671523	-0.0889266	0.177377192147386	-0.232513	0.037218619853399	0.133137322284736	-0.152505	0.232357541284531	0.0107037079869582	-0.114651	-0.118451	-0.227429	-0.239726	0.0471168864214999	-0.100804	0.069746313596701	0.437423402782963	-0.037377	-0.0444529	-0.360226	-0.163108
KEGG_ALZHEIMERS_DISEASE	-0.098791	-0.126733	0.166731460898334	-0.183916	-0.303611	0.206507491133003	-0.146962	0.105332048731734	-0.35136	-0.415325	-0.20225	-0.43099	-0.165228	-0.218771	-0.250121	-0.297365	-0.215426	-0.107397	-0.363167	-0.127143	-0.345647	0.131733949845618	-0.244462	0.0692689250489295	0.164902532470945	-0.0657311	-0.275322	-0.345518	-0.0345183	-0.0958641	-0.398934	-0.371432	0.0395481595727299	-0.193907	-0.324322	-0.122057	0.0311992734000975	-0.0106558	-0.0899487	-0.0267659	-0.144853	-0.205098	-0.084609	-0.0958001	0.0354880695425103	-0.0456647	0.0396421567356988	0.022044020088463	0.0587220692494604
KEGG_AMINO_SUGAR_AND_NUCLEOTIDE_SUGAR_METABOLISM	-0.0250021	-0.221377	0.191926298554282	0.234565665631469	-0.0846145	-0.0553512	0.0716193846121394	0.33363396371385	-0.228404	-0.0771908	-0.047117	-0.365832	-0.181632	-0.035311	0.181222763695147	-0.0869196	-0.0871765	-0.019822	0.0461607158063511	-0.245826	0.352656153699111	0.0717821826728466	-0.159824	0.164188213077405	-0.0510728	0.0848842637323098	-0.026437	-0.218162	0.102217585860405	0.110481733527857	-0.170676	-0.236987	0.175480068355274	0.0911085295356584	-0.0522954	-0.00368437	0.197831004579931	0.17138025481229	-0.216661	0.171823022843128	-0.129317	0.13740087259314	-0.299416	-0.359133	-0.162378	-0.262194	-0.361728	-0.218392	-0.0761289
KEGG_AMINOACYL_TRNA_BIOSYNTHESIS	0.129022442456015	-0.231145	0.173270229428802	0.174949354067877	-0.00705606	0.249372660869907	0.060694682810947	0.472302732045385	-0.201434	-0.380595	0.149313144479273	-0.537149	0.653973249386974	0.233213858022428	0.34212439824762	-0.0764482	0.396081258801134	0.416305491742497	-0.145387	0.350228107971197	0.239640244949336	0.340936245234257	0.353020565170813	0.00410386119513423	0.151174935029681	0.0787891661610507	-0.4655	-0.260202	-0.536807	-0.192043	0.0224366390050206	-0.121516	-0.110797	0.0647459250930598	-0.559034	-0.0729348	-0.46073	-0.521019	-0.464492	-0.582938	-0.243202	-0.347141	-0.594729	-0.641029	-0.525333	-0.458999	-0.198109	-0.288106	-0.344445
KEGG_AMYOTROPHIC_LATERAL_SCLEROSIS_ALS	-0.214799	-0.123029	-0.28038	-0.190805	-0.382048	-0.136501	-0.455506	-0.274313	-0.236509	0.00933604102633528	-0.274127	-0.390145	-0.277299	0.0317617846508582	-0.262664	-0.306698	-0.205946	-0.118989	-0.108992	-0.206099	-0.324415	-0.224274	-0.431023	-0.180016	-0.0959414	0.0712638089751732	-0.203469	-0.300223	0.0353521121040238	-0.102956	-0.293228	-0.355118	-0.172724	-0.275354	-0.269672	-0.0433377	-0.171879	-0.137988	-0.155136	-0.191724	-0.250045	-0.0265108	-0.281949	-0.442043	-0.225987	-0.161176	0.183410281868154	-0.331528	-0.274856
KEGG_ANTIGEN_PROCESSING_AND_PRESENTATION	-0.865534	-0.822676	-0.861885	-0.887655	-0.874693	-0.878732	-0.850696	-0.864434	-0.849421	-0.853506	-0.877602	-0.892142	-0.841293	-0.823152	-0.852599	-0.861715	-0.8731	-0.860451	-0.854533	-0.894387	-0.816483	-0.856122	-0.854591	-0.858089	-0.88171	-0.883584	-0.850489	-0.861487	-0.883694	-0.846795	-0.850741	-0.864948	-0.813397	-0.81043	-0.844981	-0.867816	-0.895059	-0.870785	-0.848793	-0.883502	-0.85868	-0.848054	-0.874986	-0.840031	-0.831957	-0.842092	-0.867171	-0.881533	-0.892851
KEGG_APOPTOSIS	-0.244094	-0.0867702	0.0395239588900376	-0.171542	-0.225277	-0.0860474	-0.28698	-0.106	-0.0994924	-0.0605212	-0.102899	-0.10151	-0.159708	-0.151629	0.0173152263229558	-0.0745635	-0.205464	-0.221296	0.0694731511853278	-0.0397576	-0.199657	0.101696834137162	-0.243023	-0.0478881	-0.117491	-0.205307	-0.117863	-0.188264	-0.177848	0.00359102041008746	-0.114218	-0.0923249	0.0443022207679514	-0.1694	-0.0731557	0.0882172294095291	-0.213828	-0.170661	-0.074322	-0.0757422	-0.191245	-0.155815	-0.0963843	-0.215986	-0.158918	-0.0254297	0.0538647293797679	0.00832351888443231	-0.151007
KEGG_ARACHIDONIC_ACID_METABOLISM	-0.0946404	-0.448291	0.205964087199147	0.310823832806456	-0.167129	-0.274183	-0.186709	-0.150275	-0.114513	-0.216605	-0.0520185	0.00268823855058647	-0.0103117	-0.15819	-0.264327	-0.239403	-0.205971	-0.285444	-0.134532	-0.254734	-0.0771156	-0.0446434	-0.0607717	-0.251496	0.0825303512461056	-0.225677	0.189383867478921	-0.117689	0.157989332305745	-0.0517054	0.0489303334169148	-0.0289536	0.19328459362266	0.187528366417668	0.0784890119977108	0.230625671027462	-0.126151	-0.0566857	0.125323413572705	-0.0490151	-0.325933	0.0490500957567979	0.105868577551515	-0.098191	-0.0253431	0.000245236004076194	-0.1978	0.0525266448902142	0.18656317901301
KEGG_ARGININE_AND_PROLINE_METABOLISM	0.185773189297279	-0.509985	0.0754073351009336	0.120398984663276	0.081914929559919	0.274112902468641	-0.0231013	0.029170471438102	0.0267149874619727	0.129623755121306	0.0784138998882941	-0.261685	0.227370652829529	0.119328606416546	-0.223562	-0.00328373	0.171436968842643	0.0675593923694866	-0.0778241	0.147210448216535	-0.134953	0.200894516344068	0.195648028925595	0.264553456467624	-0.0582212	-0.408485	-0.247601	0.259029961601306	0.128326241702095	0.263580915189595	-0.280121	0.101156708885026	-0.137191	-0.163358	-0.25031	-0.194669	0.120788136044716	-0.0474297	-0.31621	-0.24247	-0.088043	-0.182946	0.00433521692826599	-0.463326	0.238399961385736	-0.51762	0.0196081600960475	-0.0529349	-0.217254
KEGG_ARRHYTHMOGENIC_RIGHT_VENTRICULAR_CARDIOMYOPATHY_ARVC	-0.241612	0.132329682373572	-0.123303	-0.0614578	-0.0942129	-0.167063	-0.206416	0.132898803781224	-0.0682136	-0.200842	-0.244339	-0.0705854	-0.282108	0.121864850913449	-0.0629364	-0.412558	-0.173441	-0.111927	0.208999883199274	-0.216996	-0.0799865	-0.0481831	-0.0537708	-0.190234	-0.00881135	0.109343887636444	0.135239057168687	-0.134807	0.250262432506473	-0.294066	0.277193341494292	-0.131325	-0.0321268	-0.0232387	0.15569313979031	0.0117539639243399	0.0921992233663756	0.096614273937567	0.164256074871836	0.0678838237838862	-0.040968	-0.0366615	-0.136685	0.0587498744741663	0.276085854897509	0.0501157874949488	0.236753008138917	-0.0449805	-0.0668517
KEGG_ASCORBATE_AND_ALDARATE_METABOLISM	-0.141657	-0.870444	0.091725980037959	-0.465223	0.00753814642662551	-0.273063	0.150151550030652	0.337040290464533	-0.544979	0.165384679205602	-0.375883	-0.116688	-0.0108259	0.0201872394695339	-0.479275	0.370146684099834	-0.124377	-0.493292	-0.355714	-0.411095	-0.528541	0.300845807807833	0.44909621835564	0.346128635491379	0.375373066510486	-0.260587	-0.263427	0.382330899277896	0.15264646862443	0.27719744404133	-0.669985	0.386173647993198	0.149461810588427	0.134506931095773	-0.0945887	-0.18512	-0.248739	-0.182415	-0.343058	-0.554965	-0.603408	-0.341288	-0.195189	-0.240355	0.264201983950649	-0.729072	-0.113839	0.0935594358640954	0.202759658254668
KEGG_ASTHMA	-0.668094	-0.747642	-0.686741	-0.576573	-0.744824	-0.719546	-0.716423	-0.733669	-0.676125	-0.731793	-0.330692	-0.604531	-0.757681	-0.736329	-0.737212	-0.812795	-0.757392	-0.776398	-0.683325	-0.881426	-0.676688	-0.642058	-0.749029	-0.674296	-0.66782	-0.616631	-0.700204	-0.718782	-0.675483	-0.61356	-0.692877	-0.734319	-0.748049	-0.739863	-0.735892	-0.727391	-0.591625	-0.674272	-0.673577	-0.695846	-0.673801	-0.490163	-0.771099	-0.710961	-0.678164	-0.752733	-0.668514	-0.727923	-0.658388
KEGG_AUTOIMMUNE_THYROID_DISEASE	-0.638442	-0.714911	-0.647146	-0.545172	-0.699937	-0.737013	-0.613478	-0.709101	-0.701131	-0.679279	-0.556175	-0.619524	-0.733536	-0.719184	-0.726865	-0.74015	-0.724366	-0.765801	-0.689942	-0.847934	-0.614998	-0.614205	-0.635408	-0.572405	-0.624668	-0.680233	-0.707025	-0.739091	-0.652519	-0.608178	-0.60958	-0.648701	-0.706193	-0.632163	-0.727531	-0.679477	-0.557485	-0.563914	-0.680005	-0.616962	-0.593253	-0.568539	-0.727715	-0.735143	-0.626776	-0.695889	-0.585711	-0.712521	-0.642293
KEGG_AXON_GUIDANCE	-0.154536	0.263451102790208	-0.142873	-0.0536504	0.0344247792108311	-0.18777	-0.204409	-0.19325	0.092427724420873	0.0742228464804629	-0.0603179	-0.0327085	-0.178049	-0.0384947	-0.083427	-0.160681	-0.138313	-0.179743	0.126649562885544	0.0730287144868685	-0.224507	-0.160674	-0.0807664	-0.0852486	-0.169717	-0.00256871	0.0502881329703421	-0.136616	-0.0774145	-0.176655	0.159280138026584	0.0600666294851317	-0.00727974	-0.176656	0.080320662209584	-0.124315	-0.138391	-0.0974713	0.0609607692755579	-0.165855	-0.0272117	-0.00572171	-0.200505	0.0214654803244801	0.216278958182416	0.0315905564238167	-0.0391329	-0.262145	-0.0877588
KEGG_B_CELL_RECEPTOR_SIGNALING_PATHWAY	-0.274669	0.028899074477508	-0.0779854	-0.172384	-0.077199	-0.384096	-0.376814	-0.257266	-0.0483125	0.0331997895976178	-0.213055	0.0133959234668969	-0.271574	-0.217226	-0.052246	-0.0747186	-0.192531	-0.226194	0.0811843093528178	-0.230582	-0.0206587	-0.302525	-0.178727	-0.0921868	-0.217848	-0.278533	0.0152979021269127	-0.115926	-0.175386	-0.215339	-0.0177734	0.160634601136238	0.189776134761083	0.0457009195888684	0.0560218578607989	0.221882364695155	-0.191517	-0.201418	0.145367047889749	0.164738588163778	-0.18001	-0.0444758	-0.0406288	0.0333861259664391	0.026973558206052	-0.0492931	-0.30433	-0.0406891	0.0103106494298341
KEGG_BASAL_CELL_CARCINOMA	0.0361586306707884	0.159806053365865	-0.256105	-0.0547822	0.108970896801594	0.205572866531411	0.0465879461019757	0.00841378863974121	0.0137377826044625	0.33062397094741	-0.0987865	0.201265641057376	-0.0435567	-0.116575	-0.00765577	0.0787636592367935	0.0544466672347191	-0.116266	-0.0733433	0.0560064008227041	0.00542136258163448	-0.0637977	-0.139274	-0.242608	0.267129743903325	0.0466366399728099	-0.00829119	0.10584700192358	0.0680706470709023	-0.127747	-0.0690717	-0.0469302	-0.0467522	-0.0360768	0.33220006188323	-0.169402	-0.130334	0.107524745010436	-0.0562682	-0.182726	-0.0770935	-0.307317	0.145534690006041	-0.0123961	0.173729255229352	-0.147061	0.0882072312127426	0.107151288078625	-0.0603617
KEGG_BASAL_TRANSCRIPTION_FACTORS	-0.210198	-0.205591	0.0192132070396193	-0.243994	-0.338646	0.292384951728676	-0.089839	0.0740838574077549	-0.480668	-0.202485	-0.12139	-0.0400463	-0.00802036	-0.226566	-0.213661	-0.124263	-0.129032	-0.193171	-0.275847	-0.196525	-0.42839	0.166449558964863	0.121516347380945	-0.0112089	0.137001551812517	-0.194034	-0.380897	-0.37491	0.0905412736869739	-0.0210605	-0.152708	-0.411048	-0.167533	-0.454202	-0.390913	-0.279015	-0.383947	-0.420538	-0.367361	-0.237268	-0.196865	-0.449686	-0.167021	-0.155673	-0.321595	-0.0157092	-0.396063	-0.137684	-0.171076
KEGG_BASE_EXCISION_REPAIR	-0.108463	0.0153330105135828	0.218644453579873	-0.242797	-0.0652915	0.167773375292695	0.0206478381921565	0.337657397443904	-0.0269045	-0.157072	-0.0110772	0.184396016898942	0.407400436495281	-0.0516926	0.037575966905126	0.255814835895176	0.0872274312716722	0.071903788949894	-0.247558	-0.287237	0.0745793917468994	0.347530770411668	0.11006567581776	0.0118306890619936	-0.175093	0.435473206309975	-0.338849	0.206865770757132	-0.271208	0.1724356853697	-0.402942	0.105880198174596	0.306796817349424	0.34577631476475	-0.0380703	-0.358997	0.113119202766667	-0.119541	-0.343485	-0.20708	-0.321678	-0.298077	0.113307309824707	-0.109069	-0.314194	-0.160424	0.0297151847404686	-0.0723084	-0.136214
KEGG_BETA_ALANINE_METABOLISM	0.228854934914787	-0.738889	0.480187748308439	-0.0404824	0.19442018346214	0.373313567968605	0.342109111136192	0.564144606932025	-0.143921	0.347780199224681	0.253736506970378	-0.0404432	0.281542788208114	0.264827076346249	-0.114314	0.0985568251688412	0.443559219804911	0.496040325696032	-0.321186	0.302195847571557	0.0506369015387111	0.374440968827166	0.39848836484325	0.190060106309979	0.311862566004002	-0.400974	-0.388257	0.319622561537625	-0.0656116	0.315745800989769	-0.498532	0.276247117029985	0.0591121380498844	-0.0847452	-0.441416	-0.577372	0.267607851722655	-0.0563139	-0.371913	-0.228949	-0.118286	0.201320425377122	-0.195589	-0.244775	0.0240386985874752	-0.608807	0.163682287079889	0.452164395202953	0.18532558808459
KEGG_BIOSYNTHESIS_OF_UNSATURATED_FATTY_ACIDS	0.125072600916915	-0.523857	0.260647072528304	-0.0053911	-0.161019	-0.0620065	0.170380380400242	0.0620520592124098	-0.180347	0.400275102820955	0.0855575209388064	-0.412449	-0.235468	0.109769638982503	-0.214481	0.119304102201054	0.239812525751964	-0.0362293	-0.256642	0.105668337666757	-0.180728	0.403618629186369	0.341522752117559	0.266994419970981	0.371964548950524	-0.212592	-0.0464958	0.128122008557303	0.210170588187397	0.102673915319481	-0.400101	0.324263374551426	0.2202301162709	0.0307977147710493	0.00533131415734403	0.379302129038474	-0.266785	-0.0519704	-0.119048	-0.365243	-0.149727	0.175110652073307	-0.110318	-0.413769	-0.238456	-0.558572	0.202644722544181	0.211497952836402	0.297290275199388
KEGG_BLADDER_CANCER	-0.28544	0.063190746694954	-0.114641	0.189804113474475	-0.231497	-0.268984	-0.48748	-0.314395	-0.0244343	0.251380034849593	-0.101692	0.0495213904611184	-0.419383	0.123265262914225	-0.0542299	-0.346918	-0.100536	-0.25987	0.328205792723386	0.137303519426548	-0.33078	-0.236969	-0.341505	-0.334114	-0.00330268	0.0791447101073079	0.0107808246081298	-0.239191	0.041602606016912	-0.124244	0.224145419174855	0.0927535795656704	0.0270409795632968	-0.0314427	0.0971049617348563	0.268062009801221	0.00972934480008777	0.00745686971788259	0.0581722857599541	0.212886876329651	0.146044293537065	0.132486963065555	-0.135319	0.160794216564915	0.205490090846607	0.122057027527689	4.97772491761528e-05	-0.139719	-0.0812497
KEGG_BUTANOATE_METABOLISM	0.253584057198192	-0.698042	0.226226773046419	-0.211885	0.19045547553487	0.0510749255374429	0.0988893546841316	0.365483835901532	-0.279639	0.418311266259302	-0.0477112	-0.259491	0.310303483494571	0.0849441241774384	-0.00151141	0.234462382077639	0.287673703756463	0.327897756375468	-0.281086	0.071283568194437	0.104926111381641	0.370069809892278	0.348912246073892	0.269128724585026	0.394172972376567	-0.427078	-0.38169	0.372651725951945	0.0202709039759599	0.251917048875597	-0.430286	0.177283734873373	0.15941723587149	0.22884644514324	-0.423879	-0.217834	0.055791153537596	-0.0598663	-0.264371	-0.236673	-0.125571	0.226542861621884	-0.390439	-0.333659	-0.014158	-0.503473	0.0799234638820199	0.271214065561801	0.285260560993187
KEGG_CALCIUM_SIGNALING_PATHWAY	-0.0786219	0.0260146517809776	-0.0558022	-0.0308398	-0.061065	0.11797000178564	-0.070317	-0.108327	0.0445795379785402	-0.00131935	-0.142765	0.117503109600819	-0.157364	-0.0114685	-0.0533289	-0.178846	-0.044958	0.0122809399083497	0.0599335522332817	-0.169698	-0.0202758	-0.0725761	-0.204637	-0.0548925	0.0249431063641472	-0.185265	0.0129188319200925	0.00889861918571402	-0.0689479	-0.0400726	-0.0133801	-0.0361227	0.0177117446104462	-0.14013	0.0324808148156593	-0.0445062	0.0207527562258698	0.139377940882056	0.204866903743432	0.069934367039851	0.0216918039870695	0.210296334400359	-0.168473	-0.0550503	-0.0318341	0.0534533630647263	0.103577788032112	-0.224011	0.138169982089555
KEGG_CARDIAC_MUSCLE_CONTRACTION	-0.068909	0.127202215493331	0.148663680789868	0.0960891117973003	-0.364385	0.185686794928898	-0.0709563	0.127999191832847	-0.217809	-0.310727	-0.310665	-0.206897	-0.196575	-0.209452	-0.102134	-0.401832	-0.254937	-0.0640439	0.0858117986371378	-0.119411	-0.194924	0.13019130528875	-0.137513	0.16702791231344	0.277573345739743	0.210788884982124	0.00717675266026474	-0.284979	0.230394031176043	-0.105978	-0.112752	-0.244071	0.147937351344594	-0.0698988	-0.239432	-0.0390917	0.249516532621562	0.256953615292748	0.198588627461661	0.29879411502311	0.237528812356609	0.0419349639268993	0.0962357857932994	0.297747903795942	0.255518139102926	0.220546467512538	0.472926995614408	0.026416089227261	0.200646596464186
KEGG_CELL_ADHESION_MOLECULES_CAMS	-0.43211	-0.394118	-0.429759	-0.349447	-0.472552	-0.56427	-0.39921	-0.458891	-0.515129	-0.492401	-0.283745	-0.354377	-0.604272	-0.526204	-0.588035	-0.619494	-0.572409	-0.610745	-0.457536	-0.679546	-0.384034	-0.414197	-0.454551	-0.373425	-0.425521	-0.404018	-0.432382	-0.538854	-0.412339	-0.370068	-0.245055	-0.428193	-0.50838	-0.382516	-0.403163	-0.478182	-0.360436	-0.335316	-0.444459	-0.464908	-0.438382	-0.352778	-0.522573	-0.413918	-0.275596	-0.455595	-0.387138	-0.516316	-0.361401
KEGG_CELL_CYCLE	-0.149114	0.251594980582703	-0.176349	0.0828873013854777	-0.132527	-0.0275486	-0.113972	-0.0104306	-0.243371	-0.155472	-0.00304892	0.064962503845902	-0.210721	-0.0548518	-0.262993	-0.078445	0.0436422390656245	-0.315716	0.0708739380529947	-0.197837	-0.347876	0.0602361603029485	0.0929778987744383	-0.0794055	-0.0510582	0.384194643159303	0.254035845281847	-0.235506	0.134667823689398	-0.126442	-0.150544	-0.183946	0.110489866588668	0.128771207492862	0.162549824781623	0.109366353396316	-0.109304	-0.0240782	-0.0612287	-0.0476619	-0.126575	-0.287431	0.246245674478002	0.225997621692504	-0.0933371	-0.0274633	-0.173194	0.102924684659792	0.014491183163018
KEGG_CHEMOKINE_SIGNALING_PATHWAY	-0.137556	-0.0386518	-0.0514826	-0.103258	-0.030542	-0.231275	-0.345794	-0.268032	-0.114393	0.00179546116768937	-0.0543518	0.0249844995701585	-0.171282	-0.220439	-0.22015	-0.0890741	-0.113666	-0.236833	0.114955650336902	-0.239442	-0.101575	-0.231234	-0.18474	-0.00943127	-0.0332843	-0.240768	0.0982047722052528	-0.151611	-0.00939294	-0.0770406	0.0714052415542017	0.0373064171797999	0.159275665190143	-0.025763	0.174799827925401	0.256568415596979	-0.153745	-0.17334	0.0990447083302383	0.0674841403589001	-0.0926683	-0.0219502	0.078250694535253	0.0497414221630493	0.0573588332470074	0.108220185493724	-0.0330635	0.00239347055245748	-0.087217
KEGG_CHRONIC_MYELOID_LEUKEMIA	-0.251511	0.183778029798026	-0.282354	0.124540131840596	-0.0874831	-0.206076	-0.312486	-0.211191	0.0487861733873405	0.14540455826067	-0.234168	0.12764447076183	-0.178802	0.156584242217157	0.00196085854668196	-0.161945	-0.134819	-0.195944	0.228750532143202	0.128308828605382	-0.138502	0.0109413286174068	-0.236276	-0.222125	-0.00258865	-0.0751285	-0.109925	-0.0898954	-0.101107	-0.141692	0.26045596617181	-0.0382502	0.0763943008953558	-0.0270405	0.0416559415824901	0.041948062878676	0.00687057672516539	-0.0942616	-0.0244656	0.0349120564930671	-0.0426997	-0.0967542	-0.204339	0.0919739636436484	0.152987056398195	0.144965423607454	-0.264688	-0.199558	-0.261017
KEGG_CIRCADIAN_RHYTHM_MAMMAL	-0.570054	0.233023552480409	-0.0746984	0.344257026791375	-0.315965	-0.171513	-0.0874188	-0.0865901	0.497728727556973	0.677397865803603	-0.159108	0.195487558537031	-0.45942	0.430394755941244	0.20273212064027	0.406525886210929	-0.326199	0.202372934739291	0.468713933760711	0.403340184626858	0.166257302911322	-0.256968	-0.222266	-0.283715	-0.0731346	-0.0956511	-0.408112	0.304356179970699	0.1587005832586	0.398034866409911	-0.324007	0.00204598762856764	-0.380225	0.0386039557654046	-0.515948	0.218346975176593	-0.0376012	-0.0129303	-0.463176	-0.509985	-0.0691362	0.0402195570384783	0.180306333148123	-0.227977	0.0905175218978635	-0.0478498	0.356045032860393	-0.195032	-0.584318
KEGG_CITRATE_CYCLE_TCA_CYCLE	0.196022271450069	-0.568467	0.359803813060458	-0.0804527	-0.124744	0.187859500824579	-0.205824	0.261024927382826	-0.0687863	-0.0262988	-0.0205375	-0.504215	-0.00379017	0.151938019420474	-0.151542	-0.224241	0.193557314571976	0.298660972449584	-0.309914	0.263338773575162	0.0510198891355014	0.377566465679696	0.0814732787968663	0.428269729303113	0.354688305009072	-0.134071	-0.264258	-0.218113	-0.119135	0.0684017058761849	-0.324872	0.0766521585078132	0.228299513253991	0.0458926437678799	-0.104601	0.224324109366537	0.328141196058998	0.150261381326966	-0.355221	0.298363664947172	-0.117097	-0.134075	-0.152074	-0.360962	0.223127499335971	-0.513653	-0.326263	0.0771085129124761	0.200897908471483
KEGG_COLORECTAL_CANCER	-0.0403512	0.210687582321852	-0.171237	0.0348555962778884	-0.155736	-0.274073	-0.224877	-0.255105	-0.0232287	0.188197484522292	-0.0520053	0.139169436160476	-0.167646	0.172122386247469	-0.0302594	-0.0812149	0.016107578829912	-0.0381937	0.183587398149157	0.0320929616274106	-0.219911	-0.0439403	0.0518486415637558	-0.179088	0.0711792628892412	0.0252951154393364	-0.0172693	-0.175165	0.0250795838157243	0.0156304910105715	0.118938821985725	-0.0259426	0.00656764168791249	-0.0992305	0.0416021697860295	0.179934332858286	0.0447629811293518	0.0439819144325286	0.0532907711714116	0.110082583334985	-0.100782	0.0509727518103447	0.177448619187174	0.0610076709959408	0.0452824722341905	0.160008545921026	-0.106723	0.0131262066655981	0.0108921029972902
KEGG_COMPLEMENT_AND_COAGULATION_CASCADES	0.0735505848919592	-0.755144	-0.0894454	0.0503530126444515	-0.0570341	0.0187650365524301	-0.113146	-0.0135096	-0.187609	0.0107772415515028	0.0957465539645725	-0.0088744	-0.098177	-0.250105	-0.29281	-0.06758	-0.274181	-0.199762	-0.289305	-0.234312	-0.174631	-0.0992413	-0.261317	0.0458742768617387	-0.0601933	-0.553225	-0.441761	0.0821934733520644	-0.180614	0.146254401948152	-0.127571	0.125911087847152	-0.0568851	-0.241604	-0.188674	0.0209621562958112	-0.110017	-0.0144143	-0.277246	-0.196263	0.0137139378713687	-0.0863563	-0.51699	-0.418219	-0.356372	-0.585612	-0.35985	0.0475457157782668	-0.109235
KEGG_CYSTEINE_AND_METHIONINE_METABOLISM	-0.0191753	-0.485356	0.0207109793805569	0.047545903200071	0.118378611698658	0.165609823156743	0.104878032706065	-0.198989	0.0876774134517153	0.0525798165280934	0.126940477302653	-0.0643502	0.133577117697236	0.00872716928668743	-0.0864465	0.011293418354047	0.0754546903320299	0.114380771619506	-0.21705	0.0545098271853908	0.0801865076964193	0.0543500372956588	-0.00245863	0.0741967970449268	0.0227479136339395	-0.103112	-0.234166	-0.0578211	0.181237681102293	0.22098642256241	-0.116275	-0.359908	-0.265252	-0.261581	-0.407908	-0.0133868	-0.0213573	0.210823202018423	-0.388874	-0.257986	0.12239912237305	-0.108576	-0.0100769	-0.320627	-0.0101999	-0.181876	0.0106543255599729	-0.167249	-0.17249
KEGG_CYTOKINE_CYTOKINE_RECEPTOR_INTERACTION	-0.201564	-0.244051	-0.146452	0.00407547376891734	-0.234277	-0.264155	-0.255795	-0.303342	-0.10086	0.0497742677454147	-0.0816464	0.0545531965223786	-0.153436	-0.198865	-0.201168	-0.125309	-0.338207	-0.320304	0.126611220787971	-0.244118	-0.111511	-0.210815	-0.240406	-0.110539	-0.115082	-0.243257	0.0700598244919825	-0.17694	-0.0263623	0.00179812514197808	0.0625777641517022	0.0140078514350377	-0.165944	-0.118058	-0.00367805	0.124557341904058	-0.152126	-0.176145	0.0387998586733891	-0.0521011	-0.0669816	0.0214492004924789	-0.0497171	-0.059343	0.0206522855348937	-0.00706351	-0.0108843	-0.0538418	-0.180592
KEGG_CYTOSOLIC_DNA_SENSING_PATHWAY	-0.392804	0.0108470617420815	-0.215074	-0.3789	0.0532368712988821	-0.461301	-0.167695	-0.260113	-0.0891989	0.0294846162798249	-0.0939276	0.00455848038905937	-0.266173	0.174200675966214	-0.0570844	0.190573919375542	-0.0379665	-0.398677	0.116898328777302	-0.25857	0.0204451531022368	-0.413993	-0.361644	-0.138704	-0.373081	-0.255829	0.0784245846210114	-0.121874	-0.244772	-0.146916	0.0256957745184176	0.153838814220443	-0.132961	0.232643455290357	-0.105987	0.313615537871696	-0.154977	0.00644099884956109	0.1423179544532	0.143893930789987	0.0914429605724956	0.0517159657626651	0.158502205579222	-0.0160425	-0.100745	-0.152509	0.095866917960699	0.116692768055274	-0.332992
KEGG_DILATED_CARDIOMYOPATHY	-0.311631	0.0947250221057075	-0.108793	-0.140706	-0.26805	-0.243817	-0.192884	0.0266928122132782	-0.145811	-0.302681	-0.256084	-0.0966956	-0.331199	-0.196623	-0.12996	-0.374189	-0.259544	-0.269932	0.172722606687617	-0.28444	-0.302102	-0.0995772	-0.214124	-0.21458	-0.0977735	-0.0128648	0.0436105723409598	-0.0869164	0.26992461994247	-0.231998	0.0961918620326133	-0.195007	-0.170798	-0.198768	0.0291341600037194	-0.029603	0.0918176507804897	-0.0613459	0.0497991154577466	0.020453587265073	-0.0262101	0.14352615440953	-0.301587	0.0132622758272716	0.11542234867328	0.0775053433293301	0.273310386761836	-0.29144	-0.0616147
KEGG_DNA_REPLICATION	-0.0211321	0.13243419465609	0.211874327315114	-0.12881	-0.182116	-0.0392298	0.183522977665862	0.487779503269881	-0.388502	-0.408808	-0.115393	0.217839514957728	0.12552513835211	-0.338759	-0.137849	0.289385695377563	-0.240216	-0.318465	-0.366749	-0.338915	-0.0452564	0.380252704779003	0.349346604901366	0.0268061374406715	-0.115907	0.57241873379511	0.153708736034399	-0.332685	0.0190029269248292	-0.239362	-0.352863	-0.198348	0.557425506811142	0.544253261516596	0.171229529976471	0.169956341950586	-0.28335	-0.32893	-0.338095	-0.292888	-0.53869	-0.447047	0.437209711715242	0.132490502041947	-0.378176	-0.275475	-0.36215	0.416195292557502	-0.20077
KEGG_DORSO_VENTRAL_AXIS_FORMATION	-0.458957	-0.0586789	-0.123419	-0.19693	-0.449893	-0.479799	-0.356946	-0.546754	-0.411224	-0.180054	-0.197593	-0.432671	-0.112956	-0.111072	-0.435829	-0.249239	-0.185552	-0.279287	0.262689170524082	-0.429627	-0.385696	-0.515171	-0.398119	-0.394967	-0.373706	-0.344384	-0.0410128	-0.151863	-0.326758	-0.41844	-0.271398	-0.302002	0.240964016165529	-0.495551	-0.0920461	-0.305321	-0.240782	-0.0554415	-0.250314	-0.337104	-0.387676	-0.175038	-0.434461	-0.130394	-0.230233	-0.165982	-0.456148	-0.499762	-0.119454
KEGG_DRUG_METABOLISM_CYTOCHROME_P450	0.00504640935759484	-0.638418	0.197754057467304	-0.202889	0.116908758573668	-0.0633334	0.170914054895369	0.206055611052336	-0.129598	-0.0892647	0.0806442670391184	-0.283173	0.139294060627393	-0.064893	-0.352117	-0.14275	-0.329152	-0.274455	-0.232711	-0.347894	-0.371219	-0.0512328	0.250755744129245	-0.225568	0.219068164724341	-0.564583	-0.152337	0.133738329728651	0.23242068361818	0.38041442350685	-0.502479	0.156843620623769	-0.198992	0.00280905027809875	-0.363163	-0.202269	-0.237663	0.0150004186519558	-0.225141	-0.374704	-0.355543	0.0222133912598959	0.293346117165871	-0.140757	-0.181416	-0.368282	0.204913824928896	0.0933996034208686	0.0628465363935737
KEGG_DRUG_METABOLISM_OTHER_ENZYMES	-0.0908776	-0.651899	0.166076426868871	0.0732792012439556	-0.134003	-0.135071	0.203478462540587	0.33709539035494	0.0919195521706362	0.115020561361009	-0.0322943	-0.160336	0.129940348793429	0.178830205209527	-0.123826	0.241815448440799	0.206330513167689	0.18162801739902	-0.32845	-0.0642474	-0.119441	-0.0017807	0.214397165259652	-0.0629869	0.126817706186094	-0.25041	-0.463678	0.139439711110899	0.03506038244315	0.242262774461544	-0.53123	0.169187972517648	-0.0116963	-0.06208	-0.1368	0.00137051764955975	-0.00936123	-0.135531	-0.291665	-0.174072	-0.0124361	-0.088364	-0.187741	-0.43036	-0.114141	-0.513584	0.0175925550942277	0.151900980622264	0.00150059894456493
KEGG_ECM_RECEPTOR_INTERACTION	-0.35638	0.116514555655559	-0.378981	-0.218483	-0.309644	-0.415474	-0.286615	-0.11147	-0.197669	-0.410972	-0.313139	-0.204648	-0.481003	-0.208078	-0.385866	-0.410829	-0.411365	-0.325522	0.013633851487435	-0.30827	-0.338922	-0.199401	-0.246733	-0.359733	-0.302449	0.0499337984830904	0.00716899564448062	-0.400243	0.211563331290782	-0.418508	0.291596215838606	-0.154979	-0.0642357	-0.0582136	0.244728441753606	0.0683448906948896	-0.192968	-0.00131525	0.0597910655389854	-0.0671094	-0.259861	-0.159464	-0.189227	0.164112674640692	0.318877154396627	-0.031297	-0.0384088	-0.131039	0.0675546653778792
KEGG_ENDOCYTOSIS	-0.149554	-0.0340362	-0.310059	-0.270107	-0.281187	-0.401005	-0.297163	-0.312225	-0.274765	-0.323831	-0.288245	-0.230919	-0.296886	-0.330053	-0.283129	-0.367261	-0.206652	-0.314095	-0.288221	-0.383481	-0.197445	-0.23059	-0.32397	-0.299698	-0.213433	-0.299399	-0.272143	-0.300463	-0.361955	-0.334818	-0.225554	-0.271824	-0.194522	-0.328591	-0.208923	-0.259316	-0.23859	-0.225902	-0.178323	-0.336791	-0.282087	-0.313719	-0.28877	-0.245416	-0.0388723	-0.182609	-0.175888	-0.296605	-0.245396
KEGG_ENDOMETRIAL_CANCER	0.0390623705471423	0.0707492830843685	-0.119329	0.0321053897672053	0.00357909823550559	-0.136952	-0.265794	-0.183914	-0.0171402	0.104055707653219	-0.0744683	-0.060947	-0.119939	-0.0851292	0.00102375681435629	-0.0605606	0.0240276065023987	-0.0209344	-0.0184979	0.166826954266503	-0.0512762	-0.0398513	-0.0564605	-0.279782	-0.0193551	-0.165361	-0.186753	-0.15148	0.005726936912029	-0.135449	0.0465291987948059	-0.00624005	0.0870817536871748	-0.106038	0.027800969893992	0.0809898053868178	-0.122364	-0.0474572	0.03879023800651	0.0464725011044542	-0.0165943	-0.0446805	0.0167275435368021	-0.1868	0.0427852582718906	-0.00855866	-0.168803	-0.0600898	-0.101399
KEGG_EPITHELIAL_CELL_SIGNALING_IN_HELICOBACTER_PYLORI_INFECTION	-0.328016	0.144991639457624	-0.288153	-0.324549	-0.314578	-0.469108	-0.425051	-0.419291	-0.149938	-0.200473	-0.323935	-0.0466581	-0.358996	-0.031535	-0.244345	-0.232805	-0.249496	-0.278607	0.0310069074202167	-0.0885472	-0.0699877	-0.3965	-0.261508	-0.235383	-0.174298	0.101502467078336	-0.0942263	-0.214092	-0.0338004	-0.342707	0.0972251952694876	0.0183866535847527	-0.0822475	0.0179625732033828	0.0397145235620428	0.119521808418494	-0.108364	0.0633295618146248	0.119986398892372	0.0843886473670749	-0.0167134	-0.22679	-0.0150428	0.0157545439973797	0.091093774303181	0.023625883406688	-0.265989	0.0563348262513721	-0.259676
KEGG_ERBB_SIGNALING_PATHWAY	0.0499926924491305	0.119936172620791	-0.038953	0.0875031583315582	-0.0231819	-0.101825	-0.23916	-0.18394	0.152006648006162	0.237952596156585	-0.12626	-0.0110385	-0.189284	0.0125956006239405	0.0656772383203977	-0.00870579	0.0565320923556573	0.150952392474832	-0.0407546	0.147533415659046	-0.0848089	-0.12727	0.0200157526341115	-0.280278	-0.0181085	-0.204932	-0.104309	-0.0112331	-0.213819	-0.147711	0.0533210968964186	-0.0873578	0.0454664173821039	-0.11382	-0.122472	0.153972219872894	-0.0318861	-0.109668	0.0756837528779455	0.11177499781679	0.0159670271441813	-0.145962	-0.124355	-0.0691738	0.219759878454525	0.00812969901348143	-0.248567	-0.158783	-0.146932
KEGG_ETHER_LIPID_METABOLISM	-0.0482741	-0.100755	0.295373243564068	-0.0804702	-0.439863	-0.0310159	-0.0588265	-0.285992	-0.205476	-0.0372314	0.0762957320380334	-0.171831	-0.0915918	-0.257861	-0.0390622	-0.0302939	-0.135398	0.00817510695839543	-0.167771	-0.190991	-0.0593683	0.117687623210266	-0.213287	0.113675601176643	0.174603037656511	-0.0818107	0.129527749566985	-0.219017	0.27205963211647	0.0434275928263845	0.110400166343113	-0.337131	0.203333653533879	-0.138969	0.212338239968701	0.283734101843718	0.165457283101418	-0.0801344	0.0721243929821469	-0.01158	-0.188705	0.0508113635832812	0.28707724209029	0.059998689207345	0.227331373399778	0.159076400435274	0.222882871366271	-0.0561746	0.30795146932112
KEGG_FATTY_ACID_METABOLISM	0.172233327359428	-0.778563	0.369297184029661	0.309497512658819	0.273236586695702	0.344121239502193	0.347871363215535	0.520725913697423	-0.2227	0.332348324374078	0.179367985184836	-0.00841461	0.393096123140191	0.43272789383203	0.0484435675503607	0.0245531967750566	0.501817043233868	0.525956114147542	-0.447918	0.246618425919898	0.215868815022655	0.544053797267519	0.568803221592712	0.238484852789778	0.319961390882352	-0.535051	-0.36546	0.35815768973196	0.10792039150934	0.237402743157808	-0.499274	0.128531902804935	0.0446484541935107	-0.0113664	-0.521792	-0.164189	0.278612144459529	-0.126643	-0.398564	-0.371147	-0.0495023	0.155786162554837	-0.118534	-0.128078	-0.118498	-0.635194	0.101058939588766	0.388139427289118	0.289820967589467
KEGG_FC_EPSILON_RI_SIGNALING_PATHWAY	0.00326566010240374	0.0559419366785687	0.0543930634230748	-0.0346633	-0.129057	-0.181503	-0.294849	-0.115089	-0.225607	-0.136596	-0.0587852	-0.223682	-0.225783	-0.317428	-0.252331	-0.302507	-0.306803	-0.269927	-0.0666929	-0.418464	-0.332443	-0.0884014	-0.313719	-0.14131	0.0179239435118192	-0.159546	0.045785218424557	-0.152175	0.106537491670918	-0.10819	-0.0510897	0.0241633881106401	0.111329632694151	-0.166745	0.139870379334331	0.104434584904328	-0.142033	-0.357856	0.0186185431135435	0.0623048160416247	-0.302739	-0.0300827	-0.0383922	0.0229502421017962	0.01378490259035	0.036696345382421	-0.22424	-0.196799	-0.0418517
KEGG_FC_GAMMA_R_MEDIATED_PHAGOCYTOSIS	-0.0973352	0.336314399301559	-0.13583	0.00373992229098585	-0.0472666	-0.419297	-0.391878	-0.295693	-0.219005	-0.200539	0.022647291118504	-0.0743855	-0.291694	-0.290088	-0.323625	-0.22815	-0.322475	-0.177677	0.107305576778135	-0.337252	0.0308253972178339	-0.229308	-0.227274	-0.0789976	0.00309673992792053	-0.12401	0.264038830065691	-0.269463	0.0357222090667998	-0.280745	0.148456248266034	0.105915288529163	0.281175318750994	0.07638782267141	0.263243957404384	0.238866243682153	-0.113487	-0.0359314	0.283093191227047	0.179106899735998	-0.0432758	-0.0190558	0.109705439944604	0.117002373989748	0.2150281727275	0.221386810517324	-0.196007	-0.0086706	0.101864304876558
KEGG_FOCAL_ADHESION	-0.152521	0.22084107787408	-0.182964	-0.0414062	-0.125484	-0.286519	-0.305443	-0.115237	-0.0157445	-0.0561192	-0.139496	0.0526915423155542	-0.286781	-0.201017	-0.188411	-0.308185	-0.258468	-0.247107	0.177946679153899	-0.223396	-0.250816	-0.0281685	-0.0664532	-0.170825	-0.129493	0.0205748164776265	0.116189626839383	-0.231251	0.169284729871491	-0.273707	0.246037527289499	0.0686185246372345	-0.0101802	-0.0513139	0.293604516590842	0.0334977675139736	-0.114047	-0.00624666	0.184767722513873	-0.00842444	-0.178589	-0.0235932	-0.0687197	0.115125715509068	0.324070115402857	0.175807878839116	0.0574271773330455	-0.0152293	0.0730160410906375
KEGG_FOLATE_BIOSYNTHESIS	0.420882304897166	-0.720265	-0.330207	0.450494502478453	0.197058007145152	0.241551127012591	0.297043564193332	-0.311845	-0.0277287	0.32190657094025	0.372078982131488	0.0447251442061662	0.108120128420866	0.0448769765914168	0.343555685613925	0.119065943639203	0.348642488273114	0.252130380941019	-0.334664	0.434779153713452	0.380551757936622	0.186556084102962	0.00914106892863337	0.279254428649653	-0.334676	-0.396488	-0.65494	0.168738441709464	0.247730058513518	0.452603718998059	-0.0927471	0.0211466200375899	-0.0376422	-0.221197	-0.471727	-0.558208	0.386106901720123	0.357460981625852	-0.327193	0.487367841815969	0.403978108609027	-0.0790512	-0.173321	-0.538194	-0.0137176	-0.759207	-0.223257	-0.509923	-0.378238
KEGG_FRUCTOSE_AND_MANNOSE_METABOLISM	-0.029394	0.0527457778761637	0.302167213253533	0.111094856345495	-0.143652	-0.207793	-0.014411	-0.0464874	-0.102452	-0.0113638	0.215016016304421	-0.33581	-0.246468	-0.243797	-0.15208	-0.144997	-0.0966831	-0.128068	-0.0724864	-0.198278	0.0407986339908316	-0.201218	-0.157171	0.0329999765207477	-0.0301261	0.0925235310242611	-0.0683874	-0.265758	0.087930516631085	-0.0402183	0.185286300838137	-0.0481963	0.373692816696155	-0.0511282	0.0231693582870492	0.383602175540648	0.0709526951351604	0.112928927001217	0.120338824319648	0.221880761943054	-0.158189	0.0737173746278252	-0.0214053	-0.271432	0.0701807319021828	0.0353033510935941	0.0471655820501362	-0.0182068	-0.173026
KEGG_GALACTOSE_METABOLISM	-0.131505	-0.0910045	0.164967698660548	-0.245135	0.0167911150552273	-0.297687	-0.0594939	-0.132219	0.0256184514158372	-0.0278938	0.203176780014084	-0.347964	-0.0718914	-0.134267	-0.0600174	-0.201314	0.0914825515521289	-0.221381	-0.179964	-0.314647	0.258758146278742	-0.146771	-0.206564	-0.0131742	-0.176633	0.00586371773864044	-0.0439596	-0.0708307	0.0859102799378223	-0.371761	-0.219673	-0.259433	0.192154879987058	-0.17529	-0.091816	-0.162056	0.12492375625468	0.0827230540405759	0.270370078111821	0.00602393629375761	-0.348787	0.189672755694703	-0.262392	-0.301576	-0.115897	-0.0701564	-0.0887541	-0.0392437	-0.0514923
KEGG_GAP_JUNCTION	-0.178444	0.18964122854331	-0.111581	-0.182866	-0.130078	-0.124269	-0.2423	-0.091217	-0.00709862	-0.0431207	-0.147121	-0.0115694	-0.318535	-0.244173	-0.0566651	-0.129448	-0.302362	-0.281902	0.184669125038225	-0.0908721	-0.342506	-0.0816896	-0.186979	-0.0980489	-0.0321778	-0.151727	0.0629662862148802	-0.184318	0.0340654007852806	-0.180646	0.136734190592651	-0.0778608	-0.0361609	-0.151122	0.116371902330089	-0.153541	-0.208078	-0.263292	0.0982545569223403	-0.241468	-0.326867	0.0176820524816138	0.0428524385799848	-0.123978	0.0184840649421329	0.101575378890338	-0.109129	-0.263567	-0.0363674
KEGG_GLIOMA	-0.0734011	0.019260233076208	-0.15298	-0.0342257	-0.0615494	-0.111661	-0.26494	-0.125669	0.0266954488579942	0.0395063334279452	-0.138235	-0.12565	-0.205379	-0.055084	-0.0233391	-0.106787	-0.0642264	-0.139474	0.0395902352549605	0.0768630009048875	-0.0806372	0.0635490962999766	-0.26067	-0.322614	-0.0507951	-0.22703	-0.0292599	-0.160746	-0.200251	-0.201262	0.139699839300931	-0.00041402	0.215740761792517	-0.0688638	0.00767498237759295	0.0783909481529561	-0.122569	-0.0527353	0.0876874849156878	0.139121613801626	-0.0997043	0.0327630213331789	-0.0999982	-0.0175339	0.106113026001359	-0.130572	-0.212831	-0.210533	0.0679088616789673
KEGG_GLUTATHIONE_METABOLISM	0.135561369069974	-0.331834	0.141626482270561	-0.0721805	-0.168858	-0.136134	-0.2214	0.0652844507066344	0.073841888807473	-0.0746621	0.0247273527400017	-0.238695	0.151325595749228	0.215076347655006	-0.167313	-0.145381	-0.355526	-0.209497	0.0862717712548975	-0.0550578	-0.261491	0.043040594015077	0.210863096653467	-0.0852189	0.186698968307491	0.246121506476845	-0.0888325	-0.101098	0.327048190359571	0.140875884376782	-0.0439934	0.186754039690839	0.0658132963142373	0.213427817263559	-0.0102958	0.204097147135149	-0.109305	0.100346911189681	-0.179298	-0.152672	-0.269311	0.02530518681854	0.392228186362436	-0.00928033	0.293266032764242	-0.121251	0.275786650952318	0.0194922172961074	0.0895607770940312
KEGG_GLYCEROLIPID_METABOLISM	-0.204429	-0.333478	-0.322473	0.0202815865150603	-0.251971	-0.306824	0.111044344914014	-0.0971426	-0.102736	-0.15612	0.0635322182574765	-0.337446	-0.148816	-0.133083	-0.174768	-0.325157	-0.0516431	-0.1656	-0.336891	-0.00574637	-0.106991	0.129733286396155	0.0439483308002919	-0.0251866	0.131386952416052	-0.393556	-0.101587	0.0221444305166059	-0.222851	-0.24309	-0.283853	-0.0612804	-0.0634669	-0.149046	-0.148401	-0.0522571	-0.290407	-0.222203	-0.334414	-0.270123	-0.223092	-0.421555	-0.103919	-0.271848	-0.135732	-0.36294	-0.292188	-0.100295	-0.402877
KEGG_GLYCEROPHOSPHOLIPID_METABOLISM	-0.220047	-0.31808	-0.273706	-0.166301	-0.20462	-0.33179	0.0456107224583168	-0.130977	-0.0794468	-0.199969	-0.0894567	-0.427574	-0.165885	-0.184927	-0.225075	-0.24235	-0.122267	-0.254767	-0.317785	-0.134952	-0.232005	-0.10502	-0.216407	-0.175554	-0.107737	-0.292717	-0.273818	-0.0448121	-0.236552	-0.359767	-0.147653	-0.181205	-0.105045	-0.268447	-0.195617	-0.0959513	-0.194528	-0.354172	-0.378757	-0.246631	-0.19081	-0.417518	-0.298567	-0.453873	-0.222085	-0.306783	-0.101137	-0.30388	-0.235611
KEGG_GLYCINE_SERINE_AND_THREONINE_METABOLISM	0.0219023221237722	-0.8323	0.333324358859943	0.106522342194375	0.310949298923339	0.420463447763461	0.400471501594218	0.267035602745779	0.210116494845298	0.339220735338504	0.210816939892651	-0.0114772	0.391039048959562	0.226551869093408	-0.121231	0.253025516922793	0.248514396852428	0.25457165375747	-0.282772	0.288456105662645	0.0871038974072669	0.402155753347207	0.385450789942524	0.0980087282490021	0.0729731691233483	-0.482266	-0.532494	0.296051812184574	0.151265178571159	0.412376187894434	-0.420473	0.147390856376354	-0.278451	-0.401644	-0.619541	-0.46171	0.267725966071734	0.117060147998191	-0.501516	-0.231067	-0.209241	0.272341824165063	-0.347544	-0.590665	-0.308551	-0.710588	0.0509810728225826	-0.108166	-0.346536
KEGG_GLYCOLYSIS_GLUCONEOGENESIS	-0.161157	-0.315508	0.204633631649325	-0.214415	-0.14001	-0.0832755	-0.123168	-0.000518924	-0.257433	-0.151151	0.00783624801803207	-0.320672	-0.18551	-0.101703	-0.271087	-0.139663	-0.208633	-0.252862	-0.313719	-0.263874	-0.0724938	0.129352252103464	0.0257986657668263	0.158083075148359	0.254825393575182	-0.231376	-0.0435224	-0.155283	0.264991756181005	0.0982614300131044	-0.115739	0.145800397848175	0.245856906067113	-0.107489	-0.0622531	0.00456851586053308	-0.10443	0.123230785885149	-0.0689647	-0.181924	-0.312573	0.060467412244721	-0.0513321	-0.295862	-0.0382151	-0.17959	0.0279146560805899	-0.0750067	0.0745362621487326
KEGG_GLYCOSAMINOGLYCAN_BIOSYNTHESIS_CHONDROITIN_SULFATE	0.00515153508329291	0.378437676082236	-0.324741	0.0109458319233058	-0.277477	-0.286823	-0.163735	-0.233546	-0.160789	-0.351956	0.186888252171641	-0.282657	-0.128204	-0.316395	0.288391516514252	-0.142784	-0.276069	0.0938407211584691	0.159088905418218	-0.144418	0.285573693548788	-0.145596	-0.436506	-0.231345	-0.350343	-0.333853	0.202632851218721	-0.0490354	-0.366869	-0.452589	0.454176622602142	0.104391871189632	0.17663149895555	-0.080666	0.214204898582815	-0.0372433	-0.260643	0.122586277745468	0.117292405363584	0.194064537352319	0.287849903861061	0.183515481105732	0.178542987740425	0.333263289525795	0.270754863013565	0.349319809660022	-0.00513742	0.027851883213291	0.19925085597029
KEGG_GLYCOSAMINOGLYCAN_BIOSYNTHESIS_HEPARAN_SULFATE	-0.246466	-0.168652	-0.066834	-0.0393912	0.310436062684558	0.30738304351702	-0.0324713	-0.170078	0.014722617088301	-0.0897052	0.30847865125266	-0.17095	0.267851312373886	-0.155083	0.365420197977474	0.258766910810256	0.255845447299706	-0.14804	-0.281785	0.437264255513782	0.0354305393396828	0.102340572699886	-0.481924	-0.0418697	-0.323082	-0.266419	-0.310553	0.250159958643299	-0.0399382	-0.055359	0.0107385426624511	-0.119752	-0.185193	-0.437128	-0.338687	0.0253329565296112	-0.0549061	0.0565623118043961	-0.274626	-0.273948	0.417570320962388	0.206481148773299	-0.323354	-0.32952	0.0434583061770187	-0.117286	-0.287379	-0.0397364	0.0602542524667228
KEGG_GLYCOSAMINOGLYCAN_BIOSYNTHESIS_KERATAN_SULFATE	0.15078248259285	-0.0905659	-0.395826	0.213032298015639	0.150597580087583	0.257546131518057	0.0701460920258762	0.0966701794629306	0.311570752724468	-0.0271984	-0.339954	-0.390059	0.346603909913134	0.0916145968616011	0.480389481562648	0.163497853809835	-0.0342159	0.309467642970935	-0.201295	0.108370250304516	0.447776022154219	-0.222738	0.0225931216998753	-0.426539	-0.091007	-0.436666	-0.12274	0.326965954093452	0.0289804308807014	-0.357891	0.174308938980641	-0.0962272	0.18615339423274	-0.474982	-0.26739	-0.0500093	0.157692343135827	-0.112591	0.296856057010495	0.118151932614312	-0.0113394	-0.0179548	-0.10269	0.0400413032477769	0.17649558507932	0.217272616043239	-0.12077	-0.243071	-0.110854
KEGG_GLYCOSAMINOGLYCAN_DEGRADATION	-0.342672	0.0788796609556974	-0.108646	0.125629352668315	-0.00434531	0.0445373129667953	-0.260182	-0.167919	-0.0528445	-0.144336	-0.0553165	-0.213458	-0.135605	0.147933618083227	0.0177387054906163	-0.0763031	-0.0660593	-0.00745199	-0.107864	-0.147785	0.254649918725803	0.409136613534563	-0.396145	-0.156829	-0.0327682	-0.140223	-0.339062	0.306917674502711	0.403254319283158	-0.0659025	-0.112646	-0.130439	0.146758280835841	0.104981335013214	0.241418710523561	0.0477828324803352	0.100039352685921	0.200550994456122	-0.202409	0.0202502072042654	0.441784683774715	0.197591424126396	0.011008201042311	-0.0429388	0.421263341667791	-0.19843	-0.216821	0.0554766614768667	-0.0265061
KEGG_GLYCOSPHINGOLIPID_BIOSYNTHESIS_GANGLIO_SERIES	-0.159841	-0.285079	-0.523476	-0.4884	0.102254719917952	-0.18363	-0.118508	-0.35984	-0.234628	-0.50201	-0.303771	-0.0982306	-0.635628	-0.627066	-0.317307	0.524501191067915	-0.450708	-0.417652	-0.170098	-0.38613	-0.15702	0.0521311412296282	-0.609976	-0.326514	0.121977840266303	0.0938799616334996	-0.0747029	-0.288374	-0.158724	-0.264224	-0.098435	-0.297097	-0.110164	-0.173779	-0.0537341	0.00507272792925373	-0.357459	0.0220920354686221	-0.0860241	-0.324586	-0.568154	-0.46052	-0.27471	-0.419867	0.00893051200863204	-0.421987	-0.38328	-0.470481	-0.377771
KEGG_GLYCOSPHINGOLIPID_BIOSYNTHESIS_GLOBO_SERIES	-0.0628656	0.250235086104599	-0.342996	-0.121881	0.137026193134625	0.0177246789666672	0.242291362173771	0.0506466410160922	0.174651013635943	-0.428064	-0.214306	-0.0871834	-0.296852	-0.359913	-0.276848	0.195365400932873	-0.356521	-0.244119	-0.0537625	-0.396849	-0.169786	0.240837253888317	-0.150638	-0.412521	0.0148108145317448	0.471391409015257	0.513487521337466	-0.22615	0.592082158442652	-0.268669	0.329409565580313	-0.241809	-0.0512138	-0.0978392	0.573634941062438	0.381499428414085	-0.204109	-0.0745199	0.0845583664673778	-0.0769913	-0.0822015	0.00768327042567868	0.250929929227497	-0.466422	0.266114220965982	0.0964961898272656	0.465618855891938	-0.026595	0.407686101356352
KEGG_GLYCOSPHINGOLIPID_BIOSYNTHESIS_LACTO_AND_NEOLACTO_SERIES	-0.120454	0.328185434764509	0.201645583515139	-0.192574	0.022579729827643	-0.251304	-0.0278351	-0.0475241	0.0889162295370317	0.185969751745857	-0.0457312	-0.197597	-0.204332	-0.115382	0.204666422004835	-0.115613	-0.312689	0.0561854088033702	-0.0843487	-0.00176207	0.0782824154975266	-0.159602	-0.156393	-0.167091	-0.24169	-0.368172	-0.269069	0.00110028844285509	0.176153843097603	-0.215145	-0.16702	-0.329805	-0.168905	-0.0803501	-0.0635178	-0.122152	-0.0543491	-0.132541	-0.125919	-0.308974	0.181488679062431	-0.0707769	-0.262663	-0.513341	-0.21569	-0.0501111	0.03147971026308	-0.326212	-0.00527885
KEGG_GLYCOSYLPHOSPHATIDYLINOSITOL_GPI_ANCHOR_BIOSYNTHESIS	0.307596253823545	-0.242044	0.402565936504969	0.191816692735489	-0.333953	0.349559563476945	0.194068163782107	0.453378906981293	-0.306092	-0.173386	-0.0661539	-0.373773	0.350939730885727	-0.312087	-0.373781	0.350411918324246	0.479460982660234	0.0583429563161564	-0.464635	-0.100369	-0.107297	0.0866644533704771	0.261717815495308	-0.0578332	0.350214517569086	0.0820499686417023	-0.24118	0.135495369055124	0.279089277288173	-0.000356729	-0.526098	-0.218036	0.0959529132060647	-0.19327	-0.0874151	0.122143196027913	0.33027669943081	0.203146601180342	0.0259190280960578	0.306675329624835	-0.135865	0.433283496835312	-0.206353	-0.154088	-0.402632	-0.51983	0.0756006229608284	0.399459767785193	-0.305703
KEGG_GLYOXYLATE_AND_DICARBOXYLATE_METABOLISM	0.335757436186724	-0.512168	-0.0496687	0.190602774231981	-0.0614783	0.274399620833257	0.194427416941305	0.257783958415808	-0.012253	0.0210489015135818	0.152891736212874	-0.268518	0.158354460958696	-0.00977453	-0.230774	-0.401049	0.403881891822597	0.32206311184675	-0.0720726	0.101189328522912	0.194810543657312	0.432193451733802	0.0899838690900385	0.157751054069472	0.190058286488353	-0.131414	-0.346945	-0.0787173	-0.259164	0.170531690110259	-0.230453	0.0383645996942993	-0.16606	-0.0784339	-0.173379	-0.0672749	0.265475737059878	0.472701645784847	-0.161995	0.346136006414069	0.0907915616929948	-0.148977	-0.136827	-0.497631	-0.103043	-0.268871	0.0637584565086362	0.175772087167276	0.239998393639364
KEGG_GNRH_SIGNALING_PATHWAY	-0.0759179	0.124028840560801	0.13977007619806	-0.0470622	-0.00370062	-0.00908971	-0.279103	-0.0924794	0.104200042231516	0.0774631812558456	-0.178947	-0.00457682	-0.098027	-0.0999232	0.0165770066418393	-0.185598	-0.0316119	-0.108366	-0.0751957	-0.0467109	-0.0334258	-0.0563921	-0.101626	-0.164483	-0.11397	-0.275297	-0.0358725	0.201209430544963	0.0774601499448919	-0.225768	0.101851687154344	-0.0942747	0.0994911011819329	0.00565420479627685	0.041831361485158	-0.0734083	0.121692561652771	-0.162409	0.104498696490942	-0.00166683	-0.0334543	0.133118353641518	0.0658286266114047	0.0128716626368934	0.104845545999478	-0.0129879	-0.110816	-0.228929	-0.0817358
KEGG_GRAFT_VERSUS_HOST_DISEASE	-0.875283	-0.856756	-0.869243	-0.884442	-0.878331	-0.890946	-0.843686	-0.87466	-0.860036	-0.868068	-0.872397	-0.888086	-0.868976	-0.848555	-0.887494	-0.878132	-0.871422	-0.83658	-0.858656	-0.930188	-0.827868	-0.789684	-0.883619	-0.865569	-0.901854	-0.895306	-0.840889	-0.867396	-0.847817	-0.878259	-0.84435	-0.87095	-0.862428	-0.862786	-0.869924	-0.850924	-0.860452	-0.876801	-0.86212	-0.868429	-0.851391	-0.847065	-0.8534	-0.874476	-0.85578	-0.877775	-0.866462	-0.866186	-0.900426
KEGG_HEDGEHOG_SIGNALING_PATHWAY	-0.077493	0.161031241542105	-0.0285431	-0.277231	0.0164591696310112	0.113368783627422	-0.2026	-0.161065	-0.190308	0.239711823032437	-0.243257	0.0982188281114975	-0.22313	-0.0914595	0.00636261598623397	-0.104669	-0.0829377	0.0942578176117407	0.124738196538358	0.0911247572620564	-0.214184	0.0140364376597057	-0.0203145	0.0181702406879488	0.0889482675466133	0.125664540657186	0.129999368838463	0.00906878298250288	0.248409807437019	-0.134035	0.170346599807147	-0.0972167	0.100231861519557	-0.0785076	0.228095415855952	-0.0158131	-0.266634	-0.0573084	0.0440592450520039	-0.180874	-0.171881	-0.322467	0.232680519057324	-0.255633	-0.0598567	0.00383275493927324	0.0415010234646036	-0.0555956	-0.221896
KEGG_HEMATOPOIETIC_CELL_LINEAGE	-0.0977319	-0.26363	-0.0615892	-0.15011	-0.243866	-0.156706	-0.24353	-0.266348	-0.32486	-0.126868	0.12946377757683	-0.0841036	-0.339992	-0.419664	-0.475672	-0.359745	-0.42352	-0.471801	0.118462044956216	-0.504676	-0.136851	-0.209367	-0.355809	-0.187199	-0.101693	-0.143947	0.0335208893286234	-0.167294	0.0396550214930158	0.00244936318849859	-0.0503322	-0.0592901	-0.0244972	-0.210886	0.0390870867536931	0.0618686942238505	-0.151709	-0.170941	0.0671102293265256	-0.0241115	-0.226523	-0.0953976	-0.368132	-0.0249809	-0.0238652	0.085094665060218	-0.228547	-0.134677	-0.168617
KEGG_HISTIDINE_METABOLISM	-0.298885	-0.51202	-0.0012347	0.196191826435672	0.064419967110734	-0.0561864	0.246023399666286	0.178754712639991	0.127915186054686	0.337359837443311	-0.00242978	0.0937923364010323	0.410318543759862	0.434990856808556	-0.174283	0.160366741828256	0.250294912391374	0.209551118834922	-0.1394	0.147327488311193	0.172106499584339	0.22909812649674	0.147194950924516	-0.00774265	-0.0337934	-0.450939	-0.297375	0.488055632915278	0.0756288319833373	0.306814817840403	-0.487664	0.323936670035015	-0.183186	-0.0232502	-0.293399	-0.312447	-0.0574878	-0.302967	-0.0963115	-0.361891	-0.12859	0.246098929688681	0.0435494125574669	-0.306979	-0.106513	-0.177456	0.230027048929779	0.121628019109874	0.0675481282706032
KEGG_HOMOLOGOUS_RECOMBINATION	0.15679398958774	-0.223285	0.286838059356858	-0.19453	0.166961159365273	0.0204367832496904	0.183687495266862	0.291608491714116	-0.0869306	-0.108783	0.092555948748182	-0.0665595	0.191328284289104	-0.0502983	0.0330606109436793	0.252188006536922	0.0483466232461217	0.0653039403492064	-0.456356	-0.0722491	-0.00910162	-0.00626208	0.271612406003057	0.0698243589545364	-0.0289825	0.126343851824832	-0.0645794	-0.0926274	-0.283797	-0.258175	-0.283083	-0.0677834	-0.321495	0.227812186742038	-0.127101	-0.482285	-0.239348	-0.309816	-0.33388	-0.0964836	-0.139682	-0.191518	0.138566660399478	-0.00136577	-0.183116	-0.123883	0.0585469909914224	0.138591429696346	-0.115559
KEGG_HUNTINGTONS_DISEASE	-0.045227	-0.0664577	0.174344194499019	-0.114756	-0.347772	0.177702319021503	-0.150311	0.185122629792698	-0.243418	-0.438097	-0.193258	-0.364768	-0.0343508	-0.239411	-0.128063	-0.285445	-0.1911	-0.0151437	-0.363731	-0.0360058	-0.28806	0.253670045913954	-0.157822	0.116238303871617	0.160798937176635	-0.0459741	-0.25855	-0.257411	-0.116681	-0.111892	-0.396568	-0.240104	0.0819097329625037	-0.239448	-0.222835	-0.213965	0.109426987859441	0.0963680075788188	-0.0656939	0.0389838225554394	-0.0866005	-0.190988	0.13836991195697	0.0771355588097847	0.100461676567801	0.123603179627521	0.00115849454003525	-0.0200778	0.15989561454792
KEGG_HYPERTROPHIC_CARDIOMYOPATHY_HCM	-0.315059	0.0943093636376254	-0.173386	-0.0936746	-0.317874	-0.219863	-0.173987	-0.00249699	-0.162534	-0.283804	-0.207192	-0.162739	-0.316355	-0.107271	-0.0566184	-0.358482	-0.270623	-0.270719	0.190685044105401	-0.326546	-0.250939	-0.0617934	-0.204779	-0.216666	-0.100694	0.0363444024506856	0.0225696851116704	-0.121486	0.254632859120816	-0.224832	0.0869962273951582	-0.201155	-0.161823	-0.18802	0.0018532293416853	-0.0920545	0.1238126478131	0.00184368856939882	0.0638244850904195	0.053227467557073	-0.0618197	0.0828816023190863	-0.358132	-0.0108971	0.184468076546349	0.0954281621237099	0.217815188314038	-0.301261	-0.145959
KEGG_INOSITOL_PHOSPHATE_METABOLISM	0.0882023146973882	0.0195230561837625	-0.348051	0.0826688323512932	0.132998735198806	-0.201095	-0.000572171	-0.304768	0.162547940937407	-0.108095	0.191101900322782	0.0732729504514936	-0.199188	-0.178003	0.00381902620177749	-0.0478142	-0.0440521	0.00433257232190373	-0.0120954	-0.138428	-0.0699178	-0.0198883	-0.101691	-0.157735	0.0478335868959253	-0.172191	0.0618742034297681	0.0430058565737006	-0.29999	-0.222804	-0.159483	0.0429032658520349	-0.172304	0.0489024685973213	0.0300992501955027	0.00292541753521777	-0.13306	-0.258009	0.0168962846137788	-0.262887	0.189933781385824	-0.0536249	-0.338305	-0.122953	-0.315781	-0.0699466	-0.0611606	0.0420062450536037	-0.050804
KEGG_INSULIN_SIGNALING_PATHWAY	-0.0948161	-0.132391	-0.181723	-0.0771075	0.0642043323052113	-0.302658	-0.290687	-0.227088	0.0335994047611029	0.0814398478699624	-0.110267	-0.180733	-0.109003	-0.0724779	-0.0125108	0.113094081360923	0.00163397425970033	0.0626716002341171	-0.120312	0.034405106115822	-0.0536048	-0.160101	-0.165545	-0.185988	-0.242185	-0.295874	-0.241752	-0.0839717	-0.0951555	-0.088993	-0.118893	-0.0267915	-0.0235728	-0.0941256	-0.161385	-0.213542	-0.123513	-0.0890911	-0.169383	-0.044936	-0.022377	-0.101535	-0.208944	-0.250328	0.040333550997753	-0.178856	-0.258359	-0.338683	-0.303874
KEGG_INTESTINAL_IMMUNE_NETWORK_FOR_IGA_PRODUCTION	-0.504366	-0.654364	-0.578565	-0.477156	-0.647416	-0.665304	-0.648036	-0.58086	-0.629487	-0.560476	-0.402849	-0.470044	-0.739093	-0.639928	-0.641748	-0.738943	-0.704491	-0.718237	-0.51186	-0.808662	-0.448737	-0.576005	-0.624733	-0.395004	-0.50271	-0.496781	-0.562249	-0.628446	-0.568963	-0.502712	-0.506923	-0.562811	-0.686122	-0.497956	-0.642537	-0.520332	-0.401096	-0.453646	-0.592605	-0.564542	-0.506308	-0.405223	-0.672001	-0.610404	-0.54753	-0.620502	-0.411574	-0.662702	-0.585378
KEGG_JAK_STAT_SIGNALING_PATHWAY	-0.122711	-0.126606	-0.207794	0.0713896165208498	-0.113808	-0.213942	-0.177177	-0.230122	0.0202605531299885	0.147836331284094	0.0915650092806241	0.11858539516453	-0.0685503	0.0267966364488053	-0.0858931	-0.00394785	-0.257424	-0.215027	0.182018565317946	-0.0120302	-0.00953225	-0.287244	-0.222427	-0.105048	-0.0811611	-0.254569	0.128806326941061	-0.0683137	-0.0889482	-0.00814553	0.151673905664174	0.166575438247815	-0.121938	0.119003013068098	-0.0193325	0.189112035573243	-0.115331	-0.0337845	0.197847522074706	0.138321957849895	0.0348348594737468	0.0779643874544274	-0.0091059	0.050448353088031	0.175222765318695	-0.0299866	-0.0337077	-0.0723821	-0.158722
KEGG_LEISHMANIA_INFECTION	-0.494845	-0.450046	-0.375786	-0.45889	-0.510558	-0.568709	-0.519829	-0.504284	-0.546049	-0.489983	-0.112458	-0.330563	-0.671215	-0.580962	-0.631304	-0.646619	-0.637607	-0.641009	-0.392355	-0.744863	-0.447769	-0.42706	-0.539196	-0.44975	-0.426358	-0.287595	-0.52888	-0.582827	-0.395111	-0.354341	-0.379574	-0.556031	-0.531147	-0.518527	-0.454981	-0.491276	-0.416282	-0.464451	-0.53328	-0.522443	-0.453385	-0.328325	-0.593735	-0.584086	-0.392985	-0.456418	-0.387784	-0.565197	-0.558379
KEGG_LEUKOCYTE_TRANSENDOTHELIAL_MIGRATION	-0.224894	0.127895025646437	-0.112893	0.0742419662304592	-0.0713183	-0.291251	-0.257527	-0.171162	-0.117094	0.00288370296255468	-0.0798165	-0.000380416	-0.2761	-0.337734	-0.351687	-0.365678	-0.346108	-0.27761	0.218715878020887	-0.354165	-0.235181	-0.0936527	-0.0832395	-0.0636076	0.131791194216928	0.00870249882445967	0.258317770038152	-0.262168	0.224737102929945	-0.166061	0.264139364009466	0.15032174072264	0.246328096463702	0.116114470861397	0.317290622696804	0.129387384661487	-0.203488	-0.100694	0.281475362144293	0.196923755735334	-0.0884881	-0.0257788	0.0743230207254524	0.206138576795368	0.217995471613797	0.320892567546396	-0.0561884	-0.0332719	0.190786760657636
KEGG_LIMONENE_AND_PINENE_DEGRADATION	0.123600131752306	-0.893766	0.384107087761401	-0.182107	0.0218587325323302	0.137346609221598	0.0629940711462386	0.539787649182719	0.00242588928112183	0.506796875872208	-0.0102911	0.136365818232818	0.606394417571008	0.541941713320153	0.418335085432208	0.108448278165644	0.757844075384721	0.562767051225102	-0.338024	0.487610614761976	0.383329673157614	0.562748451210051	0.589630666471251	0.206024512228378	0.48579169571502	-0.644186	-0.441142	0.690628820926641	-0.294054	0.233390337796336	-0.780356	0.412591410716747	0.0464672406801481	-0.0804265	-0.494973	-0.471858	0.301656005101969	-0.0544067	0.0388669301712901	-0.463115	0.0303163398090156	0.161900587971593	-0.0441341	0.0922930609423895	0.261786336507591	-0.665883	-0.158383	0.41506618805347	0.308451949252467
KEGG_LINOLEIC_ACID_METABOLISM	0.279482040244819	-0.604282	0.422710586302113	0.336984809334298	-0.153874	0.239746126289585	0.175728928744003	0.163932786560208	0.219871145396519	-0.00995616	0.182948697026994	0.0957523386386765	0.264417210808643	0.0176823934217574	0.0244863016840327	0.126153201568024	0.235979173278833	0.128039587764297	-0.188526	-0.255643	-0.00223968	0.0322540143041203	0.423938170940091	0.0736976847398377	0.0895946790999939	-0.432511	-0.186548	0.399539781882438	0.118868428226339	0.308220968555841	-0.277815	-0.234879	-0.142384	0.154162892979561	-0.26781	-0.116828	0.12411685639923	-0.190141	0.0558106323603488	-0.246075	-0.0109163	0.117960092830072	0.413957552982297	-0.193933	-0.0953861	-0.362483	0.068606897227736	0.0867026616735226	-0.0309964
KEGG_LONG_TERM_DEPRESSION	-0.0689732	0.0415479724792361	0.123003502573951	0.0745925566564895	0.00136200952525367	0.052083749740754	-0.189027	-0.0186635	-0.0133682	0.0695044156702261	0.170289827767909	-0.0370238	-0.173884	0.0517939465150245	-0.0125765	-0.0960229	-0.205635	-0.182662	-0.141522	-0.00549346	-0.156293	-0.0861961	-0.22353	0.105716742745284	-0.152506	-0.247723	-0.0430375	0.0259138195198073	0.00735735843822455	-0.0304283	0.0827964446662033	-0.208334	0.053664305851388	-0.15619	0.0352657489272402	-0.117532	-0.0402222	-0.164723	0.201089114346288	-0.0660296	-0.226202	-0.0138941	-0.133768	0.00718813225930895	-0.0180567	-0.000447663	-0.016629	-0.202181	-0.0198566
KEGG_LONG_TERM_POTENTIATION	0.0178152416366837	0.16296580473378	-0.0688092	-0.155079	0.0671948801307236	0.168157440217469	-0.123412	-0.01228	-0.0707877	0.126358731399817	-0.132068	-0.102329	-0.00433016	0.0343980543382369	-0.192463	-0.274831	0.00140506724496853	-0.0429321	-0.0640507	0.0411489580628374	-0.241497	-0.103986	0.0333339706482979	-0.0887408	-0.0210117	-0.114839	0.00382626351827658	0.205811243797399	-0.162508	-0.0905891	0.00986304303878763	-0.157902	0.0692479636772266	-0.143566	-0.0606915	-0.203718	-0.185471	-0.212115	-0.0365901	-0.0354739	-0.18881	0.0548267438788899	-0.243185	-0.147868	-0.0240884	0.107657349786556	0.064913264422715	-0.164849	0.0630317930839519
KEGG_LYSINE_DEGRADATION	-0.057948	-0.526901	-0.0595206	-0.195611	0.325938625976809	-0.201409	0.123990743462224	0.381643483308601	0.242917199251046	-0.0428027	-0.254409	-0.111294	0.0850936064341486	0.184373131522945	-0.1198	-0.0885492	0.122037890466904	0.15071441248913	-0.321828	0.125437771810797	-0.0402324	-0.0120845	0.0258694360727778	-0.0280783	-0.0774	-0.365064	-0.567636	0.0521094105082883	-0.354138	0.262691807907782	-0.425197	-0.189011	-0.40388	-0.0868754	-0.368504	-0.412354	0.0037209130155994	-0.353826	-0.387251	-0.361827	-0.185337	-0.178994	-0.442813	-0.391087	-0.0256337	-0.570613	-0.348979	-0.236359	-0.119074
KEGG_LYSOSOME	-0.0489735	0.107077617463546	-0.18082	-0.25049	0.179830129468701	-0.378032	-0.236457	-0.022731	-0.0983416	-0.333688	-0.110917	-0.178333	-0.339802	-0.376907	-0.315392	-0.181765	-0.199582	-0.156757	-0.278206	-0.324157	-0.0174077	-0.0747326	-0.45396	-0.178465	0.134193088603565	-0.0522877	0.0457958454261317	-0.270202	0.151934355836801	-0.230477	-0.102228	-0.0384531	0.212384673083209	0.00620346732844262	0.270199181178206	0.226372829430044	-0.0380442	0.0736283178860802	0.0701218198310377	0.141350810052587	0.211318713673586	-0.132605	0.147424590159942	0.130049849854321	0.333007965042942	0.120930482868727	-0.265206	0.122642277421509	-0.065763
KEGG_MAPK_SIGNALING_PATHWAY	-0.190618	-0.0155559	-0.0792103	-0.0177453	-0.195091	-0.105875	-0.24204	-0.213889	0.0658585095199046	0.00336604743640037	-0.217767	0.00209922831126011	-0.239182	-0.0578352	-0.119629	-0.186315	-0.0709751	-0.184788	0.104534752782838	-0.102447	-0.251228	-0.189143	-0.0933441	-0.13855	-0.152631	-0.0742038	-0.10052	0.0471929247142583	-0.106615	-0.0873788	-0.0451145	-0.00408489	-0.146302	-0.185031	-0.133404	-0.15823	-0.18125	-0.227934	-0.0169609	-0.158643	-0.138867	-0.0345943	-0.229655	-0.0705055	-0.00886229	0.0372205486009008	-0.0537701	-0.158334	-0.167879
KEGG_MATURITY_ONSET_DIABETES_OF_THE_YOUNG	-0.296121	-0.494662	-0.19102	-0.280449	0.269591090267308	0.114989684613627	-0.0492732	0.17290034266467	0.204430222941411	0.235046253639981	0.0931288270541485	-0.117311	-0.160493	0.217866266089613	0.190272474541937	-0.18046	-0.0241636	-0.128124	-0.27028	0.265898850234994	-0.107776	-0.0319505	-0.0984651	-0.108468	0.088356099496069	-0.247278	-0.330344	0.291092015562654	-0.00575101	0.0374156837082054	-0.39803	0.123536902631263	-0.419418	-0.270851	-0.408987	-0.297144	0.14237554486678	0.108847600243365	-0.261906	0.1096397066432	0.000924943746007573	0.0744929770813394	-0.24686	-0.310336	0.136056804055459	-0.1753	-0.0381006	-0.00458714	0.037173831250788
KEGG_MELANOGENESIS	0.0796145108366745	0.284577349552886	-0.000854489	-0.10103	0.0271513077210457	0.155285073640493	-0.0923862	0.0804132665183585	0.0362447974145461	0.268597744126378	-0.0418987	0.117018116779763	-0.0355675	-0.165382	0.00255029228391976	-0.0944439	0.0821738106723155	-0.150058	-0.02048	-0.05986	-0.0726419	0.0746135551451486	-0.254794	-0.0959471	0.0466358083049633	-0.281729	0.0948823059704921	0.197612930576123	-0.00858905	-0.0915365	0.0602193683153058	-0.0715527	0.0434448617493338	-0.0448148	0.199578160697146	-0.0429176	-0.182323	-0.149672	-0.0388896	-0.101704	-0.113689	-0.134736	0.078604602659853	0.127108397361053	0.157782540345298	0.0714729642386781	-0.0457585	-0.0602069	0.0639163750925552
KEGG_MELANOMA	-0.196602	-0.106221	-0.107126	0.0399555587518142	-0.114772	-0.0779233	-0.0759417	-0.0310996	-0.0458763	-0.0097525	-0.135501	-0.230758	-0.255356	0.0679062281701713	-0.0410021	-0.147344	-0.145354	-0.150346	0.106545053896377	-0.0416795	-0.240689	0.0708180340296604	0.00805305348195623	-0.205091	0.139256443401725	-0.110827	0.0353239360191719	-0.291942	-0.0216175	0.0115271045746924	0.191772681259012	-0.01723	0.0898332905096921	-0.166195	-0.103429	0.0222456749532452	-0.105736	-0.0947308	-0.0529778	0.0950286783039867	-0.03643	0.0304250275021605	-0.113828	-0.00883403	0.113305727089661	0.113773579285259	-0.0526228	-0.222057	0.0796341998370211
KEGG_METABOLISM_OF_XENOBIOTICS_BY_CYTOCHROME_P450	0.189359219786161	-0.540314	0.243532253085315	-0.182612	0.131112357123308	0.0586717023198878	0.311650417263423	0.0741661057237263	-0.124651	-0.00956963	0.185271618596286	-0.349556	0.257970351377834	0.144473884752459	-0.334238	-0.0184126	-0.258266	-0.305926	-0.203384	-0.339811	-0.264179	0.119179632847852	0.473403436988992	-0.00207003	0.339997803047753	-0.379072	-0.102624	0.241656073852049	0.332395409886567	0.39527479522853	-0.440206	0.269343002025687	-0.205798	0.204500842102595	-0.168775	0.0183802350097723	-0.154385	0.145511625473164	-0.208839	-0.262221	-0.303832	0.119536556556234	0.303304669059152	-0.142206	-0.135091	-0.255418	0.221325390988219	-0.00600939	0.304375754633498
KEGG_MISMATCH_REPAIR	0.315242191807748	-0.250565	0.17405367692383	-0.103894	-0.342988	0.0500016318846561	0.0479686922056394	0.325983874513437	-0.199546	-0.421968	0.160487079359353	0.08080352532688	0.159023180982382	-0.199074	0.0518178333564502	0.290131496015405	-0.0214322	-0.178131	-0.351507	-0.341719	-0.224147	0.183327373538012	0.373771177554275	0.102172440737039	0.205645799013168	0.461747116683679	-0.00473657	-0.247939	-0.0899792	0.0598884025863379	-0.321322	-0.0869559	0.333502302811817	0.328504051208369	-0.061698	-0.273545	0.0320328592471988	-0.379415	-0.438837	-0.121137	-0.37153	-0.350726	0.367141663685361	0.131210056828752	-0.293353	-0.380543	-0.471736	0.383098506048595	-0.0554028
KEGG_MTOR_SIGNALING_PATHWAY	-0.0185221	0.267811627796942	-0.264751	-0.0510516	0.131798224757002	-0.225299	-0.169618	-0.2634	0.159079862765591	-0.189368	0.00963064069117889	-0.140386	0.244758215432662	-0.0929172	-0.0539143	0.0524476650693915	0.0708897786117353	-0.028203	-0.144709	0.00409352266646493	-0.0201763	0.0100762784616872	-0.0265765	-0.0199724	0.0260201714571277	-0.12814	-0.119184	0.108511153603643	-0.123224	0.118259471050436	0.0305491796874597	0.0659828920219162	0.0180713585634552	-0.0882035	-0.224223	-0.167725	-0.160753	-0.095533	-0.041155	0.0285545848984535	-0.0747798	-0.0333102	-0.110644	-0.0049403	0.300072048521925	0.203936949255321	-0.320284	-0.32963	0.0176160110705305
KEGG_N_GLYCAN_BIOSYNTHESIS	0.33359946986304	-0.149632	0.0892304666399929	0.292307595596825	0.0227493979606012	0.0135374991404718	0.0398927009153552	0.274843926189469	-0.00535371	-0.171823	0.380461093183805	-0.155543	0.26854484656093	-0.137687	0.217086172805375	0.142962060680578	-0.278053	0.161745040255537	-0.355272	0.107157496484025	0.384571791313383	-0.117021	0.174607433335584	-0.156427	-0.0718661	0.0660313727599242	-0.410454	0.169553330931818	0.0042473680393238	-0.191228	-0.0038037	-0.249532	-0.17644	0.0695932941525939	-0.333538	-0.252146	0.181894121772088	-0.10619	-0.355835	0.164841720551525	-0.0970907	-0.166425	-0.246326	-0.306348	-0.45405	-0.414735	-0.372019	-0.137719	-0.123514
KEGG_NATURAL_KILLER_CELL_MEDIATED_CYTOTOXICITY	-0.738171	-0.570588	-0.747672	-0.734831	-0.747909	-0.747655	-0.629071	-0.700739	-0.676271	-0.69075	-0.769841	-0.765258	-0.662674	-0.666223	-0.71982	-0.708432	-0.692336	-0.695965	-0.676599	-0.746076	-0.643771	-0.712363	-0.732638	-0.73826	-0.76153	-0.737521	-0.630908	-0.667011	-0.744186	-0.71256	-0.639117	-0.752902	-0.576945	-0.58569	-0.662862	-0.768654	-0.737882	-0.738399	-0.692592	-0.751924	-0.726688	-0.638322	-0.719013	-0.693376	-0.645909	-0.687952	-0.719796	-0.704137	-0.733475
KEGG_NEUROACTIVE_LIGAND_RECEPTOR_INTERACTION	-0.221702	-0.254824	-0.1022	-0.0332662	-0.195301	-0.0707467	-0.121433	-0.191571	-0.0678025	-0.0479458	-0.0461448	-0.20577	0.031827239832289	0.0612573946038664	-0.0640969	-0.0821707	-0.170078	-0.119947	-0.057027	-0.159611	0.0149059694296553	-0.178554	-0.233897	-0.0926936	-0.0281277	-0.280368	-0.126547	0.0459709176887051	-0.0643647	0.0452173994381944	-0.0255602	-0.0844938	-0.09227	-0.207499	-0.179991	-0.0180356	0.102956849510124	0.145996002324889	0.123076422554116	0.0463230975343597	0.0512629257747106	0.121464363710628	-0.0693403	-0.128341	0.0445318587471405	-0.0281353	-0.0910904	-0.334868	-0.065184
KEGG_NEUROTROPHIN_SIGNALING_PATHWAY	-0.142457	0.22844695811483	-0.136093	0.0092395692371027	-0.171337	-0.196073	-0.274406	-0.222404	0.000822071712503619	-0.00198475	-0.208987	0.0199738765191205	-0.0823836	-0.0930742	-0.0242741	-0.0355254	0.040528299204989	0.00595547706841365	0.0678897202322505	-0.0461443	-0.0162694	-0.15013	-0.129286	-0.209453	-0.0461239	-0.0802581	0.00980448304610082	-0.127951	-0.085669	-0.130349	0.102437212860348	-0.0551523	0.174996988950911	-0.129298	0.133809807793017	0.0662838674787363	-0.102514	-0.068543	0.135291851417961	0.108065875720366	-0.0335079	-0.0238884	-0.0229208	0.0686854421746001	0.109424902591498	0.236873499001346	-0.165633	-0.176088	-0.0914129
KEGG_NICOTINATE_AND_NICOTINAMIDE_METABOLISM	-0.0181326	-0.472915	0.136060224481724	0.0583101003792878	0.312602988990476	0.277191575682652	0.210334158681598	-0.0365484	0.168589911156331	0.375394101874804	0.271008213135953	0.00218789353622514	0.373893862144823	0.501887944016146	0.245699584162572	0.393484300269329	0.320227718057543	-0.152265	-0.153421	0.347432896087189	0.15892719014294	-0.125922	0.255506567099075	0.271945937268348	-0.317672	-0.577913	-0.401471	0.61193343374893	-0.272471	0.2547303011371	-0.21795	0.019354206335937	-0.272306	-0.286111	-0.294857	-0.193082	0.340499564214702	-0.134099	-0.411901	-0.0303232	-0.30248	-0.140683	-0.46241	-0.315087	-0.200355	-0.341349	-0.242363	-0.244693	0.0919194313287809
KEGG_NITROGEN_METABOLISM	0.188029826860067	-0.293764	0.143534811834043	0.0611145832902351	0.167038847208877	-0.136769	0.0948223075607821	-0.239783	0.254523584096071	0.0881128899685638	0.223157433444564	-0.154534	0.224959131034377	0.195659412968831	-0.277282	0.269068344903321	0.192906454674833	-0.119648	-0.256436	-0.110341	-0.360717	0.0272871682414631	0.326800638376909	-0.159038	0.198817010144699	-0.247516	0.0273256340069668	0.0419055190625615	0.291017274184448	0.0892711141952203	-0.352238	0.105451032028451	-0.356676	-0.0829422	-0.344521	-0.0573735	-0.131389	-0.217388	-0.21937	-0.313306	-0.0757584	-0.121264	0.0171216434577778	-0.329058	0.381834929358277	-0.38701	0.30065606789873	-0.215145	-0.144825
KEGG_NOD_LIKE_RECEPTOR_SIGNALING_PATHWAY	-0.372415	0.0319647313155532	-0.0804147	-0.1945	-0.0844739	-0.443185	-0.396424	-0.32694	-0.165711	-0.0921324	-0.0724692	-0.0273981	-0.426804	-0.28138	-0.281097	-0.00392565	-0.378575	-0.372054	0.0725377606164631	-0.374313	-0.24287	-0.349328	-0.420396	-0.0958438	-0.252418	-0.0574376	-0.0452549	-0.111972	-0.0954266	-0.131785	0.00113629526011036	-0.12222	-0.208081	-0.148441	0.102988920141271	0.188400241594047	-0.259407	-0.412707	-0.104006	-0.202882	-0.351	-0.0518093	-0.112281	0.0168256233168349	-0.020991	0.000420362639541955	0.0473394325343615	0.0545842381581026	-0.223488
KEGG_NON_HOMOLOGOUS_END_JOINING	-0.030297	0.0532595529187521	0.284883269861627	-0.116142	-0.0403149	0.25178006119951	0.333082692823986	0.228672199270318	0.220321029395058	0.0990832799843682	-0.180701	0.135479616414495	-0.461217	-0.0484549	-0.12709	0.149940766146484	0.334997651641949	-0.206954	-0.42048	-0.331949	0.273362475772896	0.143085258629618	0.542018432153728	0.0419360699620174	-0.000596829	0.433661603551593	0.0308997290809018	0.122809757998932	-0.25125	0.305629773205301	-0.356027	0.0997219824593847	0.186259949253589	-0.371446	-0.13512	-0.528748	-0.0705574	-0.0556058	-0.0321949	-0.34197	-0.23866	0.183668466710921	-0.151467	-0.120728	-0.355119	0.251761520074555	-0.271971	0.13771700313654	0.116004815482258
KEGG_NON_SMALL_CELL_LUNG_CANCER	-0.119807	-0.0544553	-0.272489	-0.079581	-0.11121	-0.222082	-0.291626	-0.25132	-0.0508487	-0.116996	-0.128629	-0.233305	-0.21787	-0.241741	-0.205071	-0.236452	-0.153917	-0.186466	-0.173547	-0.00143912	-0.275904	-0.157309	-0.0775058	-0.336625	-0.0478212	-0.212176	-0.10904	-0.260906	-0.0364138	-0.165906	-0.101445	0.118419453423136	0.0824531045489487	-0.187444	-0.0599269	0.0360084535718248	-0.247007	-0.121912	-0.0976487	0.0691294032030987	-0.141746	-0.0250862	-0.0703787	-0.0624042	-0.0991349	-0.131679	-0.220717	-0.138801	-0.0183638
KEGG_NOTCH_SIGNALING_PATHWAY	-0.318495	0.189800746320712	-0.274573	-0.332497	-0.091107	-0.336333	-0.100862	-0.309578	-0.0574557	-0.266385	-0.198872	-0.00638406	-0.100687	-0.372105	-0.305519	-0.169069	-0.0873235	-0.398936	-0.145837	-0.388038	-0.205181	-0.173118	-0.136778	-0.245623	-0.166907	0.114056514195513	0.0591470090493402	-0.0499985	-0.308953	-0.259066	-0.0661992	-0.288765	0.166666308605959	-0.354558	-0.0480859	-0.325363	-0.0433289	-0.136291	-0.169979	-0.311863	-0.258647	-0.0286515	-0.368267	0.069445028747782	-0.167405	0.165893957240089	-0.00328669	-0.0544545	-0.00712881
KEGG_NUCLEOTIDE_EXCISION_REPAIR	-0.150877	-0.375442	0.195096224066386	-0.259283	-0.313627	0.151675240561418	0.296521052972673	0.208094475444013	-0.0936116	-0.18911	-0.16551	-0.0522176	0.194134439965852	-0.346144	0.220283820766251	-0.0921082	-0.12326	-0.12398	-0.461673	-0.245568	-0.330575	0.155687191283378	0.226312428559079	0.129414875214314	-0.0483417	0.0422906726820609	-0.35039	-0.0979107	-0.0872864	-0.131278	-0.274275	-0.183489	0.0978745284147362	0.196430788165394	-0.435595	-0.350095	-0.059934	-0.353439	-0.50873	-0.329487	-0.365706	-0.318421	0.0627832937602419	-0.274215	-0.332897	-0.337502	-0.392749	0.114283797314111	-0.164318
KEGG_O_GLYCAN_BIOSYNTHESIS	0.292571698041434	0.30349824712082	0.252890584968732	-0.114337	0.175752306284633	0.0266967172180488	0.416227535770671	0.13403082617089	-0.127314	0.0166541422642016	0.125862437804111	0.217841975444066	-0.188585	-0.395113	-0.120468	-0.374568	0.0625155097724982	-0.39449	-0.260192	0.0043515807491098	0.0199269692148761	-0.0346363	-0.229773	0.0325330386987793	0.083861842220017	0.0442016931804126	0.0924328885008622	-0.0390436	0.0618470391057418	-0.295435	0.224110729298592	-0.185304	-0.398768	-0.0892357	0.106998368846347	-0.201974	-0.35549	-0.356365	-0.42229	-0.167998	-0.412238	-0.270847	-0.0966511	0.224889709965154	0.306769871919325	-0.150483	0.0366194524119263	-0.22357	0.215100291460698
KEGG_OLFACTORY_TRANSDUCTION	-0.503316	-0.467124	-0.509607	-0.52904	-0.453681	-0.494881	-0.648065	-0.594132	-0.559174	-0.564088	-0.533563	-0.502315	-0.477934	-0.539881	-0.553705	-0.509367	-0.53395	-0.526523	-0.511997	-0.498677	-0.522402	-0.520057	-0.425143	-0.449304	-0.544516	-0.549336	-0.509344	-0.509026	-0.530649	-0.552372	-0.552111	-0.577843	-0.46799	-0.519941	-0.456825	-0.61032	-0.379013	-0.381925	-0.479412	-0.337679	-0.428766	-0.448304	-0.436684	-0.500691	-0.540486	-0.514622	-0.596336	-0.584813	-0.559772
KEGG_ONE_CARBON_POOL_BY_FOLATE	-0.199895	-0.669854	-0.280368	-0.133349	0.0529871865642567	0.0549952905424319	0.00465134163501008	0.0897667067184412	0.308664463257206	0.0494074076529682	-0.0570737	0.0222771502084668	-0.115476	-0.199465	0.312684383771649	0.119267470006091	-0.0119234	0.184267268845792	-0.255202	0.104851149650747	0.177570312890968	-0.0328338	-0.0222814	-0.10025	-0.35386	-0.370595	-0.632487	0.196067855302405	-0.0417343	-0.172241	-0.250296	-0.297605	-0.330187	-0.121453	-0.514411	-0.586604	0.125660305920591	0.105389310341406	-0.467233	0.10369907769564	0.0939071788205522	-0.128526	-0.16847	-0.361682	-0.331986	-0.631706	-0.364056	-0.0851101	-0.433516
KEGG_OOCYTE_MEIOSIS	-0.113993	0.314653447215993	-0.115624	-0.127235	-0.037023	-0.0440293	-0.23777	-0.0144665	-0.184638	-0.154288	0.00260269948082792	-0.0479803	-0.103788	-0.025198	-0.0789966	-0.0387623	0.169305306585592	-0.208093	-0.0335528	0.0189379314810557	-0.1396	-0.141688	-0.174496	-0.115883	-0.147204	0.119229934866367	0.148815992913362	-0.12569	-0.067372	-0.199729	-0.120934	-0.296537	-0.123176	-0.0130968	0.199692279753176	0.0343166604253802	-0.208532	-0.0906679	-0.158905	-0.0299953	-0.0516552	-0.230266	0.224463392373568	0.0405195611402713	-0.117976	-0.0250309	-0.166795	0.000220116330682557	-0.00806799
KEGG_OTHER_GLYCAN_DEGRADATION	0.111255467977147	-0.261789	-0.710066	-0.324894	-0.0809932	-0.446812	-0.386356	-0.199365	-0.157364	-0.274968	-0.0344694	-0.402244	-0.550283	-0.654429	-0.572768	-0.537223	-0.431194	-0.0270823	-0.454412	-0.543504	-0.249922	-0.163362	-0.628188	-0.661059	-0.0248699	-0.493058	-0.296187	-0.390234	-0.178613	-0.538263	-0.747085	-0.518853	-0.27655	-0.335082	0.380718578324388	-0.36522	-0.175864	-0.364452	-0.180577	-0.402173	-0.161842	-0.3796	-0.156289	-0.181477	0.1299633485957	-0.222854	-0.539283	-0.47655	-0.0521189
KEGG_OXIDATIVE_PHOSPHORYLATION	-0.142504	-0.198244	0.167955644405701	-0.239378	-0.382146	0.0508090602355756	-0.259899	0.0735837414974983	-0.432891	-0.537235	-0.202005	-0.533058	-0.0893831	-0.197866	-0.298874	-0.337863	-0.242212	-0.0522311	-0.441753	-0.0705309	-0.245417	0.0488164855282349	-0.215149	0.0579707039892282	0.143653446561439	-0.0787527	-0.373198	-0.412616	-0.141351	-0.228022	-0.47452	-0.339344	-0.0868964	-0.184818	-0.400119	-0.13995	0.127805236604601	0.119885062354877	-0.0706392	0.0204019061574123	-0.186802	-0.265104	0.0846612865609662	0.0518739072448363	0.115628440903135	0.00916703154454182	-0.0804596	0.0249219032891056	0.200300005116009
KEGG_P53_SIGNALING_PATHWAY	-0.120477	-0.0286949	-0.210449	-0.00216439	-0.220717	0.0403985305240223	-0.261525	0.135025117388235	-0.157566	0.0953534750212245	0.0926440811488009	-0.147646	-0.281098	-0.0404114	-0.0246755	-0.00188556	-0.103185	-0.0367458	0.108138377627528	-0.0866707	-0.356254	0.254888697473815	0.139401688843811	0.200848906416463	-0.0436485	0.0434924395077945	-0.0294348	-0.00627144	0.179439905955418	0.061380717001555	-0.0506188	0.206164591687012	0.220348498833912	0.0445329610970126	-0.0304552	0.144831549669632	-0.000245742	-0.0678641	0.132988100575659	-0.193782	-0.112066	0.0175798394989121	0.291946642689538	-0.120473	0.138259243223807	-0.0878669	-0.00528122	0.251138024626583	0.122041745707573
KEGG_PANCREATIC_CANCER	-0.104697	0.191077886340531	-0.180381	-0.0427604	-0.129402	-0.193604	-0.340327	-0.100454	-0.0952794	0.130561331593893	-0.0709026	-0.00289717	-0.258224	0.169669763857642	-0.142049	-0.146022	-0.0431901	-0.210953	0.212400672027268	0.0734305575070089	-0.218745	0.0239430042130136	-0.0869791	-0.0754802	0.0141799489798776	-0.0620291	0.0692419232017227	-0.249742	0.13695496321336	0.088586050796886	0.146119456649851	0.0481301582933653	0.0896411885452071	-0.0215348	0.173548215805341	0.280031959701406	-0.102632	0.0170000019734378	0.0540868585103094	0.187806183835111	-0.158969	-0.0101547	0.0630237999449779	0.176727230108729	0.227166684936002	0.163324443368238	-0.0565165	0.035260551156186	-0.0916255
KEGG_PANTOTHENATE_AND_COA_BIOSYNTHESIS	0.0613082557972249	-0.487585	0.167252999352836	-0.335685	0.19167146675779	0.207064848980192	0.367236441262739	0.229928430699078	0.200991834358988	0.0829484011752697	0.322118786728637	-0.153495	0.194050120507242	0.192160966401047	-0.25363	0.273726423611182	0.297047190441437	-0.0385353	-0.246203	-0.0413042	0.107231683579593	0.161605435126513	0.303411104547803	-0.0840763	-0.0935919	-0.173074	-0.398786	0.256965640990023	-0.366036	0.0486202814505517	-0.410708	-0.1037	-0.300381	0.16013221491908	-0.107879	-0.264299	0.00964388292782298	-0.517152	-0.481044	-0.215262	0.0676509320198366	-0.358542	-0.395071	-0.426869	-0.25485	-0.470953	-0.208548	0.112153097694747	-0.0892132
KEGG_PARKINSONS_DISEASE	-0.00719691	-0.151696	0.230851683888529	-0.0667329	-0.379994	0.181291988637819	-0.238292	0.227789943825849	-0.385466	-0.481122	-0.195384	-0.514716	-0.118004	-0.24203	-0.191695	-0.313342	-0.195422	0.127434568238982	-0.465605	0.0222653966396262	-0.232364	0.277865979831749	-0.280933	0.177473597912294	0.20978409856992	-0.031018	-0.348266	-0.38194	-0.21204	-0.129453	-0.457454	-0.390838	0.0744962223778162	-0.192646	-0.364681	-0.153738	0.104518797913121	0.112066077227211	-0.109228	0.0298556876794349	-0.0838332	-0.262687	0.142568153267683	0.147500430656268	0.146323546864797	0.0696002962899196	-0.0719647	0.0536893270079051	0.197644272229812
KEGG_PATHOGENIC_ESCHERICHIA_COLI_INFECTION	-0.399487	0.256791325759639	-0.326976	-0.233839	-0.222615	-0.385721	-0.468546	-0.413947	-0.143891	-0.250688	-0.175358	0.00806000348336003	-0.47787	-0.358345	-0.318184	-0.323065	-0.562067	-0.414799	0.365004524064623	-0.3699	-0.275457	-0.106599	-0.198749	-0.249492	-0.100692	0.00766044152913115	0.308222661358326	-0.433754	0.0417410920937768	-0.331964	0.129892016193054	0.0450852699797759	0.0277180142949891	-0.0425105	0.191082827057222	-0.0603866	-0.381212	-0.227885	0.261569111678989	-0.279299	-0.397649	-0.258757	0.356052079148162	-0.163699	0.278757665497193	0.181249861626491	-0.250246	-0.300827	-0.195009
KEGG_PATHWAYS_IN_CANCER	-0.134777	0.15864744735332	-0.195427	0.00635355422072775	-0.165825	-0.170528	-0.178029	-0.196911	-0.0471627	0.0431399935547757	-0.157757	0.0576156169483458	-0.263196	-0.0612631	-0.0929514	-0.113515	-0.108093	-0.188221	0.122889431579345	-0.120375	-0.206683	-0.0302659	-0.0612343	-0.0903423	0.040275350993365	0.105283836793348	0.143421162310617	-0.157103	0.0683186819634282	-0.0590941	0.140672541121374	0.0432706305788988	0.036211744046963	0.00861312167416917	0.189824700399949	0.100241665599859	-0.137659	0.0153499177886546	0.107280582462911	-0.00473071	-0.100468	-0.120646	0.0679183852306303	0.122042301818762	0.203439355930101	0.122126785517286	-0.0103147	0.0492899542086024	0.0125821584934451
KEGG_PENTOSE_AND_GLUCURONATE_INTERCONVERSIONS	0.0657807885925257	-0.801977	0.161974807377263	-0.434886	-0.0212015	-0.0418365	0.189962332268235	0.342241199019177	-0.566487	0.011937450535443	-0.370519	-0.479389	-0.321896	-0.0246934	-0.37421	0.130751555723559	-0.308374	-0.671217	-0.268446	-0.63069	-0.578214	0.353548155253722	0.373640045968552	0.297099752540738	0.2178731029566	0.140870848636297	-0.19492	0.0166836089575337	0.314361100813981	0.283104351302707	-0.635448	0.256115459538017	0.155923479665995	0.179214774470714	0.193839291503598	-0.0445443	-0.304235	-0.145112	-0.124876	-0.292666	-0.305426	-0.0658112	-0.558544	-0.283409	-0.0678521	-0.628304	-0.0995774	0.0602638333289705	0.141281060830094
KEGG_PENTOSE_PHOSPHATE_PATHWAY	0.00271447067499792	-0.0762205	0.35023980417749	-0.0260662	-0.308171	-0.026476	-0.305209	0.19528013467711	-0.329286	-0.0144705	0.110084867559254	-0.338455	0.0340978640291694	0.089791033380078	-0.306028	-0.183841	0.302106434625618	0.0181369517638259	-0.0433507	-0.0585887	-0.127134	0.160260511154858	-0.184424	-0.134957	-0.212241	0.250341516106325	-0.212359	-0.21964	0.276186968327215	-0.0935631	0.0126793512419307	-0.204496	0.113922929093214	-0.0497457	-0.122433	0.119586725779385	0.129391795191146	3.52930836073906e-05	0.133270237024204	-0.104317	-0.413704	-0.129883	-0.153431	-0.310015	-0.130458	-0.327406	-0.200075	0.0785305271976649	-0.360261
KEGG_PEROXISOME	0.158867609383428	-0.66082	0.332761762769436	0.118484494750378	0.192996697706035	0.318831785816837	0.27231769121039	0.457867132076952	-0.284464	0.0293145613763356	0.140752928163132	-0.320745	0.158938521549357	0.238808563718546	-0.0388475	0.0491822756388953	0.193460028293527	0.285969503768929	-0.456004	0.17344558846595	0.0519988429625468	0.422113064110248	0.386575761909307	0.16974254381506	0.176750361407279	-0.166086	-0.404288	0.171914769480633	0.0430029996098995	0.11243468249757	-0.479911	-0.0127624	0.102939830043426	-0.220152	-0.346292	-0.00770403	0.10001981231042	0.0320832995749365	-0.474055	-0.342855	-0.183435	-0.0383057	-0.331971	-0.398784	-0.36469	-0.610724	0.0367077435391598	0.134160294286054	0.0204466078564365
KEGG_PHENYLALANINE_METABOLISM	-0.065987	-0.574934	-0.143973	0.301785543969694	0.0265811882611157	0.0510234745938499	0.281870030802408	-0.0907893	0.0599335509201034	0.209866843659305	0.144791490743282	-0.100673	0.326681423204463	0.166595616410398	-0.122669	-0.271096	-0.106472	0.217002197684208	-0.0267683	0.412881498205345	0.165132908639728	0.101147431322092	-0.139058	-0.12007	-0.235189	-0.338841	-0.462794	0.216241312720026	0.131261625459284	0.178137153029904	-0.373021	0.0895135949009312	-0.246317	-0.0459937	-0.358792	-0.352611	0.0582197260187288	0.393404826880771	-0.389388	0.0107653509361677	0.0393245411889029	0.0617201587058756	-0.383681	-0.530054	-0.230151	-0.214313	0.339470949081632	-0.486331	-0.0212186
KEGG_PHOSPHATIDYLINOSITOL_SIGNALING_SYSTEM	0.0330938829215377	0.0829822305266033	-0.343513	0.0213858758225391	0.15371765266963	-0.276636	0.0184872911317913	-0.344045	0.178249333392259	-0.139707	0.123272316469114	-0.0316174	-0.192088	-0.221467	-0.116627	0.0225557017901965	0.0185965387647419	-0.0770579	0.0237392552314776	-0.166767	-0.0532491	-0.159148	-0.188233	-0.144995	0.0197603018902547	-0.262355	0.131844434081249	0.0394798420301057	-0.282782	-0.328503	-0.246033	0.0100258504342737	-0.0816146	0.0685075711616689	-0.0150936	0.00962643384181094	-0.154084	-0.194763	0.0928401935776315	-0.109056	0.188804901225336	0.0431535723387504	-0.264288	-0.0687439	-0.17148	0.0478313736898887	0.00777128878843364	-0.0112327	-0.108783
KEGG_PORPHYRIN_AND_CHLOROPHYLL_METABOLISM	-0.167263	-0.694719	0.0578170780648743	-0.0381947	-0.0131124	0.0861677337778978	0.182804677773297	0.293341755243308	-0.0731072	0.0358478080154747	-0.0954715	-0.303801	0.113817257897903	-0.0311924	-0.237543	-0.145179	-0.136591	-0.221345	-0.452124	-0.218438	-0.221259	0.125387889446647	0.203541820130982	0.00325738622972502	0.227700819922931	-0.227618	-0.285718	-0.179283	0.0601139315194384	0.179768713314136	-0.219888	-0.0186105	0.064918415950588	-0.0844393	-0.236569	0.0707717013627603	0.0214596315593157	0.159524344984862	-0.102628	-0.052571	-0.129762	-0.113232	-0.203622	-0.485379	-0.194622	-0.597413	-0.221283	0.10401129949541	0.0601627959722852
KEGG_PPAR_SIGNALING_PATHWAY	0.0828912415725061	-0.5585	-0.0641488	0.111521117732185	-0.0656918	0.104701087455152	0.176114513390974	-0.0789351	-0.123989	0.0592202387953973	-0.1244	0.0219859664865282	0.00353124478279393	0.0546240922395429	-0.313658	-0.118957	0.0365624872264054	0.0323759322609402	-0.363531	-0.130913	-0.212652	0.167653062753744	0.179881164811541	-0.198081	-0.0938846	-0.256133	-0.204537	-0.074318	0.209752178837267	-0.0630946	-0.140292	-0.00794868	-0.0116941	-0.284301	-0.167402	0.0213381310309987	-0.211304	-0.123971	-0.224348	-0.16676	-0.070349	-0.193552	-0.185917	-0.105792	-0.083548	-0.335942	0.0965783594083301	0.0458758990920185	0.200622840088505
KEGG_PRIMARY_BILE_ACID_BIOSYNTHESIS	0.265661598240387	-0.808717	0.315375401442948	0.13653755874663	0.275971954408684	0.324924687398167	0.362695646966256	0.322435554688548	-0.12221	0.243161783331591	-0.369579	-0.255579	0.00927806926936453	-0.125432	-0.44765	0.208587370310311	0.355412981867768	0.0284473815574711	-0.584548	-0.270299	-0.247106	0.469049095294706	0.369170783891574	0.312330277102736	0.519032417578443	-0.595179	-0.371191	0.375625713104431	0.0433598345832954	0.154369202590944	-0.594157	0.269616330956497	0.425983423591669	-0.164671	-0.274612	-0.0288497	-0.181839	-0.0361597	-0.265744	-0.264441	-0.269022	0.24408791936475	-0.22117	-0.562266	-0.186106	-0.744144	0.224206306322167	0.0177526027090373	-0.0211768
KEGG_PRIMARY_IMMUNODEFICIENCY	-0.367724	-0.321245	-0.411185	-0.432447	-0.308632	-0.550285	-0.414704	-0.493355	-0.281551	-0.525631	-0.221231	-0.346104	-0.492269	-0.547192	-0.529536	-0.44722	-0.477873	-0.625001	-0.177712	-0.544569	-0.409889	-0.384529	-0.419863	-0.36529	-0.524746	-0.31714	-0.0651207	-0.170275	-0.152455	-0.254664	-0.0729486	-0.123885	0.18884825800407	-0.127524	-0.168736	-0.150818	-0.293847	-0.394828	-0.000805602	-0.133888	-0.51934	0.0855917810187276	-0.268659	-0.193285	-0.187838	-0.131396	-0.2784	-0.427588	-0.202421
KEGG_PRION_DISEASES	-0.125246	-0.371289	0.326138359179563	0.166855904896407	0.100367089825668	-0.147407	-0.266644	0.00156367683097142	-0.0931379	0.205806697392617	0.00279450958695071	0.341451961863063	-0.337485	-0.129023	0.218072687948624	-0.23356	-0.149335	-0.249904	0.243198589683138	-0.17055	-0.153032	-0.0924706	-0.261864	-0.120745	-0.289275	-0.492518	-0.155012	-0.0484794	-0.0498649	-0.159058	0.16631935859856	0.123207049201321	0.147650581705846	-0.105054	0.0824419648531382	0.130448754097254	-0.0096538	-0.0673117	0.137483032758912	0.12913801438234	0.114494766938988	0.120829149151629	-0.177613	-0.0968065	0.0541664826371104	-0.119089	-0.20992	-0.383104	0.130863874115072
KEGG_PROGESTERONE_MEDIATED_OOCYTE_MATURATION	-0.0109372	0.252895916033669	-0.138813	-0.0121237	0.0498387661546069	-0.164509	-0.23824	0.0391164955522209	-0.0887483	-0.257357	-0.114625	-0.17033	-0.172215	-0.00237124	-0.243814	0.0801016355642044	0.118417342682618	-0.137262	-0.021855	-0.00460553	-0.279325	-0.160976	-0.119711	-0.00744327	-0.0755022	0.194125816520707	0.131960432108863	-0.0885815	0.0195440257818797	-0.143769	-0.0243852	-0.186931	0.0546910254379611	0.00744786260705538	0.1158647960543	0.051055099928159	-0.0981402	-0.197149	-0.146736	0.0294469259577825	-0.0824491	-0.0670194	0.247126484702982	-0.0142549	-0.118129	-0.0570754	-0.306727	-0.0216979	0.0638869649564492
KEGG_PROPANOATE_METABOLISM	0.16350415113392	-0.735111	0.245069908842841	-0.124893	0.268532073114787	0.156401993013904	0.350896047976985	0.393811446566678	-0.188149	0.339377563559787	0.183789853400487	-0.260286	0.418608565198675	0.275108737008076	-0.189854	0.0207749642780229	0.341572642081907	0.235787825438306	-0.456303	0.179477315462469	-0.0190445	0.433471303547056	0.416878720452411	0.303966349533232	0.36582809950637	-0.524888	-0.361184	0.0835339648757536	0.153430996446937	0.188166924694932	-0.391079	-0.080446	0.0510963188437283	-0.295116	-0.450371	-0.274677	-0.0650941	-0.209176	-0.455514	-0.419264	-0.256319	0.0343567290998527	-0.280848	-0.401109	0.0161058632136216	-0.60693	-0.329223	0.0568130781663769	-0.0694809
KEGG_PROSTATE_CANCER	-0.174901	0.0703967055125835	-0.166726	0.114924697854861	-0.195372	0.00306551164677407	-0.201584	-0.14139	0.00337856651761342	0.0241848514493234	-0.0605897	-0.052271	-0.228953	-0.0460293	0.00323984395773763	-0.0967207	-0.103725	-0.156302	0.111703554035334	0.0563006673631557	-0.0341712	0.0462816515426377	-0.183596	-0.0393981	-0.0886854	-0.14199	-0.0625081	-0.0389061	0.0508927094466086	0.0133930699035737	0.0537610326853591	0.0417625646158717	0.0323097316636686	-0.10962	-0.0728139	0.113220396332574	-0.189659	-0.0295064	0.0897407153567007	0.0655207320271883	-0.031465	0.0357425733650305	0.0401954478514858	0.0522737456567597	0.139809473087599	0.0694608788554823	-0.109285	-0.0872697	0.0474144207079787
KEGG_PROTEASOME	-0.184876	-0.442513	-0.0834566	-0.557682	-0.560553	-0.505357	-0.420089	-0.385003	-0.475207	-0.667886	-0.265347	-0.551978	-0.185067	-0.185381	-0.167433	-0.0808423	-0.521099	-0.453005	-0.204356	-0.32252	-0.167376	-0.173564	-0.300948	-0.196406	-0.296842	0.0509836379949071	-0.45215	-0.440763	-0.261526	-0.4962	0.0573562068005827	-0.169543	-0.281477	-0.145477	-0.288009	-0.293885	-0.285337	0.00239732915704366	-0.396838	-0.291965	-0.171494	-0.319969	-0.207319	-0.65652	-0.579934	-0.189948	-0.196309	-0.405507	-0.302171
KEGG_PROTEIN_EXPORT	0.460699829166488	0.0497572946187814	0.396730682990159	0.141968231809848	-0.457338	0.51077821975463	0.179152427992472	0.320557453143978	-0.438665	-0.408737	0.430304539966062	-0.300952	0.0200926459091033	0.0730179660457987	0.321679661129264	-0.338383	-0.353106	0.370623591962793	-0.238648	-0.309913	0.632612309523251	-0.0579236	0.0289226753357191	0.463443819001564	-0.479357	0.0857546470449214	-0.247132	-0.418491	-0.168524	0.00503731865346871	0.226915362931775	-0.423445	0.008736295598785	0.240576796298821	0.0436720639242819	-0.341609	0.168476824186768	-0.130018	-0.360055	0.425370003462139	-0.249004	-0.259912	-0.222915	0.0986749156520878	-0.422923	-0.0204561	-0.478741	-0.358493	0.0865103583159461
KEGG_PROXIMAL_TUBULE_BICARBONATE_RECLAMATION	0.017542552389137	-0.330897	-0.214466	-0.328642	0.12602472875337	-0.0699484	-0.0567334	-0.236022	0.139525281600757	0.0493610649165785	-0.32719	-0.239233	-0.208033	-0.0599744	-0.439305	-0.286887	0.193220940029603	0.00540708787264177	-0.19821	-0.19577	-0.443011	-0.0225553	0.0684784021410486	-0.13749	0.277096472809974	-0.307192	0.0198199763781049	0.0445387821904148	0.0463404064167136	-0.197746	-0.201331	-0.150383	-0.0506622	-0.36152	-0.239669	0.0660537626826337	-0.0865741	0.0716192420729946	0.142486852506086	-0.0697576	-0.0209499	-0.189075	0.186616197069758	-0.371955	-0.173444	-0.0669018	0.38806938533815	0.161873049598831	0.320376347151938
KEGG_PURINE_METABOLISM	-0.134704	-0.0905441	0.0665498628233535	-0.0559785	-0.0518852	0.103447711976195	0.0366501785913753	0.240258156729267	-0.177261	-0.0546558	-0.200037	-0.0398219	0.114012566293305	0.0571308783460664	0.0363799020673778	0.0474841251767899	-0.0050662	0.00177025799113792	-0.122614	-0.0624412	-0.0802376	0.0679673213785996	-0.0952205	-0.0177559	-0.00361828	-0.032118	-0.0678753	0.00203183645267646	-0.0291771	-0.102747	-0.0701724	-0.228089	0.0223722844669145	0.0332470536891245	-0.088155	-0.0391592	-0.0649507	0.0256255266711997	-0.155457	-0.12834	-0.0554296	-0.17793	0.0691953386489673	-0.147782	-0.247082	-0.0166387	-0.200883	-0.11719	0.0437579895772419
KEGG_PYRIMIDINE_METABOLISM	-0.205111	-0.172722	0.102148940825443	-0.156855	0.00832308747559071	0.0672418077466794	0.0666862202976597	0.345446203007068	-0.0492118	-0.03248	-0.162934	0.197643666489587	0.149653933277359	0.236562564377345	0.222260141889275	0.273260790689455	0.127784031014824	0.130364284760798	-0.123783	0.123595910399173	0.0572662753643069	0.0664725913633728	0.00434774485683695	0.00249499954699844	-0.221214	0.157430452996197	-0.279254	0.0366982511176942	-0.104901	-0.00161558	-0.128017	-0.0609784	0.182137363206349	0.222619503682033	-0.0198296	0.0143340465521922	0.011717879013184	-0.243984	-0.336831	-0.217576	-0.159451	-0.164021	0.118844774069767	-0.13571	-0.175193	-0.0881752	-0.13071	0.0582950402633631	0.0614285401873005
KEGG_PYRUVATE_METABOLISM	0.0524901536838977	-0.578899	0.139828655991316	-0.254328	-0.0503518	-0.149534	-0.0099622	0.170842719206042	-0.324852	0.0393489912939934	0.0769588127779951	-0.272406	0.10750392849743	-0.0652007	-0.277897	-0.101217	0.0879870058959011	-0.0069337	-0.325674	-0.19634	-0.182533	0.215093727927934	0.0489550755734085	0.29713952287985	0.282233562626947	-0.184513	-0.281871	0.0128693625377287	0.202603306850967	0.0777706699574282	-0.233126	0.0106117611532745	0.210783460639791	-0.12843	-0.117408	-0.0979713	-0.304389	-0.130482	-0.198633	-0.267417	-0.240342	-0.132131	-0.176292	-0.133227	0.0510955369164574	-0.423823	-0.287524	-0.015264	0.0661070368146208
KEGG_REGULATION_OF_ACTIN_CYTOSKELETON	-0.217999	0.233519613211458	-0.155271	0.0792862694617173	-0.0157701	-0.291716	-0.212939	-0.112209	-0.0511179	-0.0998379	-0.0881382	-0.0075739	-0.195661	-0.0941704	-0.174902	-0.178225	-0.243943	-0.175635	0.223954313041168	-0.229703	-0.187565	-0.107417	-0.0127971	-0.103483	0.0331354577079051	0.0900908649881871	0.10381260855364	-0.236503	0.118853176660897	-0.102656	0.179694391445258	0.0616893598823574	0.00426767133595848	-0.0507111	0.212239323759797	0.0884143219113876	-0.0949199	0.0290741289054424	0.200682699720993	0.0571185602877975	-0.0515868	-0.00762744	-0.0527056	0.141173479844044	0.20703390577599	0.200522577727839	-0.00690269	-0.211478	0.0639043832415725
KEGG_REGULATION_OF_AUTOPHAGY	0.0590870279765551	-0.140204	-0.350661	-0.129078	-0.0786828	-0.0838887	-0.185593	-0.237982	-0.135255	0.0609710492041566	0.055245710543705	-0.211954	0.175620631457796	0.214401558785705	0.171469109099831	0.150212944665411	0.156966754371643	0.00209512571287954	-0.32854	-0.0323022	0.0760163807416414	-0.136893	-0.200085	-0.185962	-0.220719	-0.114245	-0.258826	0.163756203241939	0.141660256713253	0.178105749641592	-0.119535	0.28453755214784	-0.16008	0.295424549997296	-0.338122	0.218495991245561	0.211960427655039	0.225367083068626	0.4181247594662	0.636399587268522	0.398462508128192	0.360737410995736	0.0946252279539428	-0.19665	0.0922841896253669	-0.275953	0.184032133519332	-0.120623	-0.240704
KEGG_RENAL_CELL_CARCINOMA	-0.12141	0.201686990250325	0.1305653712994	0.182500686866321	0.0376341137616256	-0.0773926	-0.218878	0.039602827943557	-0.0957677	0.0772368543609196	0.061919135045716	0.168152271073534	0.0272162667923006	0.0119102013184009	0.000230471954180328	-0.204954	-0.0435	-0.0831753	0.104622516394409	0.0462938396589219	-0.16576	0.0809028263203072	-0.0036153	0.01135609467544	0.0102858369385139	0.0655448970648099	0.0498773634439807	-0.039124	0.0402983300640978	0.0259273668861669	0.0818482345409999	-0.0347436	-0.0684647	-0.250119	5.06339730774741e-05	0.0135693936238905	-0.264655	-0.293715	-0.0547182	-0.0243194	-0.187575	-0.330914	-0.0716037	0.0512273132313562	0.234185833410672	0.117434200309956	-0.146561	-0.169679	-0.117469
KEGG_RENIN_ANGIOTENSIN_SYSTEM	-0.119085	-0.600639	-0.0778878	-0.0661558	-0.0767213	0.130272500253824	-0.0623151	0.32321845043701	0.0349063064073246	0.147856443303471	0.119032781553469	-0.202026	0.301873755626919	0.470393467570277	0.19785297126494	0.333213144230505	0.0606212479538279	0.188583064734797	0.225354756782781	0.147930799467172	0.0452455927008393	0.0384919421756934	-0.283094	0.41906483012659	-0.306337	-0.42653	-0.0387735	-0.0938502	0.235469723614819	0.126847558954071	-0.111472	0.048026668711274	0.046722978734748	-0.0427161	-0.101472	0.111380273013925	0.271929919804007	-0.101777	0.172099987117776	-0.123409	0.071764027354374	0.0540540451097848	-0.26252	-0.138775	0.0842026420816697	0.146967723439625	-0.3221	0.119492896692441	0.0104899172446944
KEGG_RETINOL_METABOLISM	-0.0132634	-0.746453	0.14042856216037	0.116792683182756	0.15704716984995	-0.0504687	0.297254381642578	0.169151584081911	-0.266925	0.180425292353153	0.0732410367351414	-0.225725	-0.00573886	0.0806293258577291	-0.42817	0.0485723355142867	0.0986177776033744	-0.15503	-0.406204	-0.297118	-0.258331	0.141876936777389	0.341108026422656	0.245520179399642	0.257252238201002	-0.527166	-0.270709	0.326452918634757	0.171806549951834	0.385875078243838	-0.532404	0.293815462467098	-0.179116	0.113615518961402	-0.209636	0.0285745307996439	-0.00960208	0.115802259403729	-0.364756	-0.0674488	-0.313537	-0.164653	0.182627670879371	-0.262812	-0.231415	-0.563877	0.204545203674462	0.0723423791595452	0.145204296677281
KEGG_RIBOFLAVIN_METABOLISM	-0.128899	-0.100907	0.128405873112078	-0.169749	0.249112774985834	0.122920099999121	0.072654251406055	0.338950920928988	0.210613528705312	-0.180927	-0.0944641	-0.393671	0.220704706561618	-0.195177	-0.133498	0.147178507213887	0.35057642658154	0.111735302514187	-0.174415	-0.351755	0.0631494827176602	-0.112724	0.565416962990004	0.359483290978847	0.413654709552652	-0.131783	-0.27824	-0.09963	-0.266997	0.0156770684959593	0.13958142014547	-0.273859	0.187863552867004	-0.083414	-0.131516	0.115855351197077	0.191095522050705	-0.286116	-0.0949901	-0.118025	-0.0763229	-0.097206	0.123276376721663	0.0285335222623903	0.182545307475872	0.0248229739369626	-0.326733	-0.0490088	-0.201308
KEGG_RIBOSOME	-0.304655	0.204031692059632	-0.312996	-0.190999	-0.679147	0.0213700039526068	-0.352245	-0.106601	-0.476412	-0.236154	-0.428328	-0.0520512	-0.039329	-0.517901	-0.526267	-0.696287	-0.3967	-0.308354	0.240294621912438	-0.675875	-0.604381	-0.267425	-0.17652	-0.445813	-0.0359965	-0.0804209	0.266186095702434	-0.517445	-0.0782456	-0.317593	-0.109318	-0.438327	0.0618173848270192	-0.0469744	0.167627465048161	-0.516594	-0.17235	-0.113653	0.260016115923723	-0.0143394	-0.297958	0.0909028988884274	0.235199390326599	0.339771943047332	-0.167655	0.417722539803008	-0.12567	-0.518107	0.148890352416792
KEGG_RIG_I_LIKE_RECEPTOR_SIGNALING_PATHWAY	-0.343878	0.000779643065235522	-0.170455	-0.33972	-0.0241784	-0.269679	-0.0733012	-0.0662892	-0.152653	-0.0803259	-0.254286	-0.0819416	-0.237998	0.076273490709556	-0.115815	-0.00756416	-0.137608	-0.297936	-0.0114945	-0.249101	-0.199073	-0.319867	-0.296344	-0.235003	-0.226668	-0.0823037	-0.0475023	-0.0263349	0.0531187080069174	-0.103491	-0.301347	-0.131024	-0.234302	-0.078595	-0.0286983	0.21125871008111	-0.115528	-0.162474	-0.117829	0.00987917330389076	-0.100376	0.0647303498673197	-0.0114745	-0.0892096	-0.18122	-0.282908	0.0018830924129645	0.150458380665167	-0.37365
KEGG_RNA_DEGRADATION	-0.250076	-0.258627	-0.116452	-0.446726	-0.330338	0.055768296052651	0.0284860203581968	-0.28514	-0.42798	-0.348812	-0.437837	-0.267387	-0.170234	-0.134874	-0.338753	-0.104394	-0.482408	-0.339689	-0.354643	-0.264511	-0.346856	-0.0839841	-0.277334	-0.301854	-0.320993	0.0915731639775562	-0.259213	-0.318174	-0.332437	-0.186739	-0.283579	-0.434633	-0.440433	-0.0938807	-0.390424	-0.231218	-0.422303	-0.46028	-0.529026	-0.410859	-0.312234	-0.488918	-0.308659	-0.397011	-0.517555	-0.244556	-0.291948	-0.363049	-0.283433
KEGG_RNA_POLYMERASE	-0.167975	-0.225814	0.100398474464263	-0.240845	-0.233272	0.151964787965115	0.248080322591798	0.0025227417620339	0.0703209592821066	-0.105873	-0.45333	0.0952532202889294	0.307304654700341	0.409203903574192	0.399508316993943	0.277570137644515	-0.0420854	0.113992509540166	0.125609395419927	0.351906895667362	-0.160534	0.0876225762741001	-0.253559	-0.0273587	-0.179833	-0.190269	-0.223742	0.0864609772728622	-0.38931	-0.108234	0.190947346073871	0.096016077528642	-0.222639	0.185092357590778	-0.156003	-0.112731	0.0789707623661842	-0.0466123	-0.2975	-0.347451	-0.0561046	-0.329254	0.171503938040132	-0.2247	-0.387824	0.253179615146186	-0.217006	-0.232933	0.219159663803524
KEGG_SELENOAMINO_ACID_METABOLISM	0.0111300468167131	-0.330922	-0.247708	0.228770144817839	0.275280378666005	-0.081142	0.267436548865714	-0.0609439	0.210425149381368	-0.0685576	0.0490590837911404	0.180826909056902	0.123837640353405	-0.00419724	-0.0315755	0.249939168945813	0.144142751531089	0.0512922952289492	0.166016333757328	0.124928636728521	0.0589668166305728	0.36354148619692	0.0641841977430912	0.108052441388428	-0.0615107	-0.0435893	-0.164129	0.387604525368925	0.176809345359765	0.0889037354302139	-0.196071	-0.0447134	-0.151976	-0.0321447	-0.206179	-0.27223	-0.16204	-0.262104	-0.315502	-0.350826	0.331448899827787	0.126809534388825	0.0444216791030926	-0.469465	-0.269377	-0.189873	-0.163944	-0.195001	-0.252885
KEGG_SMALL_CELL_LUNG_CANCER	-0.276629	0.167626401165021	-0.277477	-0.129106	-0.225719	-0.175329	-0.246879	-0.124903	-0.0710057	-0.148235	-0.231362	-0.0103474	-0.444843	-0.283094	-0.271793	-0.198381	-0.294859	-0.257859	0.0688064570603972	-0.0697048	-0.223634	-0.0569296	-0.147782	-0.0614617	-0.00446681	0.0194573251314916	0.14393233099582	-0.280626	0.09660921786962	-0.244609	0.0786624679264124	0.134775079738818	0.0767066557860912	0.0245136652558699	0.226968428071249	0.138483246421611	-0.27901	-0.100263	0.110344886066031	-0.0902785	-0.3011	-0.095911	0.0475125670707973	0.159041018933127	0.167332766315054	-0.0563406	-0.110518	0.190194683652388	0.017868079612644
KEGG_SNARE_INTERACTIONS_IN_VESICULAR_TRANSPORT	0.232749138023615	0.112814426652132	0.419185339113009	0.0562599414637272	-0.106404	0.0279491146957986	-0.14626	0.176427022995206	-0.272518	-0.304358	0.0197670205306026	-0.0439436	-0.0990497	-0.00492291	0.224626566136746	-0.16555	-0.0402066	-0.0959317	0.0517419965956281	0.00654183857746884	0.215859107081043	0.190560058937699	-0.0577441	0.345787019690194	0.0652005360670403	0.115715340148467	0.233586689359778	-0.376433	0.118693370035575	0.172616999604134	-0.141174	-0.112077	0.00446087495412859	0.0016816229666356	0.0694998211093013	-0.0136202	-0.0767007	-0.149246	-0.0826439	-0.000897606	-0.13183	-0.241505	0.338999791551669	0.153810140475506	0.0723604658100008	0.132773355728893	0.00955971380225368	-0.00151979	0.217171787770101
KEGG_SPHINGOLIPID_METABOLISM	0.216306561945957	-0.0986023	-0.461524	-0.091353	-0.33961	-0.12538	-0.266743	-0.407178	-0.315491	0.143954383858052	-0.0496455	-0.339703	-0.541945	-0.562062	-0.420993	-0.396569	-0.451004	-0.340699	-0.158643	-0.481837	-0.271826	-0.118561	-0.235505	-0.296421	-0.0244133	-0.256231	-0.0449846	-0.371765	0.250671251475122	-0.219127	-0.184945	-0.251829	0.260780614753507	-0.432621	0.125983156381633	-0.114685	-0.333733	-0.327284	-0.0875614	-0.34581	-0.311116	-0.297501	-0.0817053	-0.243119	-0.0221442	-0.0763387	-0.442268	-0.150234	-0.163534
KEGG_SPLICEOSOME	-0.386144	0.00547267695249534	-0.189503	-0.196476	-0.291225	-0.1118	-0.121128	-0.106715	-0.22618	-0.0482355	-0.250083	-0.0120029	-0.098201	0.00219025084415808	-0.182203	-0.208506	-0.244343	-0.346109	-0.0432548	-0.341208	-0.223917	-0.299253	-0.236057	-0.322557	-0.310701	0.00856576393496125	-0.20735	-0.273766	-0.3066	0.0206767520727361	-0.273472	-0.310854	-0.078875	-0.204157	-0.12366	-0.45841	-0.376758	-0.445188	-0.33211	-0.402328	-0.249912	-0.183264	-0.237178	-0.119183	-0.462641	0.0531545017782157	-0.20775	-0.139017	-0.141547
KEGG_STARCH_AND_SUCROSE_METABOLISM	-0.126587	-0.580375	0.230846631648262	-0.22462	0.101889362309202	-0.135733	-0.00457909	0.110232118721204	-0.0554247	0.0343008975759043	0.0252340803783022	-0.459064	-0.00224607	-0.0399501	-0.209113	0.191802420014481	0.0900043677290798	-0.38635	-0.291671	-0.361855	-0.118176	0.258899339623599	-0.00209541	0.111425792119075	-0.0893965	-0.25491	-0.259862	0.122820753628836	0.0903311515487465	-0.0168604	-0.481684	-0.00188764	-0.180904	-0.0606981	-0.181371	-0.180607	-0.0989343	0.0411094630953314	-0.309219	-0.38284	-0.391285	-0.0888479	-0.507118	-0.411593	-0.229473	-0.601648	-0.0366151	0.0812172356579695	-0.0407265
KEGG_STEROID_BIOSYNTHESIS	0.166662878782746	-0.517982	-0.507534	-0.396822	-0.128397	-0.37905	0.297714518196554	0.111662876728416	-0.263547	0.303806165068572	-0.414122	-0.357229	-0.272324	-0.217129	-0.221421	0.34682813277329	0.480233109316263	0.0266543983163681	-0.339394	-0.132596	-0.0146188	0.181450604622443	0.287485627680746	0.264139626035963	0.304610117517426	-0.325556	-0.582048	0.464166444702832	-0.591067	-0.00354732	-0.533116	0.12797669855702	-0.0351742	-0.177234	-0.335137	-0.149873	-0.487477	-0.0959921	-0.0280077	-0.519709	-0.359269	-0.0926195	-0.079221	-0.439365	-0.222787	-0.249846	-0.392322	0.0663369014736409	-0.498407
KEGG_STEROID_HORMONE_BIOSYNTHESIS	-0.0684582	-0.636668	-0.207172	-0.00203495	-0.221774	-0.0782857	0.19969310089587	-0.0913697	-0.18214	-0.0841158	-0.133602	-0.18406	-0.0968322	-0.0133011	-0.217224	0.277623	0.02421139288445	-0.207097	-0.252853	-0.269271	-0.236358	0.0689989461781981	-0.0437695	0.106460695820612	-0.0780716	-0.373702	-0.438671	0.162143594646754	-0.0238394	0.0961774648311403	-0.463708	0.0380256134347008	-0.102436	0.111899403613584	-0.288506	-0.151744	-0.231873	-0.233408	-0.295212	-0.260849	-0.180666	-0.26828	0.0601684408258479	-0.510775	-0.358409	-0.503133	-0.085105	-0.0413163	-0.0255192
KEGG_SULFUR_METABOLISM	-0.0793873	-0.446321	-0.231052	0.0676318065293782	0.59511215564724	0.361316280009667	0.485573865512571	0.390715156754642	-0.0387349	-0.0629987	0.0609993824162414	0.0683521370337268	0.0643755053154659	0.139960294734541	0.198521134119165	0.36972883355951	0.197914460338948	0.452097391490084	0.041291534166772	0.128910398070804	0.534728666087574	0.273653171775695	0.0990453628097428	0.135659462745509	0.155251867962119	-0.625716	0.0820183494549904	-0.301175	-0.371325	0.340792940377029	-0.426245	0.0890519845931551	-0.00123528	0.249720697873167	-0.300759	0.141724567690265	-0.036315	-0.208299	-0.476905	0.00204012732542871	-0.116431	-0.358572	0.215124944925637	-0.221847	0.199120142060723	-0.0862225	0.502459362903953	-0.0149446	0.256733293663074
KEGG_SYSTEMIC_LUPUS_ERYTHEMATOSUS	-0.599939	-0.727999	-0.526734	-0.54808	-0.577847	-0.55153	-0.560833	-0.605712	-0.640122	-0.62828	-0.234967	-0.506398	-0.700508	-0.649706	-0.680417	-0.728905	-0.708316	-0.719045	-0.575218	-0.808681	-0.543557	-0.529813	-0.654283	-0.546524	-0.555142	-0.534143	-0.635735	-0.631275	-0.586877	-0.510084	-0.503905	-0.607087	-0.678288	-0.626339	-0.6657	-0.580855	-0.440176	-0.535194	-0.562261	-0.601638	-0.588669	-0.474113	-0.670794	-0.588809	-0.568236	-0.658684	-0.561706	-0.677281	-0.612908
KEGG_T_CELL_RECEPTOR_SIGNALING_PATHWAY	-0.206325	0.068528534663514	-0.0764306	-0.0834916	-0.117161	-0.299814	-0.354361	-0.242176	-0.0807321	0.0670903786555551	-0.133196	-0.0963926	-0.347028	-0.113601	-0.175431	-0.256153	-0.237511	-0.349168	0.134898448282364	-0.282552	-0.258705	-0.263492	-0.34698	-0.179249	-0.123169	-0.171302	0.0821904466949848	-0.00159644	-0.150987	-0.180075	-0.0208566	0.133960604301322	0.0588410922751076	-0.136064	0.0436521528241106	0.131615067643122	-0.159397	-0.286768	0.00835345128203263	0.000399355771608018	-0.255137	-0.0379163	-0.149205	0.0860091611946826	-0.0354723	0.074405755172511	-0.11386	-0.154711	-0.057632
KEGG_TASTE_TRANSDUCTION	-0.34913	-0.122543	-0.287885	-0.56762	-0.257408	-0.365781	-0.446035	-0.392827	-0.247467	-0.3795	-0.273449	-0.439883	-0.480425	-0.235092	-0.280991	-0.347633	-0.263257	-0.352843	-0.216358	-0.289555	-0.276748	-0.303734	-0.488161	-0.313733	-0.445524	-0.362466	-0.149888	-0.524506	-0.325618	-0.334189	-0.371609	-0.334847	-0.236947	-0.445966	-0.0370354	-0.0745279	-0.283995	-0.144033	-0.0140067	-0.232732	-0.172555	-0.025992	-0.321567	-0.430091	-0.369021	-0.299238	-0.163827	-0.278195	-0.261303
KEGG_TAURINE_AND_HYPOTAURINE_METABOLISM	0.106900452305233	-0.406702	0.257498808303905	-0.101884	-0.101886	-0.00638164	-0.0692517	0.172440395910899	0.0304084825628305	-0.00141985	0.422295713269494	-0.404014	-0.50094	-0.377182	0.0390796790069556	-0.192194	0.258349938439226	0.325886775580207	0.226586624758985	-0.329835	-0.433723	-0.304534	-0.085046	-0.673966	-0.369464	-0.365178	0.000773154825751632	0.0934439793292577	-0.0167727	0.0418866031740925	-0.515401	0.219007185961237	-0.424604	-0.379982	-0.211411	-0.413037	-0.0331083	-0.28827	0.00946073033449651	0.27738124441566	0.283983675773283	0.448182084671261	-0.107667	-0.361154	-0.0746872	-0.110856	0.122225646946612	0.112597327709863	0.495523628294854
KEGG_TERPENOID_BACKBONE_BIOSYNTHESIS	0.0714510620644983	-0.576967	-0.336716	-0.173206	-0.292336	-0.380144	-0.189924	0.406247658143716	-0.386718	0.451016596551151	-0.494251	-0.325798	0.141286941230973	0.345830099948747	0.220375934379777	0.604993672784567	0.359944903961799	0.311284668594188	0.0635048324975041	0.283043895632384	0.476733592716097	0.396295505617875	0.229272008595613	0.638297660995606	0.599681876413317	-0.16137	-0.489164	0.492044904751447	0.0462970590657985	0.113190621283641	-0.136255	0.224010498343733	-0.0524695	0.195779266704174	-0.4837	0.358771368641072	-0.31429	0.229496277846484	-0.268414	-0.342322	-0.228539	0.0931388815016092	-0.393027	-0.457488	-0.573055	-0.353953	-0.4053	-0.0967564	-0.0466425
KEGG_TGF_BETA_SIGNALING_PATHWAY	-0.0492941	-0.0442529	-0.0689698	-0.00205733	-0.217023	-0.115353	-0.107448	-0.245854	-0.124547	-0.032093	0.0857603994283389	0.0139006778730384	-0.205622	-0.0636541	-0.183578	-0.360014	-0.319047	-0.334097	-0.0863782	-0.244464	-0.302055	0.14933522033773	-0.0816153	-0.165198	-0.0699471	0.0134322155510475	0.0192089327477218	-0.142	0.196504421781365	-0.00737735	-0.00854836	-0.154004	-0.16367	-0.285622	-0.0185042	-0.0676197	-0.148723	-0.224338	-0.0684696	-0.137132	-0.0818594	-0.17854	-0.0679457	0.0793448379066161	0.0661242709386171	0.0294753260054328	-0.180659	-0.0307561	-0.161911
KEGG_THYROID_CANCER	-0.469574	-0.0472302	-0.475824	-0.254711	-0.0814561	-0.384138	-0.408152	-0.4265	-0.327093	-0.176538	-0.147775	-0.0356366	-0.189779	0.219253498834323	0.0578159709348064	-0.434575	-0.299535	-0.287656	-0.189031	-0.0658509	-0.188194	-0.233493	0.0284464988516807	-0.319495	-0.352118	-0.027609	-0.260366	-0.267	-0.170021	-0.271572	-0.139577	0.00740245769472533	-0.0334744	-0.0135527	0.202990734330344	-0.118685	-0.322006	-0.204526	-0.0925898	-0.149531	-0.151774	-0.152953	-0.0116375	-0.0115741	0.0890789711238039	-0.320217	-0.0845695	-0.212637	-0.132237
KEGG_TIGHT_JUNCTION	-0.221719	0.0415099205814289	-0.247973	-0.129039	-0.126622	-0.219903	-0.247626	-0.0941546	-0.149588	-0.026349	-0.230747	-0.0181033	-0.233679	-0.102776	-0.313899	-0.286174	-0.250134	-0.190366	-0.011573	-0.216505	-0.1972	-0.125432	-0.108627	-0.217373	-0.00549028	-0.203657	-0.136624	-0.225168	-0.102875	-0.173462	0.0500347374310561	-0.228691	-0.0605903	-0.020685	0.00869770552871282	-0.0563258	-0.160707	-0.166259	0.0466765582162224	-0.183798	-0.153576	-0.0752182	-0.0557229	-0.0433498	0.113512292251378	-0.0316815	-0.177797	-0.285653	0.00318122558813358
KEGG_TOLL_LIKE_RECEPTOR_SIGNALING_PATHWAY	-0.305623	0.117661166222795	-0.105465	-0.134241	0.00730056880828181	-0.419438	-0.229725	-0.165886	-0.145566	-0.044979	-0.118599	-0.0187533	-0.23766	-0.0748302	-0.288931	-0.0128421	-0.250829	-0.388633	0.0300443690097846	-0.282835	-0.0994418	-0.22892	-0.323683	-0.172756	-0.15594	-0.0665089	-0.0248364	-0.229545	-0.0240754	-0.117257	-0.0388467	0.056691012981427	-0.127944	0.0302582481947145	0.0722953572388248	0.234320092785519	-0.182769	-0.1877	0.00624504016332283	0.0768720948252133	-0.132852	-0.0777661	0.0167802629266559	0.0337370728674063	0.00353345459000673	-0.093768	-0.144649	0.14023971587372	-0.212628
KEGG_TRYPTOPHAN_METABOLISM	0.139248029072179	-0.797679	0.221449331581925	-0.0405347	0.266850790279406	0.127144715559686	0.334482230830612	0.443686565510431	-0.0637202	0.429774183556303	0.0151364565931481	0.0349015772885736	0.392706187594315	0.280901200956441	0.122650826233317	0.0979430883007567	0.424409894925739	0.344987202300744	-0.408144	0.210821447801654	0.16775392796208	0.402312758699033	0.410076616855158	0.35122632378697	0.377627327816984	-0.542882	-0.427627	0.450659047908173	-0.147678	0.406806270632456	-0.571876	0.260331111042322	-0.200606	0.129454183132342	-0.381104	-0.330689	0.0690072625431296	-0.319234	-0.296974	-0.306106	-0.152561	0.0192441864712277	-0.25065	-0.349254	-0.0221688	-0.544648	-0.212181	-0.0248156	0.165422583497515
KEGG_TYPE_I_DIABETES_MELLITUS	-0.713489	-0.719318	-0.69553	-0.685421	-0.742434	-0.772669	-0.713066	-0.726784	-0.768831	-0.742679	-0.614349	-0.690235	-0.785964	-0.769554	-0.780185	-0.778443	-0.784347	-0.790874	-0.757811	-0.893368	-0.70436	-0.677967	-0.717306	-0.670588	-0.700079	-0.704094	-0.731034	-0.767101	-0.70227	-0.715351	-0.70999	-0.754195	-0.798728	-0.749497	-0.76817	-0.742305	-0.580244	-0.700988	-0.745604	-0.731798	-0.700482	-0.720019	-0.76159	-0.800914	-0.718329	-0.756426	-0.670149	-0.74229	-0.732428
KEGG_TYPE_II_DIABETES_MELLITUS	-0.329934	-0.0935948	-0.290769	-0.19846	-0.134912	-0.397743	-0.34508	-0.362292	-0.101189	-0.194421	-0.11024	-0.284532	-0.389027	-0.00424736	-0.343693	-0.164729	-0.135647	-0.298166	-0.12372	-0.275187	-0.209757	-0.345273	-0.357218	-0.407279	-0.262221	-0.186869	-0.132601	-0.23837	0.152669167228642	-0.312903	-0.170622	-0.119117	-0.0865415	-0.102436	-0.0577304	-2.63632e-06	-0.366485	-0.308587	-0.133608	-0.0186486	-0.20584	0.083928760066042	-0.356162	-0.30089	-0.205805	0.0306986725730138	-0.0826359	0.0270647816316476	-0.0640585
KEGG_TYROSINE_METABOLISM	-0.158791	-0.496623	-0.0871669	0.116180892598232	0.0715577108218647	0.112927185122835	0.162667516848031	0.0228466389077844	0.112922263127598	0.0945038601618974	0.0691358339717295	-0.0675204	0.280332630680395	0.097445789622044	-0.216991	0.0325870699589685	0.0718755419118847	0.045227546292796	-0.123335	0.128841282791881	0.162965584978269	0.234235077730905	0.0948703482510502	0.0273486836990394	-0.104088	-0.459533	-0.250162	0.267543567574962	0.0647404180592938	0.290490124515738	-0.250812	0.215313076426879	-0.172466	0.104852137536218	-0.352083	-0.14626	0.0520624699009669	0.0396675864119028	-0.332561	-0.194939	-0.0924024	-0.073687	-0.053357	-0.400338	-0.306557	-0.363162	0.199526803456331	-0.241431	0.0258577665310606
KEGG_UBIQUITIN_MEDIATED_PROTEOLYSIS	0.0296278325581916	0.237944702425191	0.0246203521584236	-0.0955421	-0.0601788	0.155323128091699	0.146872670232272	0.0719630553612285	-0.0879125	0.0678403734525205	0.0763061263703605	0.0623942565191766	0.0159528166208763	0.0777639279176684	0.257154736969057	0.139054996606745	0.174829095966292	0.0238027546701786	-0.0846345	0.218776838102866	-0.100476	0.00703052598355766	-0.0281656	-0.0457313	-0.0558941	0.120708030930785	-0.0664311	-0.0806567	-0.147853	0.0478345730511937	-0.106993	-0.147262	-0.182199	0.0944295174822673	0.0716556019630182	-0.0861193	-0.18503	-0.363332	-0.376826	-0.223383	-0.105029	-0.401498	0.221881822958686	-0.0243381	-0.111991	0.0593673155241265	-0.124728	0.046786444641186	-0.0459818
KEGG_VALINE_LEUCINE_AND_ISOLEUCINE_BIOSYNTHESIS	0.219316970587648	-0.037547	-0.0998878	0.051913448049456	0.236440451398605	-0.145133	-0.122908	0.474925374995083	-0.527277	0.0917156348916051	-0.619614	-0.156716	0.10513749382512	-0.292576	-0.2695	0.301117033338681	-0.0527849	0.0305859742272838	-0.148666	0.222409884721539	-0.00872715	0.0482852114624878	-0.0638093	0.445513776531553	0.471210846428571	0.0208428625152521	0.175860365552421	-0.348009	-0.169646	0.221353656938865	0.325353265064812	-0.0692192	0.480732617740948	0.513868523031709	0.310703574551916	0.395985464559308	-0.228333	-0.184135	-0.397627	-0.399612	-0.291012	-0.516871	-0.520049	-0.354946	0.129065133167938	-0.402719	-0.463771	-0.274656	0.0596048299928242
KEGG_VALINE_LEUCINE_AND_ISOLEUCINE_DEGRADATION	0.148558153363815	-0.785747	0.257228839632974	0.0413488500286984	0.283967779598414	0.175762772435713	0.175425168733681	0.438850881331389	-0.24385	0.30321708562851	-0.064209	-0.295844	0.417973963151917	0.316706339545472	-0.121379	0.175037518987676	0.298912906486199	0.416547396580991	-0.41662	0.234924215458508	0.313287263469413	0.3604722535255	0.446269361569188	0.185929024036731	0.459740984701631	-0.564058	-0.468686	0.0825098135868044	-0.0439308	0.126806265151332	-0.529775	-0.24632	0.108012797890356	-0.221647	-0.397924	-0.270209	0.210680035401617	-0.266146	-0.353572	-0.0946419	-0.309959	0.136494155143695	-0.364989	-0.420665	-0.0554075	-0.59862	-0.0282521	0.179657900314479	-0.0525331
KEGG_VASCULAR_SMOOTH_MUSCLE_CONTRACTION	-0.0301308	0.112992623851384	0.0269760090315201	-0.0580584	-0.0461006	0.0262105609090503	-0.111698	0.0158693195909592	-0.106576	0.0492581105573786	-0.00462987	0.205715768516363	-0.0662912	-0.082576	-0.146819	-0.266753	-0.179778	-0.257894	0.168156457964394	-0.18003	-0.132465	0.0163184153691339	-0.247597	-0.0555161	-0.125261	-0.0878883	0.153320039575688	-0.20921	0.174757443276925	-0.143299	0.261804971448796	-0.0995107	0.153162156905677	-0.16292	0.230316447641518	-0.106715	-0.106304	-0.227606	0.0719775942600839	0.0142577956690616	-0.168539	0.10647681998641	-0.141164	0.173680577581623	-0.0886102	0.070085147881398	-0.0428582	-0.101211	0.0422008548400394
KEGG_VASOPRESSIN_REGULATED_WATER_REABSORPTION	-0.0974668	0.325508456117605	-0.342382	-0.327083	-0.289439	-0.0958658	-0.326602	-0.210593	-0.0811488	-0.295893	-0.380968	0.174926787074763	-0.444899	-0.204559	0.222023640664571	-0.319683	-0.205376	-0.235257	0.276430840195031	-0.187044	-0.059163	-0.273478	-0.445113	-0.202912	-0.228191	-0.104562	0.151670524977747	-0.197102	0.0949323599132287	-0.231647	0.210729034981659	0.110524030659372	0.205477859379909	-0.0481538	0.133544362067153	-0.0603603	-0.120214	-0.0332074	0.070274174367029	-0.189332	0.187895205181254	0.141096344142142	0.117422235730581	0.191405489578248	0.159277020674719	0.177695187217457	-0.110762	-0.348624	0.0605500340667329
KEGG_VEGF_SIGNALING_PATHWAY	-0.136692	0.0498870927160861	-0.0692163	-0.0808928	-0.0514526	-0.173435	-0.287282	-0.15073	0.138095545534841	0.0926748413006425	-0.149749	-0.0135583	-0.13781	-0.112814	-0.0389294	-0.0858286	0.00142858560234974	0.036773060046285	-0.019675	0.110470241747393	-0.260411	0.00251311765950507	-0.139265	-0.0726117	-0.0975451	-0.134883	-0.0108716	-0.0568988	-0.0797788	-0.0901227	0.0708014187958077	0.014925127478054	0.250044349265798	0.0141448948141921	0.0122246137554296	0.0652626578988283	-0.0680524	-0.175115	0.0646267653521847	0.0509966042297765	-0.136369	0.0976677605654157	-0.0265308	-0.0775689	0.0948282399315986	0.127055118692075	-0.199544	-0.255544	0.0028855097886076
KEGG_VIBRIO_CHOLERAE_INFECTION	-0.232934	0.0285556811471915	-0.261611	-0.412749	-0.341693	-0.465377	-0.342824	-0.28199	-0.338325	-0.41569	-0.275382	-0.337311	-0.410142	-0.180615	-0.095213	-0.347671	-0.355283	-0.353057	-0.190765	-0.131623	-0.0466725	-0.363377	-0.42643	-0.265495	-0.410949	-0.0614944	-0.215918	-0.327969	-0.138672	-0.443764	-0.0268994	-0.127	0.0135759496566037	-0.0722267	-0.150114	-0.106949	-0.0162237	0.0386637531150785	0.0238137877098936	0.0957674820832354	-0.218985	-0.138345	-0.0736881	-0.159091	-0.106096	-0.198482	-0.18133	-0.205179	0.0498005589499525
KEGG_VIRAL_MYOCARDITIS	-0.573517	-0.52594	-0.539752	-0.513012	-0.592954	-0.657542	-0.564087	-0.599824	-0.624856	-0.608869	-0.444366	-0.492903	-0.715907	-0.65479	-0.649651	-0.676879	-0.671996	-0.701839	-0.614054	-0.797198	-0.494185	-0.529284	-0.572729	-0.522197	-0.478083	-0.54938	-0.614207	-0.66921	-0.538187	-0.499086	-0.406795	-0.581694	-0.645939	-0.536315	-0.613301	-0.616218	-0.476941	-0.527935	-0.581172	-0.647634	-0.544064	-0.538771	-0.658078	-0.641447	-0.506541	-0.606093	-0.51909	-0.648847	-0.493407
KEGG_WNT_SIGNALING_PATHWAY	0.0121379774023891	0.178833145340899	-0.208613	-0.0850428	-0.0555463	0.154911000362519	-0.134057	-0.157117	-0.0368124	0.0674606907746845	-0.119918	-0.00590149	-0.156371	0.00391304956927249	-0.0401372	-0.181108	-0.0170667	-0.135977	0.0150362744047394	-0.0739277	-0.279453	-0.0401727	-0.0799944	-0.141268	-0.11877	-0.0142071	-0.0456659	0.0213732769258383	-0.142381	-0.117989	0.0369482812251158	-0.115727	-0.171325	-0.0579097	0.0713481148298268	-0.137149	-0.182548	-0.140272	-0.0426832	-0.127779	0.0330486758525124	-0.210761	0.0405757041516007	0.0569654989327956	0.00172324564245116	-0.0662571	-0.0939516	-0.0171535	-0.000140888
[truncated: 53 more columns]
