# Supplementary material for: Transcriptomic and experimental evidence confirm the potential of disulfidptosis-related signature for the early diagnosis and treatment of liver cirrhosis
Source: PLoS One. 2025 Nov 12;20(11):e0334459. doi: 10.1371/journal.pone.0334459 (PMC12611156; doi:10.1371/journal.pone.0334459)
Supplement: S5 Table — (XLS) [file pone.0334459.s005.xls]

## Sheet: S5 Table. 2352 module genes wit
	x
1	SPINK1
2	AKR1B10
3	RGS1
4	CXCR4
5	EPCAM
6	JCHAIN
7	LUM
8	CCL19
9	TACSTD2
10	CXCL10
11	EFEMP1
12	HLA-DQA1
13	CCL20
14	CRP
15	MGP
16	RGCC
17	EMP1
18	CXCL6
19	SPP1
20	PZP
21	KRT23
22	LGALS3
23	CXCL8
24	CTGF
25	HLA-DRB4
26	CD69
27	CYP2C19
28	LYZ
29	CXCL9
30	GPNMB
31	CCL2
32	DEFB1
33	IGLL3P
34	GDF15
35	HBB
36	IL7R
37	HLA-DRA
38	CFHR4
39	KCNJ16
40	DKK3
41	LXN
42	GEM
43	FABP4
44	COL1A1
45	ENPP2
46	EPHA3
47	CD24
48	HLA-DPA1
49	SOX4
50	ANXA1
51	THBS1
52	MMP7
53	TSPAN8
54	TRIM22
55	PTGDS
56	LGALS4
57	SLCO1B3
58	MAFF
59	ACSL4
60	CD74
61	RGS2
62	CCL21
63	HAO2
64	PDGFD
65	ID4
66	GAS1
67	DPT
68	APOLD1
69	HLA-DMA
70	FBLN5
71	COL1A2
72	ACKR3
73	BBOX1
74	PPP1R1A
75	SPARCL1
76	KCNN2
77	PDGFRA
78	AQP1
79	CYTIP
80	SH3YL1
81	HLA-DPB1
82	VIM
83	COL4A1
84	CRISPLD2
85	LGALS3BP
86	KRT19
87	GJA1
88	CUX2
89	TAGLN
90	CLDN10
91	SNAI2
92	COL4A2
93	KLF4
94	ATF5
95	GPR183
96	VWF
97	GZMK
98	ANXA3
99	SEL1L3
100	FABP5
101	TNFRSF21
102	C7
103	S100A6
104	CHST4
105	CYR61
106	ADAMTS1
107	GSN
108	MTHFD2
109	TSC22D3
110	F3
111	CYP26A1
112	MFAP4
113	RGS4
114	PPP1R3C
115	ANK3
116	POU2AF1
117	IGFBP2
118	SPINT2
119	MS4A4A
120	ZNF331
121	CH25H
122	IFI16
123	CDH19
124	PTGER4
125	KRT7
126	COL3A1
127	ARL4C
128	DEPP1
129	RARRES1
130	RNASE6
131	GPR88
132	FXYD2
133	HLA-DQB1
134	PLAT
135	ATP1B3
136	CD44
137	PROM1
138	SAMSN1
139	MYOF
140	FZD7
141	VCAN
142	STMN2
143	CPA3
144	DDIT4
145	ACTA2
146	COL15A1
147	FGL2
148	S100A11
149	STEAP1
150	FCN2
151	UNC93A
152	MOCOS
153	DHODH
154	LAMA2
155	IL32
156	FHL2
157	COL6A3
158	KCTD12
159	GUSBP11
160	ITK
161	FILIP1L
162	GPR171
163	RAB25
164	F13A1
165	CYP2D6
166	MARCKS
167	SOX9
168	SPRY1
169	IGFBP5
170	CCL5
171	THBS2
172	LAMB1
173	IL1RN
174	COLEC11
175	LHFPL6
176	CXCL12
177	BICC1
178	TYROBP
179	CPEB3
180	PCOLCE2
181	CYP1B1
182	TPSB2
183	C1QB
184	CFTR
185	CD163
186	FMO2
187	SERPINE2
188	FAM129A
189	FCER1A
190	AREG
191	GPC3
192	GZMA
193	ADRA1A
194	MZB1
195	RBP1
196	IER3
197	ITGBL1
198	TM4SF1
199	GGH
200	SRD5A2
201	DCN
202	TNFRSF12A
203	RNASE1
204	IGF1
205	HSPA2
206	AEBP1
207	MYL9
208	TUSC3
209	CPVL
210	SLCO4C1
211	CELF2
212	ADM
213	PSAT1
214	STK39
215	MFAP3L
216	NEDD9
217	COL5A1
218	LDHB
219	ELOVL6
220	ISG20
221	GOLM1
222	ADA2
223	PTPRC
224	EVI2A
225	TUBB6
226	FRZB
227	TXNIP
228	CD52
229	CDC42EP3
230	FGFR2
231	FBLN1
232	PROX1
233	ABCG1
234	PMP22
235	RAPGEF5
236	RCAN2
237	WIPF1
238	NTS
239	KLRB1
240	TCEA2
241	MMRN1
242	LAMC3
243	EFHD1
244	ASPN
245	ST3GAL6
246	MCTP1
247	SRPX
248	ZNF83
249	APOL3
250	LY96
251	BTG2
252	GMNN
253	ECHDC3
254	TPSAB1
255	CPE
256	IL1RAP
257	TPM2
258	ADIRF
259	DHRS2
260	ANKRD36B
261	PDE4B
262	PID1
263	ARID5B
264	EVI2B
265	MUC6
266	KLF6
267	GABRP
268	GLIPR1
269	TNFRSF17
270	MME
271	PTX3
272	ANXA4
273	SLC38A1
274	C5AR1
275	GSTM3
276	RASGRP1
277	SLC1A2
278	FAT1
279	SRGN
280	SGCE
281	FSTL3
282	VCAM1
283	HLA-DMB
284	ANXA13
285	TNFAIP3
286	PLA2G7
287	HMGB2
288	TIPARP
289	H6PD
290	CMAHP
291	GPM6A
292	PDZK1IP1
293	GPC4
294	CRYAB
295	IGFBP7
296	CD8A
297	TMEM30B
298	ANXA2
299	SERPINB9
300	TNFAIP8
301	TRIB3
302	COL6A2
303	TMEM100
304	DUSP5
305	MMP19
306	MOXD1
307	PDLIM3
308	IGFALS
309	GPER1
310	CDKN1C
311	KCNB1
312	JAG1
313	ALOX5AP
314	CAV1
315	SELL
316	APOD
317	LIPG
318	MAFB
319	GSTP1
320	CXCL1
321	ACADSB
322	TTPA
323	CTSK
324	SULT1C2
325	IGFBP6
326	LACTB2
327	MID1
328	HTR2B
329	TGFB1I1
330	THBD
331	PLA2G4C
332	ENPP1
333	CD2
334	PHLDA2
335	MYH11
336	TCEAL9
337	ANXA10
338	GOLIM4
339	TMSB10
340	VIL1
341	MANEA
342	RAB31
343	SLC2A10
344	NPC1L1
345	SH3BGRL
346	MMP2
347	COL6A1
348	SEC24D
349	PFKFB3
350	ACACB
351	TPM1
352	BGN
353	ALOX5
354	OLFML3
355	BEX4
356	SALL1
357	LBH
358	UCP2
359	APOBEC3G
360	KDM8
361	LAPTM5
362	FCGR2A
363	CRIM1
364	AGL
365	PTGIS
366	CD53
367	AR
368	UGCG
369	TIMP3
370	CYBA
371	MYRIP
372	TCF4
373	HCLS1
374	ID3
375	SLC5A6
376	DUSP1
377	F2RL1
378	LY75
379	CD48
380	TMEM243
381	COL14A1
382	HDGFL3
383	GFPT2
384	DCK
385	PALLD
386	TUBA1A
387	STARD5
388	HOPX
389	COL5A2
390	MLEC
391	CISH
392	LPAR6
393	THOP1
394	C1QA
395	ENDOD1
396	FAM107A
397	GYG2
398	ARHGEF3
399	ADGRA3
400	MXRA7
401	PODXL
402	CYBRD1
403	NCK2
404	PEG3
405	CD37
406	SLC23A2
407	EDNRB
408	RALGDS
409	TBC1D9
410	DPYSL3
411	TNFSF14
412	LEF1
413	CTSS
414	NRTN
415	IGLL1
416	ACKR1
417	FSTL1
418	ARNTL
419	SNTB1
420	S100A10
421	UGDH
422	EBP
423	ARHGDIB
424	CCND2
425	ZFP36
426	AKAP12
427	CD93
428	TIMP1
429	TMEM97
430	LSS
431	DPYSL2
432	ADGRE5
433	ITM2A
434	SLC1A3
435	PLAC8
436	VSIG4
437	AXL
438	ASB13
439	PAM
440	IL6
441	DMD
442	HLA-DRB6
443	NFASC
444	SLITRK3
445	SLA
446	SPON1
447	FBN1
448	HSPB8
449	STC1
450	ROBO1
451	IMPA2
452	CRIP1
453	TYMS
454	KIAA0100
455	RAC2
456	CBLB
457	TNFAIP2
458	SLC22A3
459	IQGAP1
460	IDH2
461	AKR1B1
462	CLEC7A
463	COL16A1
464	DNAJC3
465	SLCO2A1
466	ZEB2
467	MXRA5
468	TRAT1
469	HLA-B
470	CHSY1
471	LGALS1
472	FAIM
473	NACC2
474	CLEC4M
475	PLVAP
476	SWAP70
477	CFD
478	CYP4F3
479	AMFR
480	LRRC17
481	SMAD7
482	PECAM1
483	EMP3
484	TMEM204
485	LRIF1
486	SLC1A1
487	C6orf48
488	MDK
489	CSF1R
490	CCDC69
491	LGALS2
492	RNASET2
493	PPT1
494	EXPH5
495	CLEC2B
496	HLA-F
497	CRYBG1
498	MEF2C
499	ADGRG2
500	KDELR3
501	DUSP10
502	DAB2
503	PDE1A
504	ARMCX1
505	CCR7
506	MLLT11
507	RUNX3
508	CEBPA
509	PRKCH
510	SLC2A3
511	CD36
512	ACAT2
513	VTCN1
514	FCER1G
515	ADD3
516	ABCG2
517	ENG
518	RAB15
519	MBNL3
520	RAB11FIP1
521	S100A4
522	CYP4F11
523	FZD5
524	PIK3IP1
525	PIM1
526	IL6R
527	OLFML1
528	GNAO1
529	SC5D
530	LOXL1
531	CDHR5
532	CCL4
533	FANCC
534	RGS5
535	CSGALNACT1
536	COX7A1
537	NNMT
538	BTG3
539	ACADS
540	GNE
541	ABLIM3
542	CAVIN1
543	HSD17B14
544	BASP1
545	GUCY1A1
546	NECTIN3
547	ITPR2
548	CORO1A
549	RAB33B
550	ADCY1
551	IGFLR1
552	ITGB2
553	ZNF652
554	SPARC
555	PFKP
556	IER5
557	NR2F2
558	SLC12A2
559	KIT
560	ANKRD36
561	TBX3
562	IGFBP3
563	KLF2
564	GPRC5B
565	TGIF1
566	MS4A6A
567	ZIC1
568	PRKCB
569	ITGB3BP
570	SVEP1
571	SLC30A1
572	SPOCK2
573	FAXDC2
574	ZFPM2
575	DACT1
576	MCUB
577	SCRN1
578	PEA15
579	ITGAV
580	GATA6
581	MERTK
582	LGR4
583	IRAK3
584	SPTSSA
585	FZD6
586	BAMBI
587	FCGR2B
588	AQP3
589	TMEM38B
590	TPST2
591	GALK1
592	P2RY13
593	GIMAP6
594	CCNG2
595	TPST1
596	EZR
597	PKD2
598	PTPN13
599	ADAMTSL2
600	GPD1
601	VCL
602	CHST15
603	CAVIN2
604	HGF
605	DTX4
606	PELI1
607	SMURF2
608	FLNA
609	FMOD
610	TLE4
611	IL10RA
612	LTBP2
613	EGR3
614	MYBL1
615	RRAGD
616	GLUD2
617	PKP2
618	NR5A2
619	MMACHC
620	SINHCAF
621	CLIC2
622	TTPAL
623	ABCA5
624	FOXO3
625	TACC1
626	ISOC2
627	HS3ST1
628	ABCC4
629	BNIP3L
630	FDPS
631	RUFY2
632	ADGRG1
633	CLSTN1
634	MOCS2
635	RASSF2
636	FNDC4
637	WWTR1
638	SDHAF3
639	SLC31A1
640	RFC5
641	THSD7A
642	NPL
643	MYO10
644	FLI1
645	CACNA1H
646	MAP1B
647	SCG5
648	ACE2
649	HLA-C
650	TLN2
651	TCF21
652	ANK2
653	TRAF5
654	THY1
655	WFDC1
656	PLTP
657	FXYD5
658	SLC39A14
659	NRP1
660	ZNF236
661	CTBS
662	HKDC1
663	NEDD4L
664	PACSIN3
665	MSMO1
666	SP110
667	OSMR
668	ADAMTS5
669	IGSF6
670	NAMPT
671	DOCK10
672	TRAM2
673	IL18
674	S100A14
675	TBC1D8B
676	MCFD2
677	TUBB2A
678	KDM3A
679	MTRR
680	FZD1
681	ZNF266
682	ADAMTS9
683	MAN1A1
684	PRKAR2B
685	IFT57
686	EPB41L2
687	ATP8B4
688	DENND4A
689	GPR37
690	DHCR24
691	CTSC
692	ENAH
693	SFRP5
694	PLXDC2
695	RHOD
696	BEX3
697	TGFBI
698	HK1
699	DNMT3L
700	ELK3
701	STAT4
702	NRBF2
703	ALDH1A3
704	NDST1
705	IBTK
706	FCGR1B
707	PRSS23
708	MLF1
709	DOCK2
710	UAP1
711	SLC38A6
712	KCNMA1
713	GPHN
714	RUNDC3B
715	FBLN2
716	SLIT2
717	MCM6
718	EDN1
719	TRPM4
720	KLHL2
721	CEP68
722	ATP7B
723	ZCCHC24
724	LAMC1
725	AIF1
726	DLEU1
727	LIPA
728	IRF8
729	BCL2A1
730	ADGRG6
731	CCR1
732	IGF2BP2
733	ZBTB38
734	BLVRA
735	LMAN1
736	CSF2RB
737	CD3D
738	SLC43A3
739	SMCHD1
740	GPR137B
741	ZFP36L2
742	ST3GAL1
743	NOCT
744	NDRG1
745	PRKAB2
746	LRRC32
747	ISLR
748	PTPRF
749	PLIN1
750	SLC16A10
751	ASAP1
752	RFTN1
753	MAP2K1
754	MDN1
755	GCH1
756	PDE4D
757	AGPAT5
758	LTB
759	GAREM1
760	AGFG2
761	RBM12
762	ADCY7
763	ADGRA2
764	CYP2C18
765	CIRBP
766	SULT1E1
767	PLXNC1
768	PTH1R
769	GNG11
770	EDNRA
771	PIP4K2A
772	EMILIN1
773	NCOR1
774	FUBP3
775	EDEM1
776	GMFG
777	CAV2
778	RABEPK
779	CD79A
780	ITGA1
781	ANOS1
782	MTMR4
783	EXT1
784	SGK2
785	CDH1
786	CASP1
787	SYT17
788	TSC22D1
789	FOXA1
790	CD58
791	MTHFD2L
792	STK17B
793	SEPT4
794	PDGFRB
795	AHNAK
796	CAPN2
797	LMCD1
798	TFAM
799	GBP2
800	DNAJB9
801	LIF
802	TPM4
803	PLAGL1
804	MAP4K3
805	CCNL1
806	PARP8
807	CD27
808	SEPT6
809	B4GALT1
810	PMEPA1
811	EDEM3
812	ERO1B
813	HEPH
814	FHL1
815	CLEC11A
816	SLC1A4
817	KYNU
818	KCND3
819	HLA-G
820	C4orf19
821	AKAP13
822	MINPP1
823	LPL
824	NR1H3
825	ELP1
826	CD59
827	PAPSS2
828	PREB
829	SLC39A8
830	ASB9
831	ARGLU1
832	NDN
833	ABCC9
834	VNN2
835	DR1
836	SLC30A10
837	UNC119B
838	GRK5
839	PCYT2
840	ACP5
841	RBMS1
842	F2R
843	KBTBD11
844	YARS
845	PTPRD
846	PLPP2
847	PIK3R3
848	MYH10
849	HECA
850	PPAT
851	SOBP
852	PTPN3
853	ACACA
854	CLIC1
855	CLMN
856	EMCN
857	SAP30
858	CERS4
859	SEC61A2
860	DESI1
861	CHORDC1
862	HMGN4
863	S100A13
864	TMEM106B
865	SLC4A7
866	C3orf14
867	CAP2
868	KLF15
869	LCP2
870	LIMA1
871	SOCS6
872	C1orf56
873	LCK
874	CHRDL1
875	CRIP2
876	GIMAP4
877	H1F0
878	PPP1R2
879	TBC1D16
880	MAGT1
881	KLF11
882	FOLR2
883	ARMCX2
884	NSDHL
885	SLC22A17
886	AKAP1
887	SLC11A2
888	KIAA0895
889	PPDPF
890	TFF3
891	NNT
892	PELI2
893	SEMA5A
894	DNAAF2
895	TRAPPC10
896	HEG1
897	KIF22
898	ARL4D
899	PPIB
900	PHLPP1
901	EIF4EBP1
902	MSR1
903	CDK2AP2
904	SET
905	PPARA
906	OVGP1
907	CRYZL1
908	EGLN3
909	HLA-A
910	ADGRL4
911	PNMA1
912	SEMA4G
913	FAHD2A
914	RPGR
915	UCHL5
916	CROT
917	PRELP
918	CCDC68
919	PKM
920	EPOR
921	CCND3
922	RAI2
923	C1QTNF1
924	PCBD1
925	HIBCH
926	RHOBTB1
927	ABCB6
928	DOCK9
929	CDH6
930	SEPT7
931	SLC25A6
932	MFSD9
933	RNF19A
934	GBE1
935	ZSCAN18
936	SLC25A10
937	C1orf54
938	MTFR1
939	SFXN1
940	CST7
941	SULT1B1
942	ADRB2
943	ERBB2
944	CBX1
945	KDSR
946	UBE2D4
947	ATG2B
948	CDC14B
949	ANXA11
950	COL4A5
951	OPLAH
952	CCL18
953	RAB14
954	SKP2
955	AOC3
956	MTMR11
957	SH3BP5
958	DHCR7
959	OFD1
960	KHDC4
961	NAV3
962	NID2
963	BDKRB2
964	RB1
965	TLR1
966	RCBTB2
967	CTSH
968	NOTCH3
969	SS18L1
970	PEX6
971	CLIC4
972	NAP1L1
973	IL15
974	CCNL2
975	RACGAP1
976	PNISR
977	COQ8A
978	SLC25A24
979	RXRA
980	HNRNPDL
981	RHBDF1
982	GALC
983	KCNK5
984	PLEK
985	BTN3A1
986	PTPRE
987	PGM1
988	CYTH2
989	LGALS9
990	OMD
991	AGPAT2
992	APBB2
993	KHDRBS3
994	ATP8A1
995	SEC24A
996	CDH11
997	SERINC5
998	DGLUCY
999	PUS7
1000	CDK9
1001	JADE1
1002	ANGPTL2
1003	VAMP1
1004	PDZRN3
1005	GYPC
1006	SHMT2
1007	CENPU
1008	MYLK
1009	GTF2H1
1010	TNFRSF1B
1011	CHUK
1012	RDH11
1013	NCOA3
1014	ELF1
1015	BCL11B
1016	NFKBIA
1017	PLA2G4A
1018	KCNS3
1019	TGFBR2
1020	EPB41L3
1021	ZBED5
1022	SEC23A
1023	PIK3C2G
1024	STX3
1025	TOX
1026	TARS
1027	SCCPDH
1028	LITAF
1029	PLA2G16
1030	FOXC1
1031	NPC2
1032	FKBP14
1033	TOM1L1
1034	SFPQ
1035	WBP2
1036	LRIG1
1037	NPR3
1038	NCF2
1039	ANXA2P1
1040	PAPSS1
1041	HNRNPA3
1042	PHF11
1043	XCL1
1044	MNDA
1045	MRPL19
1046	POMGNT1
1047	PHF20
1048	PPWD1
1049	2025-03-01
1050	CREBZF
1051	KIF1B
1052	FAS
1053	HSPB1
1054	PYCARD
1055	CACFD1
1056	SIGIRR
1057	IGSF3
1058	CLUH
1059	RFX2
1060	PTCH1
1061	E2F4
1062	SCGN
1063	DMXL2
1064	ABCA1
1065	MAT2A
1066	HMGN5
1067	C14orf132
1068	MCC
1069	LRRC2
1070	KDM4B
1071	FAM46C
1072	LINC00339
1073	GSDME
1074	ALDOA
1075	WISP2
1076	DERL2
1077	LONRF3
1078	PDE4DIP
1079	ZCCHC14
1080	VEGFC
1081	TUG1
1082	CXCR6
1083	FOXA2
1084	OGN
1085	H2AFY2
1086	SEMA4D
1087	RBPJ
1088	LTBP4
1089	DCAF11
1090	ARHGEF6
1091	GRN
1092	CPED1
1093	WSB1
1094	ANXA5
1095	PROCR
1096	SLC25A1
1097	KCNE4
1098	BARD1
1099	BHLHE41
1100	PAIP2B
1101	CDC42SE1
1102	GOLGB1
1103	DGKA
1104	ZYX
1105	AHCY
1106	HK2
1107	DSE
1108	MYOM2
1109	APOBEC3F
1110	ACVR2B
1111	LINC00312
1112	SOCS5
1113	PSMB10
1114	SAMD4A
1115	FAM111A
1116	LDOC1
1117	HIPK2
1118	FCN1
1119	PRRG4
1120	BLNK
1121	SNRK
1122	STIMATE
1123	IFT122
1124	JAM3
1125	CAMK2B
1126	IL17RC
1127	FAM13B
1128	FUS
1129	MAOA
1130	INHBC
1131	ARL6IP5
1132	LMNA
1133	SAR1B
1134	SLC16A1
1135	CPPED1
1136	ACSS3
1137	MIS12
1138	ZEB1
1139	STRN3
1140	LMO2
1141	HIVEP1
1142	NAIP
1143	OSBPL8
1144	NUDT6
1145	APMAP
1146	MTDH
1147	FUT8
1148	XYLB
1149	TEX30
1150	SMPDL3A
1151	GALNT7
1152	KCTD9
1153	DAPK1
1154	WBP1L
1155	CYP17A1
1156	FCMR
1157	MYLIP
1158	ATG2A
1159	STK11
1160	SLC39A6
1161	SMPD1
1162	SKAP2
1163	SLC26A2
1164	C3AR1
1165	ARMC6
1166	RAB29
1167	TMEM53
1168	MFGE8
1169	FPR1
1170	INPP4A
1171	GSPT2
1172	YIPF1
1173	CLDND1
1174	PLAU
1175	GDE1
1176	IFNGR1
1177	MRPS18B
1178	GMPR
1179	GPD1L
1180	CRAT
1181	RIN2
1182	BET1
1183	PPP1CC
1184	POLE2
1185	WLS
1186	KAT6B
1187	ADAM19
1188	AGRN
1189	UBFD1
1190	CCDC102B
1191	NEBL
1192	DEPTOR
1193	SPR
1194	WASHC2C
1195	BATF
1196	ARNTL2
1197	PFKM
1198	ADRA2A
1199	PDGFC
1200	SMARCC2
1201	ARMT1
1202	DDX17
1203	TFB2M
1204	MAP1LC3B
1205	DBT
1206	PSIP1
1207	LRP5
1208	CASP8
1209	DYNLRB1
1210	RWDD2B
1211	DPYD
1212	RASL11B
1213	SEPHS2
1214	GOLGA4
1215	YWHAZ
1216	APBB1IP
1217	BCKDHB
1218	FAM50B
1219	HARS
1220	HNRNPH1
1221	LYN
1222	PRG2
1223	RCOR3
1224	DPP8
1225	EPHB1
1226	SMAD6
1227	SLC43A1
1228	ADAMTSL3
1229	LPIN1
1230	MCUR1
1231	MTCH2
1232	RPH3AL
1233	THEMIS2
1234	GPR65
1235	LZTFL1
1236	DGCR6L
1237	CALCRL
1238	MPST
1239	NMT2
1240	CTBP2
1241	MTCL1
1242	DDHD2
1243	MYH9
1244	OGT
1245	IDH3A
1246	CCR2
1247	SYNCRIP
1248	FBXO28
1249	AMOTL2
1250	EI24
1251	USF2
1252	RND2
1253	CAMK2N1
1254	PRR16
1255	LSR
1256	ST3GAL5
1257	CNNM3
1258	AKR1C1
1259	PTPRN2
1260	PEX11A
1261	SPRY2
1262	CCL23
1263	PQLC1
1264	ATG13
1265	OSBPL1A
1266	EVI5
1267	EIF3J
1268	SLC6A13
1269	TXNRD1
1270	SDCCAG3
1271	CASP4
1272	CBFB
1273	FURIN
1274	MSC
1275	GFRA1
1276	IFNAR1
1277	SEPT2
1278	SGCB
1279	CD247
1280	LHFPL2
1281	CHRNA4
1282	MRPL2
1283	ARL4A
1284	CHAD
1285	HNRNPA1
1286	MVK
1287	ATXN7
1288	PPIF
1289	NBEA
1290	CBR4
1291	GZMB
1292	ANKRD46
1293	CD72
1294	FXN
1295	SLC35A3
1296	HOOK1
1297	CAPG
1298	KCTD3
1299	FPR3
1300	CLDN15
1301	IMPA1
1302	ATP6V0A1
1303	TMEM177
1304	AMMECR1
1305	ARHGAP10
1306	VAMP5
1307	SUSD6
1308	GYG1
1309	PPP2R3C
1310	HLA-E
1311	HNRNPL
1312	FAM69A
1313	TIMP2
1314	TBL1X
1315	IFRD2
1316	TMEM185B
1317	VLDLR
1318	FYB1
1319	MEAF6
1320	GPX7
1321	UFL1
1322	PIGV
1323	B3GAT1
1324	CPOX
1325	GALK2
1326	TLR4
1327	ARHGAP25
1328	PDIA3
1329	CRTAP
1330	BMP2
1331	ZNF267
1332	SH3BGRL3
1333	MITF
1334	NUTF2
1335	RORC
1336	STXBP1
1337	DAAM1
1338	TGFA
1339	RGL1
1340	ARPC1B
1341	GOLGA5
1342	C6orf106
1343	ZC2HC1C
1344	TXNRD2
1345	ENOSF1
1346	SLC6A16
1347	SERPINH1
1348	NIPSNAP2
1349	PYROXD1
1350	C1QBP
1351	RMDN1
1352	MOK
1353	RABGAP1L
1354	ZNF395
1355	LPCAT3
1356	EFHC1
1357	HYAL1
1358	HSD17B7
1359	PLSCR4
1360	SFRP1
1361	SLC15A3
1362	FCHSD2
1363	MEGF9
1364	METTL1
1365	WNT6
1366	SLC35D1
1367	FXYD6
1368	PEX3
1369	CDKN2C
1370	CKAP2
1371	DIRAS3
1372	SLC28A1
1373	RTN3
1374	GVINP1
1375	CLDN7
1376	GRINA
1377	HMBS
1378	PPP1R12A
1379	GCSH
1380	CSRNP2
1381	SQSTM1
1382	LY86
1383	RIPK2
1384	SLC17A9
1385	CCS
1386	FNBP4
1387	ZNHIT6
1388	VPS9D1
1389	PUS3
1390	CES3
1391	NADK
1392	TMSB4X
1393	STAG3
1394	CERS6
1395	ZNF512B
1396	MTO1
1397	TOLLIP
1398	ICAM2
1399	SCPEP1
1400	GGT5
1401	M6PR
1402	OSBPL3
1403	LPAR1
1404	SPCS2
1405	CRK
1406	GNL3L
1407	EHD4
1408	PAMR1
1409	PCMTD2
1410	PXDC1
1411	CDC37L1
1412	MGAT2
1413	LDB2
1414	SSPN
1415	PIM2
1416	RHBDF2
1417	EPS8
1418	RRAS
1419	PPP1R10
1420	MDFIC
1421	FUT6
1422	IQGAP2
1423	PRDX4
1424	RRBP1
1425	PNPLA4
1426	EFEMP2
1427	MAS1
1428	ARPC2
1429	MCTS1
1430	ENTPD1
1431	TCP10L
1432	PLEKHF1
1433	YES1
1434	TRMT5
1435	AZI2
1436	CARMIL1
1437	C2orf42
1438	FKBP4
1439	DOLPP1
1440	WRB
1441	TMED5
1442	TNFSF13
1443	TJP2
1444	DENND5B
1445	TNKS2
1446	PLP2
1447	AMACR
1448	CD300A
1449	NCAM1
1450	PHTF2
1451	P2RY14
1452	HBS1L
1453	MCAM
1454	TBCCD1
1455	POP7
1456	CRLF3
1457	POLD2
1458	BCR
1459	RRP12
1460	SYNGR1
1461	C21orf2
1462	COL4A4
1463	TRIB2
1464	PAN2
1465	PRF1
1466	TMEM8A
1467	SLC7A7
1468	PGLYRP4
1469	RCN1
1470	RAP1GDS1
1471	DHRS7
1472	N4BP2L2
1473	TPD52
1474	HMGN2
1475	ANKRD55
1476	AP3M2
1477	SPAG16
1478	KIF1BP
1479	C9orf3
1480	EMC9
1481	COASY
1482	LGMN
1483	ARMCX5
1484	SLAMF7
1485	KDELC1
1486	GM2A
1487	PRKX
1488	ITGAM
1489	CTDSP2
1490	RER1
1491	ACBD4
1492	JADE3
1493	OXCT1
1494	MYDGF
1495	NOP14
1496	HLA-DOB
1497	SOD3
1498	SDCBP
1499	VAV2
1500	RPN2
1501	MET
1502	AP1S2
1503	GFOD2
1504	ITSN1
1505	SPINT1
1506	CAPN6
1507	MEIS3P1
1508	MIEF1
1509	MED17
1510	SMG5
1511	B9D1
1512	NUP88
1513	PLCXD1
1514	CD96
1515	METTL9
1516	MAP7D1
1517	ABCE1
1518	MON1B
1519	PELO
1520	CEBPG
1521	RIT1
1522	KLHDC10
1523	MYO1D
1524	POLI
1525	GUCY1B1
1526	MAPKAP1
1527	DEXI
1528	NMRK1
1529	LCP1
1530	CD84
1531	MAPRE1
1532	IL18RAP
1533	TXLNA
1534	ERLIN2
1535	MICAL1
1536	UNC13B
1537	CAAP1
1538	POLRMT
1539	MBIP
1540	IP6K1
1541	ANKS1A
1542	ME2
1543	APOBEC3B
1544	FBXO31
1545	LIN7C
1546	MARCKSL1
1547	BEX1
1548	FOXF1
1549	MSRB1
1550	PHKA2
1551	ARSF
1552	ADNP
1553	PTPRM
1554	VAMP3
1555	PSMD5
1556	KAT2B
1557	SIGMAR1
1558	PDE9A
1559	RNF34
1560	LMOD1
1561	MAP3K6
1562	INTS7
1563	ESRRA
1564	RAD51
1565	RET
1566	DHX40
1567	THPO
1568	SNN
1569	ATF7IP2
1570	TSPAN4
1571	ZNF721
1572	DCAF6
1573	ZNF304
1574	SHC2
1575	ACYP1
1576	MTMR2
1577	CASD1
1578	TCEAL1
1579	COA7
1580	LARP4
1581	2025-03-06
1582	PXDN
1583	ARHGEF18
1584	ELP6
1585	LPXN
1586	SIAH2
1587	S100PBP
1588	LRP1
1589	NPY6R
1590	MACO1
1591	GPI
1592	HMGN1
1593	INPP5D
1594	FGFR1OP
1595	CDKN2B
1596	FAM35A
1597	IDO1
1598	RFX5
1599	CLEC10A
1600	STX7
1601	CTDSPL
1602	TIMM10
1603	FAM208A
1604	DHRS3
1605	MLYCD
1606	ZFC3H1
1607	LMAN2
1608	MOGS
1609	TMEM87A
1610	BICD2
1611	SFXN3
1612	TMEM184B
1613	PLA2G5
1614	ATG4A
1615	FAM173A
1616	PLN
1617	MBD3
1618	DUSP4
1619	HACD3
1620	FEZ1
1621	RAB1B
1622	PEX5
1623	HOMER1
1624	RNF123
1625	VRK2
1626	TPD52L1
1627	YPEL5
1628	THEM6
1629	MICALL2
1630	PDE4A
1631	PTPN12
1632	AIM2
1633	RERGL
1634	PMM2
1635	TRPC1
1636	VEZF1
1637	ITCH
1638	GUCA2B
1639	ABCC1
1640	ARL1
1641	ASAH1
1642	HNRNPA0
1643	GPAA1
1644	ZNF430
1645	SPHK2
1646	CLU
1647	LOC202181
1648	TSC2
1649	RERE
1650	RNF146
1651	IGBP1
1652	SUGP2
1653	LDHC
1654	PRR5
1655	STK4
1656	HEXIM1
1657	GRK6
1658	TRAPPC9
1659	SNRPD2
1660	PLEKHB1
1661	DDX39A
1662	KPNA4
1663	NXT1
1664	TPBG
1665	GATA4
1666	GATD3A
1667	BAIAP2
1668	ITGA9
1669	ITM2C
1670	NFE2L3
1671	DUSP2
1672	MOCS1
1673	RXYLT1
1674	LPP
1675	OARD1
1676	VKORC1
1677	RAP1B
1678	DYNC2LI1
1679	CAPRIN1
1680	FAM131A
1681	CDC7
1682	PRKAG2
1683	CMPK1
1684	OTULINL
1685	TRPS1
1686	BACE1
1687	CDK10
1688	RPL27A
1689	PFDN5
1690	UBE2H
1691	FECH
1692	SMO
1693	PRPF18
1694	MEX3C
1695	TGM5
1696	CSTF3
1697	SLC13A3
1698	PDLIM1
1699	DMTF1
1700	PITRM1
1701	CRCP
1702	RAD54L2
1703	ELP5
1704	NOS1AP
1705	AVPR1B
1706	DRAM1
1707	SLC19A1
1708	AOAH
1709	LIPT1
1710	MDH2
1711	PPID
1712	IP6K2
1713	GAS6
1714	GRTP1
1715	CHST11
1716	XYLT1
1717	SEC14L1
1718	GPN3
1719	POLR3B
1720	COL21A1
1721	NME4
1722	SUN1
1723	MYO5A
1724	GRPEL1
1725	RAB8B
1726	SLC26A1
1727	HAND2-AS1
1728	PDP1
1729	CD1E
1730	WDR18
1731	YIPF2
1732	CST3
1733	ADORA3
1734	RBFA
1735	GPSM3
1736	SLK
1737	POLDIP2
1738	PLEKHA6
1739	PRDM12
1740	DGCR2
1741	SMYD2
1742	ANXA2P2
1743	GNA13
1744	MAN2A1
1745	SLC9A8
1746	LRP6
1747	PDHX
1748	MMP15
1749	SHANK2
1750	LINC00597
1751	JADE2
1752	MGLL
1753	CD3E
1754	UCHL3
1755	PPP1R16B
1756	UBTD1
1757	TMEM33
1758	CREB3L2
1759	ZKSCAN5
1760	SRPX2
1761	THUMPD1
1762	YIF1A
1763	RELB
1764	VPS13B
1765	UHRF1BP1L
1766	EIF3D
1767	ACOT9
1768	FOLH1
1769	RAP2B
1770	IDH1
1771	C2CD2
1772	WARS
1773	HNRNPH3
1774	CEP104
1775	PLA2G12A
1776	ARHGAP35
1777	MGEA5
1778	SLC25A38
1779	RNF126
1780	GZMH
1781	AKAP8L
1782	EPHB4
1783	PRDM1
1784	MGAT4B
1785	SORBS1
1786	POGK
1787	WIPI2
1788	PANK3
1789	PLAA
1790	TIE1
1791	IGHMBP2
1792	NSMAF
1793	MFF
1794	KCTD20
1795	MCCC2
1796	NR2F6
1797	TPMT
1798	AAK1
1799	AVL9
1800	CEBPA-DT
1801	PTPN11
1802	ECE1
1803	HNF1A
1804	ASAP3
1805	ACP6
1806	SCAP
1807	ENTPD7
1808	SGCA
1809	PSD4
1810	TCAF1
1811	DLG5
1812	IREB2
1813	RBM14
1814	RPL35A
1815	ADGRE2
1816	SLC2A8
1817	PTPRCAP
1818	FERMT1
1819	EMP2
1820	ZNF507
1821	SLC5A5
1822	MT4
1823	ADAMTS2
1824	CD200
1825	FKBP2
1826	MUM1
1827	PDK3
1828	HNF4A
1829	ISOC1
1830	ACVR2A
1831	BMP5
1832	SAMHD1
1833	SIL1
1834	LINC00667
1835	F8
1836	LSP1
1837	MLN
1838	CLEC16A
1839	CRTAM
1840	WWP1
1841	HCK
1842	PLBD1
1843	PRKACA
1844	APOOL
1845	CLIP3
1846	ODR4
1847	PCMT1
1848	ZNF408
1849	MNS1
1850	PLXNB1
1851	GLT8D2
1852	SLC46A3
1853	FZD4
1854	GNG12
1855	TMEM131
1856	TCF12
1857	ITGB5
1858	LTBP1
1859	MTG1
1860	TFEC
1861	CHD7
1862	TJP1
1863	RHBDD3
1864	ANKRD6
1865	LYPLA2
1866	SLC8B1
1867	TAOK3
1868	ETF1
1869	SLC39A9
1870	ELN
1871	CAVIN3
1872	SND1-IT1
1873	ZNF532
1874	PPP1CB
1875	ANGPT1
1876	ZW10
1877	DYNLT1
1878	BAK1
1879	IMPDH1
1880	BANK1
1881	INVS
1882	RPL12
1883	SHROOM2
1884	ATG9A
1885	TMEM222
1886	HYAL2
1887	UBE4B
1888	RBM12B
1889	LINC00652
1890	TMEM41B
1891	CTIF
1892	RPL8
1893	TIMELESS
1894	ZC2HC1A
1895	HEBP2
1896	IPO4
1897	RPS6KB2
1898	NELL2
1899	IKZF1
1900	RMND1
1901	SNAP29
1902	SGF29
1903	FDX1
1904	PGBD5
1905	ALG8
1906	SKI
1907	NPLOC4
1908	HLCS
1909	YWHAE
1910	LYST
1911	AVPR1A
1912	SFT2D2
1913	JAM2
1914	NFKBIB
1915	CARHSP1
1916	YWHAH
1917	FARSA
1918	CAP1
1919	PDS5A
1920	PIEZO1
1921	OXSM
1922	OR7E14P
1923	HSPA9
1924	GNPDA1
1925	PSMG1
1926	ABCA2
1927	ZDHHC14
1928	CLPTM1
1929	NODAL
1930	LARGE1
1931	PRKAR2A
1932	PKMYT1
1933	KIF5A
1934	IFT81
1935	NCKAP1L
1936	CA5B
1937	VOPP1
1938	OGFOD2
1939	ZNF358
1940	RGS10
1941	OXCT2
1942	SNAPC4
1943	CHRNA2
1944	BPIFA1
1945	LPAR2
1946	MINDY1
1947	LTC4S
1948	RAN
1949	VARS
1950	ATG14
1951	FUT4
1952	SLC25A22
1953	EDEM2
1954	PNPLA6
1955	PTGER2
1956	RSAD1
1957	IFT27
1958	CAPN5
1959	COBL
1960	RGS19
1961	FNBP1
1962	MPRIP
1963	B4GAT1
1964	CLPX
1965	OSBP
1966	KLHDC2
1967	EPHA1
1968	STK38L
1969	FIBP
1970	BCKDHA
1971	PLD3
1972	TOPORS
1973	RNF128
1974	FGF13
1975	PHKG2
1976	SEPT8
1977	ARHGEF2
1978	TBXAS1
1979	ADAP2
1980	LEPROTL1
1981	BLCAP
1982	ODF1
1983	SRP72
1984	RUNX1T1
1985	ELOA
1986	RIOX1
1987	CEP290
1988	ARPC5
1989	ARHGEF12
1990	ACP2
1991	SASH3
1992	INTS1
1993	ACTR5
1994	SELENOW
1995	GJD2
1996	UGGT1
1997	KANK2
1998	AMHR2
1999	RSRC2
[truncated: 353 more rows]
