# Supplementary material for: Transcriptomic and experimental evidence confirm the potential of disulfidptosis-related signature for the early diagnosis and treatment of liver cirrhosis
Source: PLoS One. 2025 Nov 12;20(11):e0334459. doi: 10.1371/journal.pone.0334459 (PMC12611156; doi:10.1371/journal.pone.0334459)
Supplement: S6 Table — (XLS) [file pone.0334459.s006.xls]

## Sheet: S6 Table. 809 DEGs related to d
	x
1	SPINK1
2	AKR1B10
3	RGS1
4	CXCR4
5	EPCAM
6	JCHAIN
7	LUM
8	CCL19
9	TACSTD2
10	CXCL10
11	EFEMP1
12	HLA-DQA1
13	CCL20
14	CRP
15	MGP
16	RGCC
17	EMP1
18	CXCL6
19	SPP1
20	PZP
21	KRT23
22	LGALS3
23	CXCL8
24	CTGF
25	HLA-DRB4
26	CD69
27	CYP2C19
28	LYZ
29	CXCL9
30	GPNMB
31	CCL2
32	DEFB1
33	IGLL3P
34	GDF15
35	HBB
36	IL7R
37	HLA-DRA
38	CFHR4
39	KCNJ16
40	DKK3
41	LXN
42	GEM
43	FABP4
44	COL1A1
45	ENPP2
46	EPHA3
47	CD24
48	HLA-DPA1
49	SOX4
50	ANXA1
51	THBS1
52	MMP7
53	TSPAN8
54	TRIM22
55	PTGDS
56	LGALS4
57	SLCO1B3
58	MAFF
59	ACSL4
60	CD74
61	RGS2
62	CCL21
63	HAO2
64	PDGFD
65	ID4
66	GAS1
67	DPT
68	APOLD1
69	HLA-DMA
70	FBLN5
71	COL1A2
72	ACKR3
73	BBOX1
74	PPP1R1A
75	SPARCL1
76	KCNN2
77	PDGFRA
78	AQP1
79	CYTIP
80	SH3YL1
81	HLA-DPB1
82	VIM
83	COL4A1
84	CRISPLD2
85	LGALS3BP
86	KRT19
87	GJA1
88	CUX2
89	TAGLN
90	CLDN10
91	SNAI2
92	COL4A2
93	KLF4
94	ATF5
95	GPR183
96	VWF
97	GZMK
98	ANXA3
99	SEL1L3
100	FABP5
101	TNFRSF21
102	C7
103	S100A6
104	CHST4
105	CYR61
106	ADAMTS1
107	GSN
108	MTHFD2
109	TSC22D3
110	F3
111	CYP26A1
112	MFAP4
113	RGS4
114	PPP1R3C
115	ANK3
116	POU2AF1
117	IGFBP2
118	SPINT2
119	MS4A4A
120	ZNF331
121	CH25H
122	IFI16
123	CDH19
124	PTGER4
125	KRT7
126	COL3A1
127	ARL4C
128	DEPP1
129	RARRES1
130	RNASE6
131	GPR88
132	FXYD2
133	HLA-DQB1
134	PLAT
135	ATP1B3
136	CD44
137	PROM1
138	SAMSN1
139	MYOF
140	FZD7
141	VCAN
142	STMN2
143	CPA3
144	DDIT4
145	ACTA2
146	COL15A1
147	FGL2
148	S100A11
149	STEAP1
150	FCN2
151	UNC93A
152	MOCOS
153	DHODH
154	LAMA2
155	IL32
156	FHL2
157	COL6A3
158	KCTD12
159	GUSBP11
160	ITK
161	FILIP1L
162	GPR171
163	RAB25
164	F13A1
165	CYP2D6
166	MARCKS
167	SOX9
168	SPRY1
169	CCL5
170	THBS2
171	LAMB1
172	IL1RN
173	COLEC11
174	LHFPL6
175	CXCL12
176	BICC1
177	TYROBP
178	CPEB3
179	PCOLCE2
180	CYP1B1
181	TPSB2
182	C1QB
183	CFTR
184	CD163
185	FMO2
186	SERPINE2
187	FAM129A
188	FCER1A
189	AREG
190	GPC3
191	GZMA
192	ADRA1A
193	MZB1
194	RBP1
195	IER3
196	ITGBL1
197	TM4SF1
198	GGH
199	DCN
200	TNFRSF12A
201	RNASE1
202	IGF1
203	HSPA2
204	AEBP1
205	MYL9
206	TUSC3
207	CPVL
208	SLCO4C1
209	CELF2
210	ADM
211	PSAT1
212	STK39
213	MFAP3L
214	NEDD9
215	COL5A1
216	LDHB
217	ISG20
218	GOLM1
219	ADA2
220	PTPRC
221	EVI2A
222	TUBB6
223	FRZB
224	TXNIP
225	CD52
226	CDC42EP3
227	FGFR2
228	FBLN1
229	PROX1
230	ABCG1
231	PMP22
232	RAPGEF5
233	RCAN2
234	WIPF1
235	NTS
236	KLRB1
237	TCEA2
238	LAMC3
239	EFHD1
240	ASPN
241	ST3GAL6
242	MCTP1
243	SRPX
244	ZNF83
245	APOL3
246	LY96
247	BTG2
248	GMNN
249	ECHDC3
250	TPSAB1
251	CPE
252	IL1RAP
253	TPM2
254	ADIRF
255	DHRS2
256	ANKRD36B
257	PDE4B
258	PID1
259	ARID5B
260	EVI2B
261	MUC6
262	KLF6
263	GABRP
264	GLIPR1
265	TNFRSF17
266	MME
267	PTX3
268	ANXA4
269	SLC38A1
270	C5AR1
271	GSTM3
272	RASGRP1
273	FAT1
274	SRGN
275	SGCE
276	FSTL3
277	VCAM1
278	HLA-DMB
279	ANXA13
280	TNFAIP3
281	PLA2G7
282	HMGB2
283	TIPARP
284	H6PD
285	CMAHP
286	GPM6A
287	PDZK1IP1
288	GPC4
289	CRYAB
290	IGFBP7
291	CD8A
292	TMEM30B
293	ANXA2
294	SERPINB9
295	TNFAIP8
296	TRIB3
297	COL6A2
298	TMEM100
299	DUSP5
300	MMP19
301	MOXD1
302	PDLIM3
303	IGFALS
304	GPER1
305	CDKN1C
306	JAG1
307	ALOX5AP
308	CAV1
309	SELL
310	LIPG
311	MAFB
312	GSTP1
313	CXCL1
314	ACADSB
315	TTPA
316	CTSK
317	SULT1C2
318	IGFBP6
319	LACTB2
320	MID1
321	HTR2B
322	TGFB1I1
323	THBD
324	PLA2G4C
325	ENPP1
326	CD2
327	TCEAL9
328	ANXA10
329	GOLIM4
330	TMSB10
331	VIL1
332	MANEA
333	RAB31
334	SLC2A10
335	NPC1L1
336	SH3BGRL
337	MMP2
338	COL6A1
339	SEC24D
340	PFKFB3
341	ACACB
342	TPM1
343	BGN
344	ALOX5
345	OLFML3
346	BEX4
347	SALL1
348	LBH
349	UCP2
350	APOBEC3G
351	KDM8
352	LAPTM5
353	FCGR2A
354	CRIM1
355	AGL
356	PTGIS
357	CD53
358	AR
359	UGCG
360	TIMP3
361	CYBA
362	MYRIP
363	TCF4
364	HCLS1
365	ID3
366	SLC5A6
367	LY75
368	CD48
369	TMEM243
370	COL14A1
371	HDGFL3
372	GFPT2
373	DCK
374	PALLD
375	TUBA1A
376	STARD5
377	HOPX
378	COL5A2
379	MLEC
380	CISH
381	LPAR6
382	THOP1
383	C1QA
384	ENDOD1
385	GYG2
386	ARHGEF3
387	ADGRA3
388	MXRA7
389	PODXL
390	CYBRD1
391	NCK2
392	PEG3
393	CD37
394	EDNRB
395	TBC1D9
396	DPYSL3
397	TNFSF14
398	LEF1
399	CTSS
400	NRTN
401	IGLL1
402	ACKR1
403	FSTL1
404	ARNTL
405	SNTB1
406	S100A10
407	UGDH
408	ARHGDIB
409	CCND2
410	ZFP36
411	CD93
412	TIMP1
413	TMEM97
414	LSS
415	DPYSL2
416	ADGRE5
417	ITM2A
418	SLC1A3
419	VSIG4
420	AXL
421	ASB13
422	PAM
423	DMD
424	HLA-DRB6
425	NFASC
426	SLITRK3
427	SLA
428	SPON1
429	FBN1
430	HSPB8
431	ROBO1
432	IMPA2
433	CRIP1
434	TYMS
435	KIAA0100
436	RAC2
437	TNFAIP2
438	SLC22A3
439	IQGAP1
440	IDH2
441	AKR1B1
442	CLEC7A
443	COL16A1
444	DNAJC3
445	SLCO2A1
446	ZEB2
447	TRAT1
448	HLA-B
449	CHSY1
450	LGALS1
451	FAIM
452	NACC2
453	CLEC4M
454	PLVAP
455	SWAP70
456	CFD
457	CYP4F3
458	LRRC17
459	SMAD7
460	PECAM1
461	EMP3
462	TMEM204
463	LRIF1
464	SLC1A1
465	C6orf48
466	MDK
467	CSF1R
468	CCDC69
469	LGALS2
470	RNASET2
471	PPT1
472	EXPH5
473	CLEC2B
474	HLA-F
475	CRYBG1
476	MEF2C
477	DUSP10
478	DAB2
479	PDE1A
480	ARMCX1
481	CCR7
482	MLLT11
483	RUNX3
484	PRKCH
485	ACAT2
486	VTCN1
487	FCER1G
488	ADD3
489	ENG
490	RAB15
491	MBNL3
492	RAB11FIP1
493	S100A4
494	FZD5
495	PIK3IP1
496	PIM1
497	OLFML1
498	GNAO1
499	LOXL1
500	CDHR5
501	CCL4
502	FANCC
503	CSGALNACT1
504	COX7A1
505	NNMT
506	ACADS
507	GNE
508	ABLIM3
509	CAVIN1
510	BASP1
511	GUCY1A1
512	NECTIN3
513	CORO1A
514	RAB33B
515	IGFLR1
516	ITGB2
517	SPARC
518	IER5
519	SLC12A2
520	KLF2
521	GPRC5B
522	MS4A6A
523	PRKCB
524	ITGB3BP
525	SVEP1
526	SLC30A1
527	SPOCK2
528	FAXDC2
529	ZFPM2
530	DACT1
531	MCUB
532	SCRN1
533	PEA15
534	ITGAV
535	GATA6
536	LGR4
537	IRAK3
538	SPTSSA
539	FZD6
540	BAMBI
541	AQP3
542	TPST2
543	GALK1
544	P2RY13
545	GIMAP6
546	TPST1
547	EZR
548	PTPN13
549	ADAMTSL2
550	CHST15
551	CAVIN2
552	HGF
553	DTX4
554	SMURF2
555	FLNA
556	FMOD
557	IL10RA
558	LTBP2
559	RRAGD
560	GLUD2
561	NR5A2
562	MMACHC
563	SINHCAF
564	TTPAL
565	ABCA5
566	FOXO3
567	TACC1
568	ISOC2
569	HS3ST1
570	ABCC4
571	BNIP3L
572	ADGRG1
573	CLSTN1
574	RASSF2
575	FNDC4
576	WWTR1
577	SDHAF3
578	SLC31A1
579	THSD7A
580	NPL
581	MYO10
582	FLI1
583	CACNA1H
584	ACE2
585	HLA-C
586	TLN2
587	TCF21
588	ANK2
589	TRAF5
590	FXYD5
591	SLC39A14
592	ZNF236
593	CTBS
594	HKDC1
595	NEDD4L
596	PACSIN3
597	SP110
598	ADAMTS5
599	DOCK10
600	TRAM2
601	IL18
602	S100A14
603	TBC1D8B
604	MCFD2
605	MTRR
606	FZD1
607	MAN1A1
608	IFT57
609	EPB41L2
610	ATP8B4
611	CTSC
612	ENAH
613	SFRP5
614	PLXDC2
615	RHOD
616	BEX3
617	TGFBI
618	HK1
619	ELK3
620	NRBF2
621	NDST1
622	IBTK
623	DOCK2
624	GPHN
625	SLIT2
626	MCM6
627	TRPM4
628	KLHL2
629	CEP68
630	ATP7B
631	ZCCHC24
632	LAMC1
633	AIF1
634	DLEU1
635	LIPA
636	ADGRG6
637	IGF2BP2
638	BLVRA
639	CD3D
640	SLC43A3
641	SMCHD1
642	ZFP36L2
643	PTPRF
644	SLC16A10
645	ASAP1
646	MAP2K1
647	PDE4D
648	AGPAT5
649	LTB
650	AGFG2
651	PLXNC1
652	PIP4K2A
653	EMILIN1
654	FUBP3
655	EDEM1
656	GMFG
657	CAV2
658	CD79A
659	ITGA1
660	MTMR4
661	SGK2
662	CDH1
663	CASP1
664	SYT17
665	FOXA1
666	CD58
667	MTHFD2L
668	STK17B
669	PDGFRB
670	AHNAK
671	CAPN2
672	DNAJB9
673	TPM4
674	PLAGL1
675	PARP8
676	CD27
677	SEPT6
678	EDEM3
679	HEPH
680	CLEC11A
681	SLC1A4
682	HLA-G
683	C4orf19
684	MINPP1
685	CD59
686	NDN
687	ABCC9
688	UNC119B
689	GRK5
690	F2R
691	KBTBD11
692	PLPP2
693	MYH10
694	PTPN3
695	CLIC1
696	EMCN
697	SEC61A2
698	HMGN4
699	TMEM106B
700	CAP2
701	LCP2
702	SOCS6
703	LCK
704	GIMAP4
705	TBC1D16
706	MAGT1
707	AKAP1
708	SLC11A2
709	KIAA0895
710	DNAAF2
711	HEG1
712	ARL4D
713	EIF4EBP1
714	CDK2AP2
715	PPARA
716	CRYZL1
717	HLA-A
718	PRELP
719	EPOR
720	CCND3
721	RAI2
722	C1orf54
723	MTFR1
724	KDSR
725	UBE2D4
726	ATG2B
727	OPLAH
728	SH3BP5
729	NAV3
730	NAP1L1
731	COQ8A
732	RHBDF1
733	BTN3A1
734	CYTH2
735	SERINC5
736	ANGPTL2
737	VAMP1
738	PDZRN3
739	GYPC
740	SHMT2
741	CHUK
742	BCL11B
743	TGFBR2
744	EPB41L3
745	NPC2
746	FKBP14
747	WBP2
748	LRIG1
749	PHF11
750	XCL1
751	POMGNT1
752	KIF1B
753	PYCARD
754	CACFD1
755	IGSF3
756	ABCA1
757	C14orf132
758	MCC
759	KDM4B
760	LONRF3
761	ZCCHC14
762	VEGFC
763	CXCR6
764	ARHGEF6
765	PROCR
766	PAIP2B
767	ACVR2B
768	FAM111A
769	LDOC1
770	IL17RC
771	ARL6IP5
772	WBP1L
773	STK11
774	TMEM53
775	GSPT2
776	YIPF1
777	MRPS18B
778	UBFD1
779	CCDC102B
780	PFKM
781	DYNLRB1
782	GOLGA4
783	YWHAZ
784	BCKDHB
785	FAM50B
786	EPHB1
787	MCUR1
788	LZTFL1
789	FBXO28
790	IFNAR1
791	SGCB
792	CLDN15
793	VAMP5
794	ARHGAP25
795	PDIA3
796	NADK
797	TMSB4X
798	SCPEP1
799	POLD2
800	RRP12
801	PRKX
802	NOP14
803	ABCE1
804	MON1B
805	TSPAN4
806	MICALL2
807	TRAPPC9
808	SLC9A8
809	AVPR1A
