# Supplementary material for: Transcriptomic and experimental evidence confirm the potential of disulfidptosis-related signature for the early diagnosis and treatment of liver cirrhosis
Source: PLoS One. 2025 Nov 12;20(11):e0334459. doi: 10.1371/journal.pone.0334459 (PMC12611156; doi:10.1371/journal.pone.0334459)
Supplement: S7 Table — (XLS) [file pone.0334459.s007.xls]

## Sheet: S7 Table. The result of enrich 
	ONTOLOGY	ID	Description	GeneRatio	BgRatio	pvalue	p.adjust	qvalue	geneID	Count
GO:0022407	BP	GO:0022407	regulation of cell-cell adhesion	71/756	448/18723	1.96466236548679e-23	1.00708592854853e-19	7.02521900585119e-20	EPCAM/CCL19/HLA-DQA1/RGCC/LGALS3/HLA-DRB4/GPNMB/CCL2/IL7R/HLA-DRA/CD24/HLA-DPA1/SOX4/ANXA1/CD74/CCL21/HLA-DMA/HLA-DPB1/KLF4/TNFRSF21/CHST4/ANK3/IGFBP2/SPINT2/HLA-DQB1/CD44/FGL2/CCL5/IL1RN/CXCL12/SERPINE2/IGF1/PTPRC/RASGRP1/FSTL3/VCAM1/HLA-DMB/JAG1/CAV1/ALOX5/LAPTM5/PODXL/NCK2/TNFSF14/LEF1/VSIG4/LGALS1/SWAP70/SMAD7/MDK/DUSP10/CCR7/RUNX3/VTCN1/CORO1A/ITGB2/MYO10/FXYD5/IL18/AIF1/CDH1/FOXA1/CD27/HLA-…	71
GO:0007159	BP	GO:0007159	leukocyte cell-cell adhesion	62/756	371/18723	8.459490408247e-22	2.16816739163371e-18	1.51246783772711e-18	CCL19/HLA-DQA1/LGALS3/HLA-DRB4/GPNMB/CCL2/IL7R/HLA-DRA/CD24/HLA-DPA1/SOX4/ANXA1/CD74/CCL21/HLA-DMA/HLA-DPB1/KLF4/TNFRSF21/CHST4/IGFBP2/HLA-DQB1/CD44/FGL2/CCL5/CXCL12/IGF1/PTPRC/RASGRP1/VCAM1/HLA-DMB/CAV1/SELL/ALOX5/LAPTM5/NCK2/TNFSF14/LEF1/VSIG4/RAC2/LGALS1/CLEC4M/SMAD7/PECAM1/MDK/DUSP10/CCR7/RUNX3/VTCN1/CORO1A/ITGB2/EZR/IL18/AIF1/CD27/HLA-G/SOCS6/LCK/PPARA/HLA-A/TGFBR2/XCL1/PYCARD	62
GO:0042110	BP	GO:0042110	T cell activation	71/756	487/18723	2.7925907486834e-21	4.77160672591704e-18	3.32857220115001e-18	CCL19/HLA-DQA1/LGALS3/HLA-DRB4/GPNMB/CCL2/IL7R/HLA-DRA/CD24/HLA-DPA1/SOX4/ANXA1/CD74/CCL21/HLA-DMA/HLA-DPB1/GPR183/TNFRSF21/GSN/IGFBP2/PTGER4/HLA-DQB1/CD44/FZD7/FGL2/ITK/CCL5/IGF1/PTPRC/RASGRP1/VCAM1/HLA-DMB/CD8A/CAV1/MAFB/CD2/LAPTM5/CD48/NCK2/TNFSF14/LEF1/VSIG4/RAC2/CLEC7A/LGALS1/SMAD7/MDK/DUSP10/CCR7/RUNX3/VTCN1/FCER1G/FZD5/CORO1A/IL18/DOCK2/AIF1/CD3D/ZFP36L2/CD27/HLA-G/SOCS6/LCK/HLA-A/CCND3/BT…	71
GO:1903037	BP	GO:1903037	regulation of leukocyte cell-cell adhesion	57/756	336/18723	1.91437950076136e-20	2.45327733022568e-17	1.71135451686482e-17	CCL19/HLA-DQA1/LGALS3/HLA-DRB4/GPNMB/CCL2/IL7R/HLA-DRA/CD24/HLA-DPA1/SOX4/ANXA1/CD74/CCL21/HLA-DMA/HLA-DPB1/KLF4/TNFRSF21/CHST4/IGFBP2/HLA-DQB1/CD44/FGL2/CCL5/CXCL12/IGF1/PTPRC/RASGRP1/VCAM1/HLA-DMB/CAV1/ALOX5/LAPTM5/NCK2/TNFSF14/LEF1/VSIG4/LGALS1/SMAD7/MDK/DUSP10/CCR7/RUNX3/VTCN1/CORO1A/ITGB2/IL18/AIF1/CD27/HLA-G/SOCS6/LCK/PPARA/HLA-A/TGFBR2/XCL1/PYCARD	57
GO:0022409	BP	GO:0022409	positive regulation of cell-cell adhesion	52/756	284/18723	2.87822741254301e-20	2.95075874333909e-17	2.05838705692813e-17	CCL19/HLA-DQA1/HLA-DRB4/CCL2/IL7R/HLA-DRA/CD24/HLA-DPA1/SOX4/ANXA1/CD74/CCL21/HLA-DMA/HLA-DPB1/CHST4/ANK3/IGFBP2/HLA-DQB1/CD44/CCL5/IGF1/PTPRC/RASGRP1/FSTL3/VCAM1/HLA-DMB/CAV1/ALOX5/PODXL/NCK2/TNFSF14/LEF1/LGALS1/SMAD7/MDK/DUSP10/CCR7/RUNX3/VTCN1/CORO1A/ITGB2/MYO10/IL18/AIF1/FOXA1/CD27/HLA-G/LCK/HLA-A/TGFBR2/XCL1/PYCARD	52
GO:0045785	BP	GO:0045785	positive regulation of cell adhesion	64/756	437/18723	2.25254212248204e-19	1.92442181997382e-16	1.34243606843359e-16	CCL19/HLA-DQA1/HLA-DRB4/CCL2/IL7R/HLA-DRA/CD24/HLA-DPA1/SOX4/ANXA1/CD74/CCL21/HLA-DMA/HLA-DPB1/CHST4/ANK3/IGFBP2/HLA-DQB1/CD44/CCL5/CXCL12/IGF1/NEDD9/PTPRC/RASGRP1/FSTL3/VCAM1/HLA-DMB/CAV1/TPM1/ALOX5/PODXL/NCK2/TNFSF14/LEF1/S100A10/IQGAP1/COL16A1/LGALS1/SMAD7/MDK/DUSP10/CCR7/RUNX3/VTCN1/CORO1A/ITGB2/SPOCK2/ITGAV/FLNA/ADGRG1/MYO10/IL18/RHOD/AIF1/EMILIN1/FOXA1/CD27/HLA-G/LCK/HLA-A/TGFBR2/XCL1/PYCARD	64
GO:0060326	BP	GO:0060326	cell chemotaxis	53/756	310/18723	3.05435718067473e-19	2.2366621297341e-16	1.56024832221836e-16	CXCR4/CCL19/CXCL10/CCL20/CXCL6/LGALS3/CXCL8/CXCL9/CCL2/ANXA1/THBS1/CD74/CCL21/PDGFD/ACKR3/PDGFRA/GPR183/CH25H/CCL5/CXCL12/STK39/PDE4B/C5AR1/VCAM1/PLA2G7/HMGB2/GSTP1/CXCL1/ALOX5/EDNRB/LEF1/RAC2/SWAP70/MDK/CSF1R/CCR7/FCER1G/CCL4/CORO1A/ITGB2/SLC12A2/HGF/S100A14/SLIT2/TRPM4/AIF1/ITGA1/PDGFRB/XCL1/VEGFC/CXCR6/EPHB1/TMSB4X	53
GO:1903039	BP	GO:1903039	positive regulation of leukocyte cell-cell adhesion	46/756	239/18723	5.81325465959014e-19	3.72484292313238e-16	2.59837185245101e-16	CCL19/HLA-DQA1/HLA-DRB4/CCL2/IL7R/HLA-DRA/CD24/HLA-DPA1/SOX4/ANXA1/CD74/CCL21/HLA-DMA/HLA-DPB1/CHST4/IGFBP2/HLA-DQB1/CD44/CCL5/IGF1/PTPRC/RASGRP1/VCAM1/HLA-DMB/CAV1/ALOX5/NCK2/TNFSF14/LEF1/LGALS1/MDK/DUSP10/CCR7/RUNX3/VTCN1/CORO1A/ITGB2/IL18/AIF1/CD27/HLA-G/LCK/HLA-A/TGFBR2/XCL1/PYCARD	46
GO:0050870	BP	GO:0050870	positive regulation of T cell activation	42/756	216/18723	1.37128070195349e-17	7.81020542023729e-15	5.44823455501285e-15	CCL19/HLA-DQA1/HLA-DRB4/CCL2/IL7R/HLA-DRA/CD24/HLA-DPA1/SOX4/ANXA1/CD74/CCL21/HLA-DMA/HLA-DPB1/IGFBP2/HLA-DQB1/CCL5/IGF1/PTPRC/RASGRP1/VCAM1/HLA-DMB/CAV1/NCK2/TNFSF14/LEF1/LGALS1/MDK/DUSP10/CCR7/RUNX3/VTCN1/CORO1A/IL18/AIF1/CD27/HLA-G/LCK/HLA-A/TGFBR2/XCL1/PYCARD	42
GO:0050863	BP	GO:0050863	regulation of T cell activation	52/756	329/18723	2.24064671830005e-17	1.1485555078006e-14	8.01208094954238e-15	CCL19/HLA-DQA1/LGALS3/HLA-DRB4/GPNMB/CCL2/IL7R/HLA-DRA/CD24/HLA-DPA1/SOX4/ANXA1/CD74/CCL21/HLA-DMA/HLA-DPB1/TNFRSF21/IGFBP2/HLA-DQB1/FGL2/CCL5/IGF1/PTPRC/RASGRP1/VCAM1/HLA-DMB/CAV1/CD2/LAPTM5/NCK2/TNFSF14/LEF1/VSIG4/RAC2/LGALS1/SMAD7/MDK/DUSP10/CCR7/RUNX3/VTCN1/CORO1A/IL18/AIF1/CD27/HLA-G/SOCS6/LCK/HLA-A/TGFBR2/XCL1/PYCARD	52
GO:0030595	BP	GO:0030595	leukocyte chemotaxis	41/756	230/18723	8.24041589302663e-16	3.84003380615041e-13	2.67872658264225e-13	CXCR4/CCL19/CXCL10/CCL20/CXCL6/LGALS3/CXCL8/CXCL9/CCL2/ANXA1/THBS1/CD74/CCL21/GPR183/CH25H/CCL5/CXCL12/STK39/PDE4B/C5AR1/PLA2G7/CXCL1/ALOX5/EDNRB/RAC2/SWAP70/MDK/CSF1R/CCR7/FCER1G/CCL4/CORO1A/ITGB2/SLC12A2/S100A14/SLIT2/TRPM4/AIF1/ITGA1/XCL1/VEGFC	41
GO:0050900	BP	GO:0050900	leukocyte migration	51/756	369/18723	1.27609279063432e-14	5.45104303732629e-12	3.80253264016210e-12	CXCR4/CCL19/CXCL10/CCL20/CXCL6/LGALS3/CXCL8/CXCL9/CCL2/ANXA1/THBS1/CD74/CCL21/PDGFD/GPR183/CHST4/CH25H/PTGER4/CCL5/CXCL12/STK39/PDE4B/C5AR1/VCAM1/PLA2G7/SELL/CXCL1/ALOX5/EDNRB/RAC2/PLVAP/SWAP70/PECAM1/MDK/CSF1R/CCR7/FCER1G/CCL4/CORO1A/ITGB2/SLC12A2/S100A14/SLIT2/TRPM4/AIF1/EMILIN1/ITGA1/LCK/XCL1/PYCARD/VEGFC	51
GO:0050867	BP	GO:0050867	positive regulation of cell activation	54/756	420/18723	4.43813166278994e-14	1.7499894541124e-11	1.22075572943299e-11	CCL19/HLA-DQA1/HLA-DRB4/CCL2/IL7R/HLA-DRA/CD24/HLA-DPA1/SOX4/ANXA1/THBS1/CD74/CCL21/HLA-DMA/HLA-DPB1/GPR183/IGFBP2/HLA-DQB1/CCL5/TYROBP/IGF1/PTPRC/RASGRP1/VCAM1/HLA-DMB/CAV1/CD2/NCK2/TNFSF14/LEF1/IGLL1/AXL/CLEC7A/LGALS1/MDK/HLA-F/MEF2C/DUSP10/CCR7/RUNX3/VTCN1/CORO1A/ITGB2/IL18/CTSC/AIF1/PDGFRB/CD27/HLA-G/LCK/HLA-A/TGFBR2/XCL1/PYCARD	54
GO:0002696	BP	GO:0002696	positive regulation of leukocyte activation	53/756	409/18723	5.57770447479432e-14	2.04223665269969e-11	1.4246212105922e-11	CCL19/HLA-DQA1/HLA-DRB4/CCL2/IL7R/HLA-DRA/CD24/HLA-DPA1/SOX4/ANXA1/THBS1/CD74/CCL21/HLA-DMA/HLA-DPB1/GPR183/IGFBP2/HLA-DQB1/CCL5/TYROBP/IGF1/PTPRC/RASGRP1/VCAM1/HLA-DMB/CAV1/CD2/NCK2/TNFSF14/LEF1/IGLL1/AXL/CLEC7A/LGALS1/MDK/HLA-F/MEF2C/DUSP10/CCR7/RUNX3/VTCN1/CORO1A/ITGB2/IL18/CTSC/AIF1/CD27/HLA-G/LCK/HLA-A/TGFBR2/XCL1/PYCARD	53
GO:0051251	BP	GO:0051251	positive regulation of lymphocyte activation	49/756	362/18723	9.65366786988869e-14	3.29898010006996e-11	2.3012989301061e-11	CCL19/HLA-DQA1/HLA-DRB4/CCL2/IL7R/HLA-DRA/CD24/HLA-DPA1/SOX4/ANXA1/CD74/CCL21/HLA-DMA/HLA-DPB1/GPR183/IGFBP2/HLA-DQB1/CCL5/TYROBP/IGF1/PTPRC/RASGRP1/VCAM1/HLA-DMB/CAV1/NCK2/TNFSF14/LEF1/IGLL1/AXL/CLEC7A/LGALS1/MDK/HLA-F/MEF2C/DUSP10/CCR7/RUNX3/VTCN1/CORO1A/IL18/AIF1/CD27/HLA-G/LCK/HLA-A/TGFBR2/XCL1/PYCARD	49
GO:0030198	BP	GO:0030198	extracellular matrix organization	44/756	301/18723	1.19862499344597e-13	3.84009482275252e-11	2.67876914653681e-11	LUM/RGCC/COL1A1/MMP7/DPT/FBLN5/COL1A2/PDGFRA/COL4A1/CRISPLD2/COL4A2/ADAMTS1/MFAP4/SPINT2/COL3A1/COL15A1/SOX9/LAMB1/CYP1B1/AEBP1/COL5A1/FBLN1/TPSAB1/PTX3/ANXA2/MMP19/CAV1/CTSK/SLC2A10/MMP2/COL14A1/COL5A2/CTSS/COL16A1/ENG/LOXL1/SPOCK2/ADAMTSL2/FMOD/ADAMTS5/TGFBI/LAMC1/EMILIN1/CAV2	44
GO:0043062	BP	GO:0043062	extracellular structure organization	44/756	302/18723	1.35037371187429e-13	4.02181914318867e-11	2.80553619923443e-11	LUM/RGCC/COL1A1/MMP7/DPT/FBLN5/COL1A2/PDGFRA/COL4A1/CRISPLD2/COL4A2/ADAMTS1/MFAP4/SPINT2/COL3A1/COL15A1/SOX9/LAMB1/CYP1B1/AEBP1/COL5A1/FBLN1/TPSAB1/PTX3/ANXA2/MMP19/CAV1/CTSK/SLC2A10/MMP2/COL14A1/COL5A2/CTSS/COL16A1/ENG/LOXL1/SPOCK2/ADAMTSL2/FMOD/ADAMTS5/TGFBI/LAMC1/EMILIN1/CAV2	44
GO:0097529	BP	GO:0097529	myeloid leukocyte migration	37/756	220/18723	1.41226579355045e-13	4.02181914318867e-11	2.80553619923443e-11	CCL19/CXCL10/CCL20/CXCL6/LGALS3/CXCL8/CXCL9/CCL2/ANXA1/THBS1/CD74/CCL21/PDGFD/PTGER4/CCL5/CXCL12/PDE4B/C5AR1/PLA2G7/CXCL1/EDNRB/RAC2/SWAP70/PECAM1/MDK/CSF1R/CCR7/FCER1G/CCL4/ITGB2/S100A14/SLIT2/AIF1/EMILIN1/ITGA1/XCL1/VEGFC	37
GO:0045229	BP	GO:0045229	external encapsulating structure organization	44/756	304/18723	1.71105050237548e-13	4.61623414482984e-11	3.22018756596648e-11	LUM/RGCC/COL1A1/MMP7/DPT/FBLN5/COL1A2/PDGFRA/COL4A1/CRISPLD2/COL4A2/ADAMTS1/MFAP4/SPINT2/COL3A1/COL15A1/SOX9/LAMB1/CYP1B1/AEBP1/COL5A1/FBLN1/TPSAB1/PTX3/ANXA2/MMP19/CAV1/CTSK/SLC2A10/MMP2/COL14A1/COL5A2/CTSS/COL16A1/ENG/LOXL1/SPOCK2/ADAMTSL2/FMOD/ADAMTS5/TGFBI/LAMC1/EMILIN1/CAV2	44
GO:0071621	BP	GO:0071621	granulocyte chemotaxis	27/756	125/18723	6.34742046312977e-13	1.62684386470016e-10	1.13485196385536e-10	CCL19/CXCL10/CCL20/CXCL6/LGALS3/CXCL8/CXCL9/CCL2/ANXA1/THBS1/CD74/CCL21/CCL5/PDE4B/C5AR1/CXCL1/RAC2/MDK/CSF1R/CCR7/FCER1G/CCL4/ITGB2/S100A14/SLIT2/ITGA1/XCL1	27
GO:0097530	BP	GO:0097530	granulocyte migration	29/756	148/18723	1.21782892308488e-12	2.9726624093967e-10	2.07366659234051e-10	CCL19/CXCL10/CCL20/CXCL6/LGALS3/CXCL8/CXCL9/CCL2/ANXA1/THBS1/CD74/CCL21/PTGER4/CCL5/PDE4B/C5AR1/CXCL1/RAC2/PECAM1/MDK/CSF1R/CCR7/FCER1G/CCL4/ITGB2/S100A14/SLIT2/ITGA1/XCL1	29
GO:0070661	BP	GO:0070661	leukocyte proliferation	43/756	318/18723	3.38319219368932e-12	7.8828378112961e-10	5.49890137892948e-10	CCL19/CRP/LGALS3/GPNMB/IL7R/CD24/HLA-DPA1/ANXA1/CD74/HLA-DPB1/GPR183/TNFRSF21/IGFBP2/CCL5/TYROBP/MZB1/IGF1/PTPRC/RASGRP1/VCAM1/HLA-DMB/TNFAIP3/GSTP1/NCK2/TNFSF14/LEF1/VSIG4/RAC2/CSF1R/MEF2C/VTCN1/CORO1A/IL18/DOCK2/AIF1/CD79A/HLA-G/HLA-A/CCND3/BTN3A1/TGFBR2/XCL1/PYCARD	43
GO:0019882	BP	GO:0019882	antigen processing and presentation	24/756	106/18723	4.16937333797755e-12	9.2922642306404e-10	6.48208751904336e-10	CCL19/HLA-DQA1/HLA-DRB4/HLA-DRA/HLA-DPA1/THBS1/CD74/CCL21/HLA-DMA/HLA-DPB1/HLA-DQB1/FGL2/HLA-DMB/CD8A/CTSS/HLA-B/CLEC4M/HLA-F/CCR7/FCER1G/HLA-C/HLA-G/HLA-A/PYCARD	24
GO:0001655	BP	GO:0001655	urogenital system development	44/756	338/18723	6.97656759168853e-12	1.49007856145814e-09	1.03944737320026e-09	EPCAM/TACSTD2/CD24/SOX4/ANXA1/PDGFD/PDGFRA/COL4A1/ADAMTS1/CYP26A1/PROM1/ACTA2/SOX9/SPRY1/BICC1/GPC3/DCN/FGFR2/PROX1/ARID5B/MME/FSTL3/TIPARP/JAG1/SALL1/AR/ID3/PODXL/FBN1/CRIP1/IQGAP1/AKR1B1/SMAD7/PECAM1/MEF2C/BASP1/LGR4/WWTR1/TCF21/SLIT2/FOXA1/PDGFRB/STK11/PRKX	44
GO:0007162	BP	GO:0007162	negative regulation of cell adhesion	41/756	303/18723	1.06414142898419e-11	2.1381683046445e-09	1.49154110743524e-09	EPCAM/TACSTD2/RGCC/LGALS3/GPNMB/COL1A1/ANXA1/THBS1/CD74/CCL21/SNAI2/KLF4/TNFRSF21/SPINT2/FZD7/FGL2/IL1RN/CXCL12/CYP1B1/SERPINE2/PTPRC/FBLN1/JAG1/LAPTM5/PODXL/ARHGDIB/VSIG4/LGALS1/SWAP70/SMAD7/MDK/RUNX3/VTCN1/FXYD5/TGFBI/PLXNC1/CDH1/HLA-G/SOCS6/PPARA/XCL1	41
GO:0001819	BP	GO:0001819	positive regulation of cytokine production	53/756	467/18723	1.08451767305418e-11	2.1381683046445e-09	1.49154110743524e-09	LUM/CCL19/RGCC/HLA-DPA1/ANXA1/THBS1/CD74/HLA-DPB1/F3/POU2AF1/IFI16/PTGER4/ITK/TYROBP/CYP1B1/PTPRC/LY96/IL1RAP/PDE4B/C5AR1/RASGRP1/HMGB2/HTR2B/CD2/LAPTM5/CYBA/CLEC7A/MDK/CSF1R/HLA-F/CCR7/VTCN1/FCER1G/FZD5/GPRC5B/GATA6/IRAK3/HGF/IL18/HK1/AIF1/PDE4D/LTB/CASP1/CD58/HLA-G/F2R/HEG1/HLA-A/BTN3A1/CHUK/XCL1/PYCARD	53
GO:0032943	BP	GO:0032943	mononuclear cell proliferation	40/756	291/18723	1.15970518242332e-11	2.20172176485257e-09	1.53587466069864e-09	CCL19/CRP/LGALS3/GPNMB/IL7R/CD24/HLA-DPA1/ANXA1/CD74/HLA-DPB1/GPR183/TNFRSF21/IGFBP2/CCL5/TYROBP/MZB1/IGF1/PTPRC/RASGRP1/VCAM1/HLA-DMB/NCK2/TNFSF14/LEF1/VSIG4/RAC2/MEF2C/VTCN1/CORO1A/IL18/DOCK2/AIF1/CD79A/HLA-G/HLA-A/CCND3/BTN3A1/TGFBR2/XCL1/PYCARD	40
GO:0050921	BP	GO:0050921	positive regulation of chemotaxis	27/756	141/18723	1.28514865283663e-11	2.3527399980145e-09	1.64122179461881e-09	CXCR4/CCL19/CXCL10/CXCL8/THBS1/CD74/CCL21/PDGFD/F3/CCL5/CXCL12/STK39/C5AR1/PLA2G7/RAC2/SWAP70/MDK/CSF1R/CCR7/CCL4/S100A14/SLIT2/AIF1/PDGFRB/XCL1/VEGFC/TMSB4X	27
GO:0071559	BP	GO:0071559	response to transforming growth factor beta	37/756	256/18723	1.55710522957507e-11	2.70748975581242e-09	1.88868774267302e-09	GDF15/DKK3/COL1A1/THBS1/PDGFD/COL1A2/COL4A2/COL3A1/SOX9/SPRY1/FGFR2/ASPN/CDKN1C/CAV1/TGFB1I1/SLC2A10/FBN1/ZEB2/SMAD7/MEF2C/DAB2/RUNX3/ENG/BAMBI/ADAMTSL2/SMURF2/FMOD/LTBP2/FNDC4/ZFP36L2/EMILIN1/CAV2/MTMR4/PPARA/TGFBR2/XCL1/STK11	37
GO:0030593	BP	GO:0030593	neutrophil chemotaxis	23/756	103/18723	1.58456286918401e-11	2.70748975581242e-09	1.88868774267302e-09	CCL19/CXCL10/CCL20/CXCL6/LGALS3/CXCL8/CXCL9/CCL2/CD74/CCL21/CCL5/PDE4B/C5AR1/CXCL1/RAC2/MDK/CCR7/FCER1G/CCL4/ITGB2/SLIT2/ITGA1/XCL1	23
GO:0048002	BP	GO:0048002	antigen processing and presentation of peptide antigen	18/756	62/18723	2.32070597783356e-11	3.83739962657253e-09	2.67688903453332e-09	HLA-DQA1/HLA-DRB4/HLA-DRA/HLA-DPA1/CD74/HLA-DMA/HLA-DPB1/HLA-DQB1/HLA-DMB/CTSS/HLA-B/CLEC4M/HLA-F/FCER1G/HLA-C/HLA-G/HLA-A/PYCARD	18
GO:0002687	BP	GO:0002687	positive regulation of leukocyte migration	26/756	135/18723	2.69082425351681e-11	4.31036410110223e-09	3.00681907539362e-09	CCL19/CXCL10/CCL20/LGALS3/CXCL8/THBS1/CD74/CCL21/PDGFD/CCL5/CXCL12/STK39/C5AR1/PLA2G7/RAC2/PLVAP/SWAP70/MDK/CSF1R/CCR7/CCL4/S100A14/AIF1/XCL1/PYCARD/VEGFC	26
GO:0070098	BP	GO:0070098	chemokine-mediated signaling pathway	21/756	88/18723	3.15483817514282e-11	4.62431889212996e-09	3.2258273151458e-09	CXCR4/CCL19/CXCL10/CCL20/CXCL6/CXCL8/CXCL9/CCL2/CCL21/ACKR3/CCL5/CXCL12/STK39/CXCL1/ACKR1/ROBO1/CCR7/CCL4/SLIT2/XCL1/CXCR6	21
GO:1990868	BP	GO:1990868	response to chemokine	22/756	97/18723	3.15745534967906e-11	4.62431889212996e-09	3.2258273151458e-09	CXCR4/CCL19/CXCL10/CCL20/CXCL6/CXCL8/CXCL9/CCL2/CCL21/ACKR3/CCL5/CXCL12/STK39/CXCL1/ACKR1/ROBO1/CCR7/CCL4/SLC12A2/SLIT2/XCL1/CXCR6	22
GO:1990869	BP	GO:1990869	cellular response to chemokine	22/756	97/18723	3.15745534967906e-11	4.62431889212996e-09	3.2258273151458e-09	CXCR4/CCL19/CXCL10/CCL20/CXCL6/CXCL8/CXCL9/CCL2/CCL21/ACKR3/CCL5/CXCL12/STK39/CXCL1/ACKR1/ROBO1/CCR7/CCL4/SLC12A2/SLIT2/XCL1/CXCR6	22
GO:0046651	BP	GO:0046651	lymphocyte proliferation	39/756	288/18723	3.34098144768289e-11	4.75718636133959e-09	3.31851285899965e-09	CCL19/LGALS3/GPNMB/IL7R/CD24/HLA-DPA1/ANXA1/CD74/HLA-DPB1/GPR183/TNFRSF21/IGFBP2/CCL5/TYROBP/MZB1/IGF1/PTPRC/RASGRP1/VCAM1/HLA-DMB/NCK2/TNFSF14/LEF1/VSIG4/RAC2/MEF2C/VTCN1/CORO1A/IL18/DOCK2/AIF1/CD79A/HLA-G/HLA-A/CCND3/BTN3A1/TGFBR2/XCL1/PYCARD	39
GO:0070371	BP	GO:0070371	ERK1 and ERK2 cascade	42/756	330/18723	4.39347804503461e-11	6.08674823212092e-09	4.24598717467498e-09	CCL19/CCL20/GPNMB/CCL2/CD74/CCL21/PDGFD/ACKR3/PDGFRA/KLF4/GPR183/PTGER4/CD44/SOX9/SPRY1/CCL5/ADRA1A/IGF1/PTPRC/FGFR2/FBLN1/C5AR1/RASGRP1/GPER1/GSTP1/HTR2B/TIMP3/CSF1R/DUSP10/CCR7/CCL4/ITGAV/EZR/ZFP36L2/MAP2K1/EMILIN1/PDGFRB/F2R/XCL1/PYCARD/YWHAZ/EPHB1	42
GO:0019221	BP	GO:0019221	cytokine-mediated signaling pathway	52/756	472/18723	5.177428410342e-11	6.98407842931923e-09	4.87194579222487e-09	CXCR4/CCL19/CXCL10/CCL20/CXCL6/CXCL8/CXCL9/CCL2/IL7R/CD24/CD74/CCL21/ACKR3/F3/CD44/CCL5/IL1RN/CXCL12/STK39/PTPRC/IL1RAP/TNFRSF17/TNFAIP3/CAV1/GSTP1/CXCL1/LAPTM5/UGCG/ACKR1/AXL/ROBO1/PLVAP/SLC1A1/CSF1R/CCR7/FCER1G/CCL4/IRAK3/IL10RA/FOXO3/TRAF5/IL18/SLIT2/CASP1/EPOR/CHUK/XCL1/PYCARD/CXCR6/IL17RC/IFNAR1/TMSB4X	52
GO:0070663	BP	GO:0070663	regulation of leukocyte proliferation	35/756	245/18723	7.71731249475499e-11	1.01433189354139e-08	7.07576532919911e-09	CCL19/CRP/LGALS3/GPNMB/CD24/HLA-DPA1/ANXA1/CD74/HLA-DPB1/GPR183/TNFRSF21/IGFBP2/CCL5/TYROBP/MZB1/IGF1/PTPRC/VCAM1/HLA-DMB/TNFAIP3/GSTP1/NCK2/VSIG4/RAC2/CSF1R/MEF2C/VTCN1/CORO1A/IL18/AIF1/HLA-G/HLA-A/TGFBR2/XCL1/PYCARD	35
GO:0002685	BP	GO:0002685	regulation of leukocyte migration	32/756	210/18723	9.25633821855973e-11	1.18619974270843e-08	8.27467919169669e-09	CCL19/CXCL10/CCL20/LGALS3/CXCL8/CCL2/ANXA1/THBS1/CD74/CCL21/PDGFD/CHST4/PTGER4/CCL5/CXCL12/STK39/C5AR1/PLA2G7/RAC2/PLVAP/SWAP70/MDK/CSF1R/CCR7/CCL4/S100A14/SLIT2/AIF1/EMILIN1/XCL1/PYCARD/VEGFC	32
GO:0042060	BP	GO:0042060	wound healing	48/756	422/18723	9.73274222795554e-11	1.19905024359265e-08	8.36432157521865e-09	CXCR4/HBB/COL1A1/ANXA1/THBS1/TSPAN8/PDGFRA/GJA1/VWF/F3/COL3A1/PLAT/CD44/MYOF/FZD7/F13A1/SERPINE2/DCN/TNFRSF12A/IGF1/MYL9/COL5A1/FGFR2/FBLN1/TNFAIP3/ANXA2/CAV1/THBD/VIL1/TPM1/ALOX5/TIMP1/AXL/CLEC7A/FCER1G/SPARC/SLC12A2/FZD6/FLNA/ELK3/PDGFRB/CD59/F2R/CLIC1/LCK/PPARA/TGFBR2/PROCR	48
GO:1990266	BP	GO:1990266	neutrophil migration	24/756	122/18723	9.82444600680671e-11	1.19905024359265e-08	8.36432157521865e-09	CCL19/CXCL10/CCL20/CXCL6/LGALS3/CXCL8/CXCL9/CCL2/CD74/CCL21/CCL5/PDE4B/C5AR1/CXCL1/RAC2/PECAM1/MDK/CCR7/FCER1G/CCL4/ITGB2/SLIT2/ITGA1/XCL1	24
GO:0042098	BP	GO:0042098	T cell proliferation	31/756	199/18723	1.02979487557922e-10	1.22761128656258e-08	8.56355738639562e-09	CCL19/LGALS3/GPNMB/CD24/HLA-DPA1/ANXA1/HLA-DPB1/TNFRSF21/IGFBP2/CCL5/IGF1/PTPRC/RASGRP1/VCAM1/HLA-DMB/NCK2/TNFSF14/VSIG4/RAC2/VTCN1/CORO1A/IL18/DOCK2/AIF1/HLA-G/HLA-A/CCND3/BTN3A1/TGFBR2/XCL1/PYCARD	31
GO:0002690	BP	GO:0002690	positive regulation of leukocyte chemotaxis	21/756	94/18723	1.20040293052083e-10	1.39846941405677e-08	9.75542764349107e-09	CCL19/CXCL10/CXCL8/THBS1/CD74/CCL21/CCL5/CXCL12/STK39/C5AR1/PLA2G7/RAC2/SWAP70/MDK/CSF1R/CCR7/CCL4/S100A14/AIF1/XCL1/VEGFC	21
GO:0071560	BP	GO:0071560	cellular response to transforming growth factor beta stimulus	35/756	250/18723	1.36327558440439e-10	1.55292236570153e-08	1.08328588543198e-08	GDF15/DKK3/COL1A1/THBS1/PDGFD/COL1A2/COL4A2/COL3A1/SOX9/SPRY1/FGFR2/ASPN/CDKN1C/CAV1/TGFB1I1/SLC2A10/FBN1/ZEB2/SMAD7/MEF2C/DAB2/ENG/BAMBI/ADAMTSL2/SMURF2/FMOD/LTBP2/ZFP36L2/EMILIN1/CAV2/MTMR4/PPARA/TGFBR2/XCL1/STK11	35
GO:0072001	BP	GO:0072001	renal system development	39/756	302/18723	1.41765762215718e-10	1.57976368938646e-08	1.10200982665171e-08	EPCAM/TACSTD2/CD24/SOX4/PDGFD/PDGFRA/COL4A1/ADAMTS1/CYP26A1/PROM1/ACTA2/SOX9/SPRY1/BICC1/GPC3/DCN/FGFR2/PROX1/ARID5B/MME/FSTL3/TIPARP/JAG1/SALL1/ID3/PODXL/FBN1/IQGAP1/AKR1B1/SMAD7/PECAM1/MEF2C/BASP1/LGR4/WWTR1/TCF21/SLIT2/PDGFRB/PRKX	39
GO:0001822	BP	GO:0001822	kidney development	38/756	293/18723	2.15951210831658e-10	2.35524661004911e-08	1.64297035430043e-08	EPCAM/TACSTD2/CD24/SOX4/PDGFD/PDGFRA/ADAMTS1/CYP26A1/PROM1/ACTA2/SOX9/SPRY1/BICC1/GPC3/DCN/FGFR2/PROX1/ARID5B/MME/FSTL3/TIPARP/JAG1/SALL1/ID3/PODXL/FBN1/IQGAP1/AKR1B1/SMAD7/PECAM1/MEF2C/BASP1/LGR4/WWTR1/TCF21/SLIT2/PDGFRB/PRKX	38
GO:0002237	BP	GO:0002237	response to molecule of bacterial origin	43/756	363/18723	2.62598256152444e-10	2.80433054382798e-08	1.95624183366196e-08	CXCL10/CXCL6/CXCL8/CXCL9/CCL2/CD24/VIM/GJA1/PTGER4/CCL5/DCN/ADM/FGFR2/LY96/PDE4B/C5AR1/VCAM1/TNFAIP3/HMGB2/GSTP1/CXCL1/THBD/EDNRB/ZFP36/AXL/MEF2C/DUSP10/CCR7/FZD5/LOXL1/SPARC/IRAK3/IL10RA/IL18/S100A14/CASP1/CAPN2/F2R/CHUK/PYCARD/ABCA1/LDOC1/IFNAR1	43
GO:0071674	BP	GO:0071674	mononuclear cell migration	30/756	196/18723	3.20717632877514e-10	3.31867076606351e-08	2.31503472335416e-08	CXCR4/CCL19/CXCL10/CCL20/LGALS3/CCL2/ANXA1/THBS1/CCL21/PDGFD/GPR183/CH25H/CCL5/CXCL12/STK39/C5AR1/PLA2G7/ALOX5/PECAM1/MDK/CSF1R/CCR7/CCL4/SLC12A2/S100A14/SLIT2/TRPM4/AIF1/XCL1/PYCARD	30
GO:0001503	BP	GO:0001503	ossification	46/756	408/18723	3.23709594816963e-10	3.31867076606351e-08	2.31503472335416e-08	MGP/SPP1/GPNMB/COL1A1/COL1A2/SNAI2/PTGER4/VCAN/FHL2/SOX9/AREG/GPC3/IGF1/FGFR2/ASPN/SRGN/FSTL3/JAG1/CTSK/ENPP1/MMP2/COL6A1/ALOX5/CRIM1/ID3/COL5A2/LEF1/CHSY1/SMAD7/MDK/MEF2C/RUNX3/SPARC/LGR4/BAMBI/HGF/RASSF2/WWTR1/FZD1/TRPM4/TPM4/CLEC11A/MINPP1/CLIC1/VEGFC/ACVR2B	46
GO:1903131	BP	GO:1903131	mononuclear cell differentiation	47/756	426/18723	4.28680154037114e-10	4.30865582273381e-08	3.00562741643772e-08	CCL19/IL7R/HLA-DRA/SOX4/ANXA1/CD74/GPR183/POU2AF1/IFI16/PTGER4/FZD7/FGL2/ITK/PTPRC/DHRS2/KLF6/RASGRP1/VCAM1/CD8A/MAFB/CD2/LEF1/ITM2A/AXL/HLA-B/LGALS1/SMAD7/MDK/CSF1R/DUSP10/CCR7/RUNX3/FCER1G/FZD5/DOCK10/IL18/DOCK2/CD3D/ZFP36L2/CD79A/DNAJB9/CD27/HLA-G/LCK/BCL11B/TGFBR2/STK11	47
GO:0050920	BP	GO:0050920	regulation of chemotaxis	32/756	223/18723	4.4780218957215e-10	4.41429619951315e-08	3.07931991493237e-08	CXCR4/CCL19/CXCL10/CXCL8/CCL2/THBS1/CD74/CCL21/PDGFD/PDGFRA/GPR183/F3/CCL5/CXCL12/STK39/C5AR1/PLA2G7/GSTP1/ROBO1/RAC2/SWAP70/MDK/CSF1R/CCR7/CCL4/S100A14/SLIT2/AIF1/PDGFRB/XCL1/VEGFC/TMSB4X	32
GO:0032496	BP	GO:0032496	response to lipopolysaccharide	41/756	343/18723	5.23500799963081e-10	5.06314169926558e-08	3.53194084900613e-08	CXCL10/CXCL6/CXCL8/CXCL9/CCL2/VIM/GJA1/PTGER4/CCL5/DCN/ADM/FGFR2/LY96/PDE4B/C5AR1/VCAM1/TNFAIP3/HMGB2/GSTP1/CXCL1/THBD/EDNRB/ZFP36/AXL/MEF2C/DUSP10/CCR7/LOXL1/SPARC/IRAK3/IL10RA/IL18/S100A14/CASP1/CAPN2/F2R/CHUK/PYCARD/ABCA1/LDOC1/IFNAR1	41
GO:0002688	BP	GO:0002688	regulation of leukocyte chemotaxis	23/756	122/18723	5.86474496883807e-10	5.56716346486369e-08	3.88353580100252e-08	CCL19/CXCL10/CXCL8/CCL2/THBS1/CD74/CCL21/CCL5/CXCL12/STK39/C5AR1/PLA2G7/RAC2/SWAP70/MDK/CSF1R/CCR7/CCL4/S100A14/SLIT2/AIF1/XCL1/VEGFC	23
GO:0002504	BP	GO:0002504	antigen processing and presentation of peptide or polysaccharide antigen via MHC class II	13/756	36/18723	6.69518526571139e-10	6.16235904781195e-08	4.29873168478904e-08	HLA-DQA1/HLA-DRB4/HLA-DRA/HLA-DPA1/THBS1/CD74/HLA-DMA/HLA-DPB1/HLA-DQB1/HLA-DMB/CTSS/FCER1G/PYCARD	13
GO:0030098	BP	GO:0030098	lymphocyte differentiation	43/756	374/18723	6.73219092230724e-10	6.16235904781195e-08	4.29873168478904e-08	CCL19/IL7R/HLA-DRA/SOX4/ANXA1/CD74/GPR183/POU2AF1/PTGER4/FZD7/FGL2/ITK/PTPRC/KLF6/RASGRP1/VCAM1/CD8A/MAFB/CD2/LEF1/ITM2A/AXL/LGALS1/SMAD7/MDK/DUSP10/CCR7/RUNX3/FCER1G/FZD5/DOCK10/IL18/DOCK2/CD3D/ZFP36L2/CD79A/DNAJB9/CD27/HLA-G/LCK/BCL11B/TGFBR2/STK11	43
GO:0032944	BP	GO:0032944	regulation of mononuclear cell proliferation	32/756	227/18723	7.08551000020012e-10	6.37198671246067e-08	4.44496352182453e-08	CCL19/CRP/LGALS3/GPNMB/CD24/HLA-DPA1/ANXA1/CD74/HLA-DPB1/GPR183/TNFRSF21/IGFBP2/CCL5/TYROBP/MZB1/IGF1/PTPRC/VCAM1/HLA-DMB/NCK2/VSIG4/RAC2/MEF2C/VTCN1/CORO1A/IL18/AIF1/HLA-G/HLA-A/TGFBR2/XCL1/PYCARD	32
GO:0070372	BP	GO:0070372	regulation of ERK1 and ERK2 cascade	38/756	309/18723	1.00992693526046e-09	8.9256646036985e-08	6.22635535223193e-08	CCL19/CCL20/GPNMB/CCL2/CD74/CCL21/PDGFD/ACKR3/PDGFRA/KLF4/GPR183/CD44/SPRY1/CCL5/ADRA1A/IGF1/PTPRC/FGFR2/FBLN1/C5AR1/RASGRP1/GPER1/GSTP1/HTR2B/TIMP3/CSF1R/DUSP10/CCR7/CCL4/EZR/MAP2K1/EMILIN1/PDGFRB/F2R/XCL1/PYCARD/YWHAZ/EPHB1	38
GO:0030217	BP	GO:0030217	T cell differentiation	34/756	257/18723	1.14809163869422e-09	9.97477583041794e-08	6.95819321435196e-08	CCL19/IL7R/HLA-DRA/SOX4/ANXA1/CD74/GPR183/PTGER4/FZD7/FGL2/ITK/PTPRC/RASGRP1/CD8A/MAFB/CD2/LEF1/SMAD7/MDK/DUSP10/CCR7/RUNX3/FCER1G/FZD5/IL18/DOCK2/CD3D/ZFP36L2/CD27/HLA-G/LCK/BCL11B/TGFBR2/STK11	34
GO:0022408	BP	GO:0022408	negative regulation of cell-cell adhesion	29/756	196/18723	1.42653180824067e-09	1.21873367484028e-07	8.50162903963781e-08	EPCAM/RGCC/LGALS3/GPNMB/ANXA1/CD74/CCL21/KLF4/TNFRSF21/SPINT2/FGL2/IL1RN/CXCL12/SERPINE2/JAG1/LAPTM5/PODXL/VSIG4/SWAP70/SMAD7/MDK/RUNX3/VTCN1/FXYD5/CDH1/HLA-G/SOCS6/PPARA/XCL1	29
GO:0002478	BP	GO:0002478	antigen processing and presentation of exogenous peptide antigen	13/756	38/18723	1.45574421811829e-09	1.22330243640564e-07	8.5334997565968e-08	HLA-DQA1/HLA-DRB4/HLA-DRA/HLA-DPA1/CD74/HLA-DMA/HLA-DPB1/HLA-DQB1/HLA-DMB/CTSS/HLA-F/FCER1G/HLA-A	13
GO:0050670	BP	GO:0050670	regulation of lymphocyte proliferation	31/756	225/18723	2.30770812574101e-09	1.90795352460458e-07	1.33094813296133e-07	CCL19/LGALS3/GPNMB/CD24/HLA-DPA1/ANXA1/CD74/HLA-DPB1/GPR183/TNFRSF21/IGFBP2/CCL5/TYROBP/MZB1/IGF1/PTPRC/VCAM1/HLA-DMB/NCK2/VSIG4/RAC2/MEF2C/VTCN1/CORO1A/IL18/AIF1/HLA-G/HLA-A/TGFBR2/XCL1/PYCARD	31
GO:0042102	BP	GO:0042102	positive regulation of T cell proliferation	20/756	101/18723	3.16976425407665e-09	2.57908120101539e-07	1.79911264345838e-07	CCL19/CD24/HLA-DPA1/ANXA1/HLA-DPB1/IGFBP2/CCL5/IGF1/PTPRC/VCAM1/HLA-DMB/NCK2/VTCN1/CORO1A/IL18/AIF1/HLA-A/TGFBR2/XCL1/PYCARD	20
GO:0071356	BP	GO:0071356	cellular response to tumor necrosis factor	31/756	229/18723	3.55714100784967e-09	2.8490476259746e-07	1.98743552691864e-07	CCL19/CCL20/CXCL8/CCL2/FABP4/COL1A1/THBS1/CCL21/TNFRSF21/CCL5/PID1/TNFRSF17/VCAM1/TNFAIP3/GPER1/GSTP1/LAPTM5/CYBA/ZFP36/PLVAP/CCL4/KLF2/FOXO3/TRAF5/ZFP36L2/CASP1/CD58/CHUK/XCL1/PYCARD/TMSB4X	31
GO:0048545	BP	GO:0048545	response to steroid hormone	39/756	339/18723	4.16461831971569e-09	3.23516314709743e-07	2.25678156984824e-07	SPP1/COL1A1/ANXA1/THBS1/AQP1/ANXA3/IGFBP2/DDIT4/IL1RN/AREG/ADM/TXNIP/HMGB2/IGFBP7/GPER1/CAV1/GSTP1/LBH/AGL/AR/CYBA/ARNTL/ZFP36/PAM/TYMS/MDK/DAB2/ENG/SPARC/FOXO3/TCF21/SLIT2/AIF1/ZFP36L2/FOXA1/PPARA/TGFBR2/WBP2/AVPR1A	39
GO:0002495	BP	GO:0002495	antigen processing and presentation of peptide antigen via MHC class II	12/756	34/18723	4.16544611214261e-09	3.23516314709743e-07	2.25678156984824e-07	HLA-DQA1/HLA-DRB4/HLA-DRA/HLA-DPA1/CD74/HLA-DMA/HLA-DPB1/HLA-DQB1/HLA-DMB/CTSS/FCER1G/PYCARD	12
GO:0032103	BP	GO:0032103	positive regulation of response to external stimulus	45/756	427/18723	4.32053287205051e-09	3.30553007494491e-07	2.30586805441565e-07	CXCR4/CCL19/CXCL10/CXCL8/FABP4/THBS1/CD74/CCL21/PDGFD/F3/IFI16/PTGER4/CCL5/CXCL12/TYROBP/STK39/LY96/C5AR1/RASGRP1/PLA2G7/HMGB2/ALOX5AP/THBD/CYBA/RAC2/CLEC7A/SWAP70/MDK/CSF1R/HLA-F/CCR7/CCL4/GPRC5B/FLNA/IL18/S100A14/CTSC/SLIT2/AIF1/PDGFRB/HLA-G/XCL1/PYCARD/VEGFC/TMSB4X	45
GO:0042129	BP	GO:0042129	regulation of T cell proliferation	26/756	171/18723	5.61765572422266e-09	4.23472106505373e-07	2.95405208903783e-07	CCL19/LGALS3/GPNMB/CD24/HLA-DPA1/ANXA1/HLA-DPB1/TNFRSF21/IGFBP2/CCL5/IGF1/PTPRC/VCAM1/HLA-DMB/NCK2/VSIG4/RAC2/VTCN1/CORO1A/IL18/AIF1/HLA-G/HLA-A/TGFBR2/XCL1/PYCARD	26
GO:0071675	BP	GO:0071675	regulation of mononuclear cell migration	21/756	115/18723	5.96430346271554e-09	4.43087239853331e-07	3.09088312171544e-07	CXCL10/CCL20/LGALS3/CCL2/THBS1/CCL21/PDGFD/CCL5/CXCL12/STK39/C5AR1/PLA2G7/MDK/CSF1R/CCR7/CCL4/S100A14/SLIT2/AIF1/XCL1/PYCARD	21
GO:0050671	BP	GO:0050671	positive regulation of lymphocyte proliferation	23/756	137/18723	6.1621043726487e-09	4.51242100202818e-07	3.14776970735152e-07	CCL19/CD24/HLA-DPA1/ANXA1/CD74/HLA-DPB1/GPR183/IGFBP2/CCL5/IGF1/PTPRC/VCAM1/HLA-DMB/NCK2/MEF2C/VTCN1/CORO1A/IL18/AIF1/HLA-A/TGFBR2/XCL1/PYCARD	23
GO:0032946	BP	GO:0032946	positive regulation of mononuclear cell proliferation	23/756	138/18723	7.11772306698399e-09	5.07699683533697e-07	3.54160589967343e-07	CCL19/CD24/HLA-DPA1/ANXA1/CD74/HLA-DPB1/GPR183/IGFBP2/CCL5/IGF1/PTPRC/VCAM1/HLA-DMB/NCK2/MEF2C/VTCN1/CORO1A/IL18/AIF1/HLA-A/TGFBR2/XCL1/PYCARD	23
GO:0002683	BP	GO:0002683	negative regulation of immune system process	45/756	434/18723	7.1490300418511e-09	5.07699683533697e-07	3.54160589967343e-07	LGALS3/GPNMB/CCL2/IL7R/ANXA1/THBS1/CD74/CCL21/TNFRSF21/TSC22D3/IFI16/PTGER4/COL3A1/SAMSN1/FGL2/SOX9/CXCL12/TYROBP/PTPRC/FSTL3/TNFAIP3/SERPINB9/GPER1/MAFB/LAPTM5/VSIG4/AXL/FBN1/HLA-B/LRRC17/SMAD7/MDK/HLA-F/DUSP10/RUNX3/VTCN1/IRAK3/EZR/SLIT2/EMILIN1/HLA-G/CD59/SOCS6/HLA-A/XCL1	45
GO:0043410	BP	GO:0043410	positive regulation of MAPK cascade	48/756	480/18723	7.23021398711664e-09	5.07699683533697e-07	3.54160589967343e-07	CCL19/CCL20/GPNMB/CCL2/GDF15/CD24/THBS1/CD74/CCL21/PDGFD/ACKR3/PDGFRA/GPR183/CD44/FZD7/CCL5/ADRA1A/IGF1/STK39/PTPRC/FGFR2/C5AR1/RASGRP1/GPER1/IGFBP6/MID1/HTR2B/LAPTM5/AR/ROBO1/IQGAP1/CLEC7A/CSF1R/CCR7/FZD5/CCL4/HGF/RASSF2/TRAF5/NDST1/MAP2K1/CAV2/PDGFRB/CD27/F2R/XCL1/PYCARD/ARL6IP5	48
GO:0070665	BP	GO:0070665	positive regulation of leukocyte proliferation	24/756	150/18723	7.75044629123946e-09	5.36875509309371e-07	3.74513030602282e-07	CCL19/CD24/HLA-DPA1/ANXA1/CD74/HLA-DPB1/GPR183/IGFBP2/CCL5/IGF1/PTPRC/VCAM1/HLA-DMB/NCK2/CSF1R/MEF2C/VTCN1/CORO1A/IL18/AIF1/HLA-A/TGFBR2/XCL1/PYCARD	24
GO:0071622	BP	GO:0071622	regulation of granulocyte chemotaxis	14/756	51/18723	8.75852187068466e-09	5.98615774788394e-07	4.17581737469695e-07	CCL19/CXCL8/THBS1/CD74/CCL21/CCL5/C5AR1/RAC2/MDK/CSF1R/CCR7/S100A14/SLIT2/XCL1	14
GO:0006816	BP	GO:0006816	calcium ion transport	44/756	422/18723	8.90674000080397e-09	6.00736174264752e-07	4.19060883417328e-07	SPINK1/CXCR4/CCL19/CXCL10/LGALS3/CXCL9/CCL2/GEM/CCL21/GJA1/RGS4/CCL5/CXCL12/ADRA1A/HSPA2/PTPRC/PDE4B/GPM6A/ANXA2/GPER1/CAV1/HTR2B/CYBA/DMD/CCR7/GNAO1/CCL4/CORO1A/PRKCB/SLC30A1/MCUB/ITGAV/CACNA1H/ANK2/PACSIN3/IBTK/TRPM4/PDE4D/PDGFRB/AHNAK/F2R/LCK/XCL1/MCUR1	44
GO:0019886	BP	GO:0019886	antigen processing and presentation of exogenous peptide antigen via MHC class II	11/756	30/18723	1.1705698753665e-08	7.7926508845827e-07	5.43598888123035e-07	HLA-DQA1/HLA-DRB4/HLA-DRA/HLA-DPA1/CD74/HLA-DMA/HLA-DPB1/HLA-DQB1/HLA-DMB/CTSS/FCER1G	11
GO:0031960	BP	GO:0031960	response to corticosteroid	25/756	167/18723	1.5203328462442e-08	9.86484325297185e-07	6.88150656721058e-07	COL1A1/ANXA1/AQP1/ANXA3/IGFBP2/DDIT4/IL1RN/AREG/ADM/IGFBP7/GPER1/GSTP1/AGL/CYBA/ZFP36/PAM/TYMS/MDK/ENG/SPARC/FOXO3/SLIT2/AIF1/ZFP36L2/AVPR1A	25
GO:1903034	BP	GO:1903034	regulation of response to wounding	25/756	167/18723	1.5203328462442e-08	9.86484325297185e-07	6.88150656721058e-07	CXCR4/SPP1/ANXA1/THBS1/TSPAN8/PDGFRA/GJA1/KLF4/F3/PLAT/SERPINE2/TNFRSF12A/TNFAIP3/ANXA2/CAV1/THBD/VIL1/ALOX5/CLEC7A/MDK/SLC12A2/FLNA/PTPRF/MAP2K1/F2R	25
GO:0032835	BP	GO:0032835	glomerulus development	15/756	62/18723	1.70718262320865e-08	1.09387726582094e-06	7.6306570671576e-07	CD24/PDGFD/PDGFRA/PROM1/ACTA2/JAG1/PODXL/IQGAP1/PECAM1/MEF2C/BASP1/LGR4/WWTR1/TCF21/PDGFRB	15
GO:0048872	BP	GO:0048872	homeostasis of number of cells	33/756	272/18723	1.7918313749572e-08	1.13394168247291e-06	7.91013798665315e-07	CXCL6/IL7R/SOX4/ANXA1/CD74/GPR183/TSC22D3/SOX9/PDE4B/TNFRSF17/TNFAIP3/HMGB2/MAFB/HCLS1/TNFSF14/FSTL1/ZFP36/AXL/MEF2C/ARMCX1/CCR7/FANCC/CORO1A/KLF2/LGR4/FOXO3/ADGRG1/RASSF2/DOCK10/LIPA/F2R/EMCN/SLC11A2	33
GO:0044706	BP	GO:0044706	multi-multicellular organism process	29/756	220/18723	2.08065513766637e-08	1.30066319947291e-06	9.07315212150536e-07	SPP1/PZP/MMP7/MAFF/ACSL4/RGS2/GJA1/IGFBP2/DHODH/SERPINE2/ADM/FBLN1/SLC38A1/IGFBP7/THBD/PLA2G4C/MMP2/UCP2/AR/ARHGDIB/TIMP1/PAM/AKR1B1/COL16A1/SMURF2/CAPN2/EPOR/TGFBR2/AVPR1A	29
GO:0002253	BP	GO:0002253	activation of immune response	40/756	375/18723	2.26527560114345e-08	1.39901237728449e-06	9.75921524043663e-07	CRP/RGCC/LGALS3/HLA-DPB1/TNFRSF21/C7/MFAP4/IFI16/HLA-DQB1/FCN2/ITK/COLEC11/TYROBP/C1QB/PTPRC/PDE4B/C5AR1/LAPTM5/C1QA/IGLL1/VSIG4/CLEC7A/TRAT1/CFD/MEF2C/CCR7/PRKCH/VTCN1/FCER1G/PRKCB/EZR/PDE4D/CD79A/CD59/LCP2/LCK/HLA-A/BTN3A1/PYCARD/STK11	40
GO:0019884	BP	GO:0019884	antigen processing and presentation of exogenous antigen	13/756	47/18723	2.70117728887631e-08	1.64836128366428e-06	1.14986206144271e-06	HLA-DQA1/HLA-DRB4/HLA-DRA/HLA-DPA1/CD74/HLA-DMA/HLA-DPB1/HLA-DQB1/HLA-DMB/CTSS/HLA-F/FCER1G/HLA-A	13
GO:0007179	BP	GO:0007179	transforming growth factor beta receptor signaling pathway	27/756	198/18723	3.10421859788108e-08	1.87202641561629e-06	1.30588613956682e-06	GDF15/DKK3/THBS1/COL1A2/COL3A1/SPRY1/ASPN/CDKN1C/CAV1/TGFB1I1/SLC2A10/FBN1/ZEB2/SMAD7/DAB2/ENG/BAMBI/ADAMTSL2/SMURF2/FMOD/LTBP2/EMILIN1/CAV2/MTMR4/PPARA/TGFBR2/STK11	27
GO:0071677	BP	GO:0071677	positive regulation of mononuclear cell migration	15/756	65/18723	3.39850993523086e-08	2.02566999162714e-06	1.4130646572802e-06	CXCL10/CCL20/LGALS3/CCL21/PDGFD/CCL5/CXCL12/STK39/PLA2G7/CCR7/CCL4/S100A14/AIF1/XCL1/PYCARD	15
GO:0034612	BP	GO:0034612	response to tumor necrosis factor	31/756	253/18723	3.84700758486068e-08	2.26663918160872e-06	1.5811596812791e-06	CCL19/CCL20/CXCL8/CCL2/FABP4/COL1A1/THBS1/CCL21/TNFRSF21/CCL5/PID1/TNFRSF17/VCAM1/TNFAIP3/GPER1/GSTP1/LAPTM5/CYBA/ZFP36/PLVAP/CCL4/KLF2/FOXO3/TRAF5/ZFP36L2/CASP1/CD58/CHUK/XCL1/PYCARD/TMSB4X	31
GO:0017015	BP	GO:0017015	regulation of transforming growth factor beta receptor signaling pathway	21/756	128/18723	4.25011732076495e-08	2.47569333934558e-06	1.72699145199025e-06	DKK3/THBS1/SPRY1/ASPN/CDKN1C/CAV1/TGFB1I1/SLC2A10/FBN1/ZEB2/SMAD7/DAB2/ENG/BAMBI/ADAMTSL2/SMURF2/EMILIN1/CAV2/MTMR4/PPARA/STK11	21
GO:0071624	BP	GO:0071624	positive regulation of granulocyte chemotaxis	10/756	27/18723	4.90645590799661e-08	2.82589808813378e-06	1.97128689763034e-06	CCL19/CXCL8/CD74/CCL21/C5AR1/RAC2/MDK/CCR7/S100A14/XCL1	10
GO:0051235	BP	GO:0051235	maintenance of location	36/756	327/18723	5.15422832849481e-08	2.93561937909605e-06	2.04782615577741e-06	CCL19/CXCL10/CRP/CXCL9/CCL21/GJA1/GSN/ANK3/PTPRC/ABCG1/SRGN/GPER1/CAV1/HTR2B/PLA2G4C/ENPP1/TMSB10/ACACB/CYBA/DMD/FBN1/CCR7/CORO1A/ITGAV/FLNA/ANK2/HK1/IBTK/ATP7B/PDE4D/F2R/LCK/PPARA/XCL1/ABCA1/TMSB4X	36
GO:0060541	BP	GO:0060541	respiratory system development	27/756	203/18723	5.27441351807146e-08	2.97105974655322e-06	2.07254860854699e-06	PDGFRA/CRISPLD2/SOX9/SPRY1/GPC3/FGFR2/PROX1/MME/FSTL3/HOPX/LEF1/BASP1/SPARC/KLF2/ZFPM2/GATA6/ADAMTSL2/TCF21/LIPA/SMCHD1/MAP2K1/FOXA1/PDGFRB/HEG1/EIF4EBP1/TGFBR2/YWHAZ	27
GO:0070374	BP	GO:0070374	positive regulation of ERK1 and ERK2 cascade	28/756	217/18723	5.79025200286489e-08	3.22617736594407e-06	2.25051327845904e-06	CCL19/CCL20/GPNMB/CCL2/CD74/CCL21/PDGFD/ACKR3/PDGFRA/GPR183/CD44/CCL5/ADRA1A/IGF1/PTPRC/FGFR2/C5AR1/RASGRP1/GPER1/HTR2B/CSF1R/CCR7/CCL4/MAP2K1/PDGFRB/F2R/XCL1/PYCARD	28
GO:1903844	BP	GO:1903844	regulation of cellular response to transforming growth factor beta stimulus	21/756	131/18723	6.43281213742556e-08	3.5456553781122e-06	2.47337440077359e-06	DKK3/THBS1/SPRY1/ASPN/CDKN1C/CAV1/TGFB1I1/SLC2A10/FBN1/ZEB2/SMAD7/DAB2/ENG/BAMBI/ADAMTSL2/SMURF2/EMILIN1/CAV2/MTMR4/PPARA/STK11	21
GO:0002399	BP	GO:0002399	MHC class II protein complex assembly	8/756	16/18723	6.57307003334067e-08	3.54669020956887e-06	2.47409627736934e-06	HLA-DQA1/HLA-DRB4/HLA-DRA/HLA-DPA1/HLA-DMA/HLA-DPB1/HLA-DQB1/HLA-DMB	8
GO:0002503	BP	GO:0002503	peptide antigen assembly with MHC class II protein complex	8/756	16/18723	6.57307003334067e-08	3.54669020956887e-06	2.47409627736934e-06	HLA-DQA1/HLA-DRB4/HLA-DRA/HLA-DPA1/HLA-DMA/HLA-DPB1/HLA-DQB1/HLA-DMB	8
GO:0050673	BP	GO:0050673	epithelial cell proliferation	43/756	437/18723	7.0646974497533e-08	3.77225407577452e-06	2.63144487245745e-06	RGCC/CCL2/THBS1/GJA1/SNAI2/F3/FZD7/SOX9/LAMB1/CXCL12/AREG/GPC3/IGF1/FGFR2/PROX1/C5AR1/TNFAIP3/HMGB2/CDKN1C/CAV1/HTR2B/ALOX5/AR/CYBA/EDNRB/ZFP36/ROBO1/MDK/MEF2C/DUSP10/RUNX3/SPARC/LGR4/HGF/IFT57/LAMC1/MAP2K1/CAV2/BCL11B/MCC/VEGFC/STK11/PRKX	43
GO:0031589	BP	GO:0031589	cell-substrate adhesion	38/756	363/18723	8.3568190926734e-08	4.41619120299421e-06	3.08064182938812e-06	TACSTD2/COL1A1/EPHA3/THBS1/CCL21/FBLN5/VWF/COL3A1/CD44/FZD7/LAMB1/ITGBL1/NEDD9/FBLN1/LAMC3/SGCE/VCAM1/JAG1/S100A10/AXL/RAC2/IQGAP1/COL16A1/LGALS1/MDK/CCR7/CORO1A/ITGB2/SPOCK2/ITGAV/FLNA/RHOD/LAMC1/EMILIN1/ITGA1/EPHB1/PRKX/MICALL2	38
GO:0007204	BP	GO:0007204	positive regulation of cytosolic calcium ion concentration	35/756	319/18723	8.59584932480644e-08	4.49615547336304e-06	3.13642321765494e-06	CXCR4/CCL19/CXCL10/CXCL9/CD24/CCL21/ACKR3/PDGFRA/GJA1/PTGER4/ADRA1A/ADM/PTPRC/CD52/C5AR1/GPER1/CAV1/HTR2B/CYBA/LPAR6/EDNRB/DMD/SWAP70/CCR7/CORO1A/ITGAV/ANK2/IBTK/TRPM4/PDE4D/F2R/LCK/XCL1/CXCR6/AVPR1A	35
GO:0060485	BP	GO:0060485	mesenchyme development	33/756	291/18723	9.21453963717737e-08	4.77108385658295e-06	3.3282074585318e-06	RGCC/COL1A1/EPHA3/SNAI2/ACTA2/SOX9/SPRY1/FRZB/FGFR2/TMEM100/JAG1/HTR2B/TGFB1I1/EDNRB/LEF1/NRTN/ROBO1/SMAD7/MDK/MEF2C/DAB2/ENG/S100A4/BASP1/ZFPM2/BAMBI/HGF/FLNA/WWTR1/TCF21/FOXA1/PDGFRB/TGFBR2	33
GO:0003018	BP	GO:0003018	vascular process in circulatory system	31/756	263/18723	9.41167005513133e-08	4.82442207026032e-06	3.36541507129275e-06	CRP/RGS2/GJA1/FABP5/ACTA2/ADRA1A/ADM/SLC38A1/GPER1/CAV1/HTR2B/SLC2A10/SLC5A6/EDNRB/SLC1A3/SLC22A3/PLVAP/SLC1A1/GUCY1A1/SLC12A2/KLF2/ABCC4/ACE2/SLIT2/TRPM4/ITGA1/SLC1A4/ABCC9/F2R/SCPEP1/AVPR1A	31
GO:0002548	BP	GO:0002548	monocyte chemotaxis	15/756	70/18723	9.79731118672551e-08	4.97237793496584e-06	3.46862596157442e-06	CCL19/CXCL10/CCL20/LGALS3/CCL2/ANXA1/CCL21/CCL5/CXCL12/PLA2G7/CCL4/S100A14/SLIT2/AIF1/XCL1	15
GO:0050678	BP	GO:0050678	regulation of epithelial cell proliferation	39/756	381/18723	1.02605488059974e-07	5.1564287430924e-06	3.59701592301063e-06	RGCC/CCL2/THBS1/GJA1/SNAI2/F3/FZD7/SOX9/LAMB1/CXCL12/AREG/GPC3/IGF1/FGFR2/PROX1/C5AR1/TNFAIP3/HMGB2/CDKN1C/CAV1/HTR2B/ALOX5/AR/CYBA/EDNRB/ZFP36/ROBO1/MDK/MEF2C/DUSP10/RUNX3/SPARC/IFT57/LAMC1/CAV2/BCL11B/MCC/VEGFC/STK11	39
GO:0030199	BP	GO:0030199	collagen fibril organization	14/756	61/18723	1.04835618474348e-07	5.21735320679134e-06	3.63951554376454e-06	LUM/COL1A1/DPT/COL1A2/COL3A1/CYP1B1/AEBP1/COL5A1/ANXA2/COL14A1/COL5A2/LOXL1/FMOD/EMILIN1	14
GO:0055074	BP	GO:0055074	calcium ion homeostasis	44/756	460/18723	1.12369665640879e-07	5.53852794303025e-06	3.86356026500067e-06	CXCR4/CCL19/CXCL10/CXCL9/CD24/CCL21/ACKR3/PDGFRA/GJA1/PTGER4/CCL5/CXCL12/ADRA1A/ADM/PTPRC/CD52/C5AR1/GPER1/CAV1/HTR2B/CYBA/LPAR6/EDNRB/DMD/SWAP70/CCR7/CORO1A/PRKCB/SLC30A1/MCUB/ITGAV/ANK2/S100A14/IBTK/TRPM4/ATP7B/PDE4D/CAV2/F2R/LCK/XCL1/CXCR6/MCUR1/AVPR1A	44
GO:0007178	BP	GO:0007178	transmembrane receptor protein serine/threonine kinase signaling pathway	37/756	355/18723	1.38312079539212e-07	6.75226399731431e-06	4.71023693428275e-06	GDF15/DKK3/THBS1/COL1A2/VIM/COL3A1/SPRY1/GPC3/ASPN/FSTL3/TMEM100/CDKN1C/CAV1/TGFB1I1/SLC2A10/CRIM1/LEF1/FSTL1/FBN1/ZEB2/SMAD7/DAB2/ENG/BAMBI/ADAMTSL2/SMURF2/FMOD/LTBP2/WWTR1/SFRP5/EMILIN1/CAV2/MTMR4/PPARA/TGFBR2/ACVR2B/STK11	37
GO:0006874	BP	GO:0006874	cellular calcium ion homeostasis	43/756	448/18723	1.42457789274584e-07	6.88904365869356e-06	4.80565154087152e-06	CXCR4/CCL19/CXCL10/CXCL9/CD24/CCL21/ACKR3/PDGFRA/GJA1/PTGER4/CCL5/CXCL12/ADRA1A/ADM/PTPRC/CD52/C5AR1/GPER1/CAV1/HTR2B/CYBA/LPAR6/EDNRB/DMD/SWAP70/CCR7/CORO1A/PRKCB/SLC30A1/MCUB/ITGAV/ANK2/IBTK/TRPM4/ATP7B/PDE4D/CAV2/F2R/LCK/XCL1/CXCR6/MCUR1/AVPR1A	43
GO:0002460	BP	GO:0002460	adaptive immune response based on somatic recombination of immune receptors built from immunoglobulin superfamily domains	37/756	356/18723	1.4854836572945e-07	7.11643853017906e-06	4.96427740662018e-06	CCL19/HLA-DQA1/CRP/HLA-DRB4/IL7R/HLA-DRA/HLA-DPA1/ANXA1/CD74/HLA-DMA/HLA-DPB1/C7/HLA-DQB1/C1QB/PTPRC/HLA-DMB/TNFAIP3/CD8A/JAG1/C1QA/LEF1/IGLL1/CLEC7A/HLA-B/SWAP70/SMAD7/HLA-F/MEF2C/FCER1G/FZD5/IL18/CTSC/TRPM4/CD27/HLA-G/HLA-A/XCL1	37
GO:0019932	BP	GO:0019932	second-messenger-mediated signaling	34/756	312/18723	1.54731869042736e-07	7.34403296956541e-06	5.12304248672684e-06	SPINK1/CXCR4/CCL20/CXCL8/DEFB1/THBS1/RGS2/ACKR3/AQP1/FHL2/SOX9/IGF1/ADM/PTPRC/RCAN2/MCTP1/VCAM1/TMEM100/HTR2B/EDNRB/DMD/CLEC7A/TRAT1/CCR7/CCL4/GUCY1A1/NR5A2/ANK2/TRPM4/ADGRG6/PDE4D/CAP2/CXCR6/AVPR1A	34
GO:2000146	BP	GO:2000146	negative regulation of cell motility	37/756	359/18723	1.83674388512868e-07	8.63775151850421e-06	6.02551325715318e-06	TACSTD2/RGCC/CCL2/THBS1/CD74/CCL21/GJA1/KLF4/SPINT2/PTGER4/COL3A1/CXCL12/CYP1B1/DCN/FBLN1/MCTP1/JAG1/GSTP1/TPM1/DPYSL3/ARHGDIB/TIMP1/ROBO1/IDH2/SMAD7/MEF2C/DUSP10/ENG/SINHCAF/FOXO3/ADGRG1/SLIT2/AIF1/EMILIN1/CDH1/NAV3/MCC	37
GO:0030324	BP	GO:0030324	lung development	24/756	177/18723	2.00521775695977e-07	9.34431474743251e-06	6.51839686161945e-06	PDGFRA/CRISPLD2/SOX9/SPRY1/GPC3/FGFR2/PROX1/MME/FSTL3/HOPX/SPARC/KLF2/ZFPM2/GATA6/ADAMTSL2/TCF21/LIPA/MAP2K1/FOXA1/PDGFRB/HEG1/EIF4EBP1/TGFBR2/YWHAZ	24
GO:0072503	BP	GO:0072503	cellular divalent inorganic cation homeostasis	45/756	486/18723	2.05738018219803e-07	9.43264456038424e-06	6.58001387593183e-06	CXCR4/CCL19/CXCL10/CXCL9/CD24/CCL21/ACKR3/PDGFRA/GJA1/PTGER4/CCL5/CXCL12/ADRA1A/ADM/PTPRC/CD52/C5AR1/GPER1/CAV1/HTR2B/CYBA/LPAR6/EDNRB/DMD/SWAP70/SLC1A1/CCR7/CORO1A/PRKCB/SLC30A1/MCUB/ITGAV/ANK2/SLC39A14/IBTK/TRPM4/ATP7B/PDE4D/CAV2/F2R/LCK/XCL1/CXCR6/MCUR1/AVPR1A	45
GO:0090023	BP	GO:0090023	positive regulation of neutrophil chemotaxis	9/756	24/18723	2.0609757915783e-07	9.43264456038424e-06	6.58001387593183e-06	CCL19/CXCL8/CD74/CCL21/C5AR1/RAC2/MDK/CCR7/XCL1	9
GO:0002501	BP	GO:0002501	peptide antigen assembly with MHC protein complex	8/756	18/18723	2.07942077853737e-07	9.43284151396686e-06	6.58015126659659e-06	HLA-DQA1/HLA-DRB4/HLA-DRA/HLA-DPA1/HLA-DMA/HLA-DPB1/HLA-DQB1/HLA-DMB	8
GO:0018212	BP	GO:0018212	peptidyl-tyrosine modification	38/756	378/18723	2.37844366044695e-07	1.06344134331879e-05	7.41834249184539e-06	SPINK1/EFEMP1/ENPP2/EPHA3/CD24/CD74/PDGFD/PDGFRA/CD44/SAMSN1/ITK/CCL5/AREG/ADRA1A/IGF1/NEDD9/PTPRC/FGFR2/CAV1/HCLS1/NCK2/AXL/IQGAP1/CLEC7A/PECAM1/CSF1R/ITGB2/GPRC5B/TPST2/TPST1/HGF/IL18/IBTK/MAP2K1/PDGFRB/LCK/SH3BP5/EPHB1	38
GO:0060070	BP	GO:0060070	canonical Wnt signaling pathway	33/756	303/18723	2.38579310342687e-07	1.06344134331879e-05	7.41834249184539e-06	DKK3/COL1A1/SOX4/SNAI2/KLF4/IGFBP2/FZD7/SOX9/BICC1/GPC3/FRZB/FGFR2/CAV1/IGFBP6/LEF1/ARNTL/ZEB2/MDK/DAB2/FZD5/GPRC5B/DACT1/LGR4/FZD6/BAMBI/SMURF2/FOXO3/WWTR1/FZD1/SFRP5/TRPM4/MCC/STK11	33
GO:0050878	BP	GO:0050878	regulation of body fluid levels	38/756	379/18723	2.54404553701107e-07	1.12420495023437e-05	7.84221659639438e-06	HBB/THBS1/TSPAN8/PDGFRA/AQP1/GJA1/VWF/F3/COL3A1/PLAT/DHODH/F13A1/CFTR/SERPINE2/MYL9/ADM/STK39/FBLN1/ANXA2/CAV1/THBD/UGCG/CYBA/EDNRB/AXL/PAM/AKR1B1/FCER1G/FZD6/AQP3/FLNA/FLI1/CD59/F2R/CLIC1/LCK/HEG1/PROCR	38
GO:0002366	BP	GO:0002366	leukocyte activation involved in immune response	31/756	275/18723	2.57681028758984e-07	1.12895124223808e-05	7.87532572824354e-06	CCL19/LGALS3/HLA-DRA/ANXA1/PTGDS/CD74/GPR183/ANXA3/POU2AF1/PTGER4/FGL2/TYROBP/PTPRC/RASGRP1/HLA-DMB/LEF1/ITM2A/RAC2/CLEC7A/LGALS1/SWAP70/SMAD7/MDK/HLA-F/FCER1G/CORO1A/ITGB2/DOCK10/IL18/DOCK2/PYCARD	31
GO:0007565	BP	GO:0007565	female pregnancy	25/756	193/18723	2.73925585567196e-07	1.18995131493004e-05	8.30084936816917e-06	SPP1/PZP/MMP7/ACSL4/RGS2/GJA1/IGFBP2/DHODH/ADM/FBLN1/SLC38A1/IGFBP7/THBD/MMP2/UCP2/AR/ARHGDIB/TIMP1/PAM/AKR1B1/COL16A1/SMURF2/CAPN2/EPOR/TGFBR2	25
GO:0032970	BP	GO:0032970	regulation of actin filament-based process	39/756	397/18723	3.00553974083683e-07	1.29465518584282e-05	9.03124148573437e-06	TACSTD2/RGCC/EPHA3/CCL21/PDGFRA/GSN/RGS4/PTGER4/CXCL12/CDC42EP3/PROX1/PDE4B/CAV1/TMSB10/VIL1/TPM1/HCLS1/NCK2/S100A10/ARHGDIB/PAM/RAC2/IQGAP1/SWAP70/MDK/CSF1R/CCR7/ADD3/CORO1A/FLNA/ANK2/RHOD/SLIT2/TRPM4/PDE4D/GMFG/PDGFRB/PYCARD/TMSB4X	39
GO:0030323	BP	GO:0030323	respiratory tube development	24/756	181/18723	3.05683960842855e-07	1.30577998606706e-05	9.10884574546647e-06	PDGFRA/CRISPLD2/SOX9/SPRY1/GPC3/FGFR2/PROX1/MME/FSTL3/HOPX/SPARC/KLF2/ZFPM2/GATA6/ADAMTSL2/TCF21/LIPA/MAP2K1/FOXA1/PDGFRB/HEG1/EIF4EBP1/TGFBR2/YWHAZ	24
GO:0031579	BP	GO:0031579	membrane raft organization	9/756	25/18723	3.10518267508353e-07	1.31206270285197e-05	9.15267265250042e-06	GSN/PTPRC/ANXA2/CAV1/CD2/S100A10/PPT1/DOCK2/CAV2	9
GO:0090022	BP	GO:0090022	regulation of neutrophil chemotaxis	10/756	32/18723	3.12273994826258e-07	1.31206270285197e-05	9.15267265250042e-06	CCL19/CXCL8/CD74/CCL21/C5AR1/RAC2/MDK/CCR7/SLIT2/XCL1	10
GO:0051271	BP	GO:0051271	negative regulation of cellular component movement	37/756	367/18723	3.19027894147816e-07	1.31882014951751e-05	9.19981117504357e-06	TACSTD2/RGCC/CCL2/THBS1/CD74/CCL21/GJA1/KLF4/SPINT2/PTGER4/COL3A1/CXCL12/CYP1B1/DCN/FBLN1/MCTP1/JAG1/GSTP1/TPM1/DPYSL3/ARHGDIB/TIMP1/ROBO1/IDH2/SMAD7/MEF2C/DUSP10/ENG/SINHCAF/FOXO3/ADGRG1/SLIT2/AIF1/EMILIN1/CDH1/NAV3/MCC	37
GO:1903706	BP	GO:1903706	regulation of hemopoiesis	37/756	367/18723	3.19027894147816e-07	1.31882014951751e-05	9.19981117504357e-06	CCL19/IL7R/HLA-DRA/SOX4/ANXA1/CD74/FGL2/GPR171/TYROBP/PTPRC/EVI2B/RASGRP1/FSTL3/HMGB2/JAG1/MAFB/CD2/HCLS1/LEF1/ZFP36/AXL/FBN1/HLA-B/LRRC17/SMAD7/MDK/MEF2C/DUSP10/RUNX3/FAXDC2/FOXO3/RASSF2/IL18/ZFP36L2/CD27/HLA-G/TGFBR2	37
GO:0061005	BP	GO:0061005	cell differentiation involved in kidney development	13/756	57/18723	3.23652434516296e-07	1.32723390346443e-05	9.25850374780511e-06	CD24/PROM1/ACTA2/JAG1/SALL1/PODXL/IQGAP1/MEF2C/BASP1/LGR4/WWTR1/TCF21/PRKX	13
GO:0048762	BP	GO:0048762	mesenchymal cell differentiation	28/756	236/18723	3.42099500622439e-07	1.39174765094494e-05	9.70853804189162e-06	RGCC/COL1A1/EPHA3/SNAI2/SOX9/SPRY1/FRZB/FGFR2/TMEM100/JAG1/HTR2B/TGFB1I1/EDNRB/LEF1/NRTN/SMAD7/MDK/MEF2C/DAB2/ENG/S100A4/BAMBI/HGF/FLNA/WWTR1/TCF21/FOXA1/TGFBR2	28
GO:0002396	BP	GO:0002396	MHC protein complex assembly	8/756	19/18723	3.46466615078477e-07	1.39416158999716e-05	9.72537717153081e-06	HLA-DQA1/HLA-DRB4/HLA-DRA/HLA-DPA1/HLA-DMA/HLA-DPB1/HLA-DQB1/HLA-DMB	8
GO:0051480	BP	GO:0051480	regulation of cytosolic calcium ion concentration	36/756	353/18723	3.48132429808109e-07	1.39416158999716e-05	9.72537717153081e-06	CXCR4/CCL19/CXCL10/CXCL9/CD24/CCL21/ACKR3/PDGFRA/GJA1/PTGER4/ADRA1A/ADM/PTPRC/CD52/C5AR1/GPER1/CAV1/HTR2B/CYBA/LPAR6/EDNRB/DMD/SWAP70/CCR7/CORO1A/ITGAV/ANK2/IBTK/TRPM4/PDE4D/CAV2/F2R/LCK/XCL1/CXCR6/AVPR1A	36
GO:0002263	BP	GO:0002263	cell activation involved in immune response	31/756	279/18723	3.55112820061204e-07	1.41109171754553e-05	9.84347817011758e-06	CCL19/LGALS3/HLA-DRA/ANXA1/PTGDS/CD74/GPR183/ANXA3/POU2AF1/PTGER4/FGL2/TYROBP/PTPRC/RASGRP1/HLA-DMB/LEF1/ITM2A/RAC2/CLEC7A/LGALS1/SWAP70/SMAD7/MDK/HLA-F/FCER1G/CORO1A/ITGB2/DOCK10/IL18/DOCK2/PYCARD	31
GO:0001837	BP	GO:0001837	epithelial to mesenchymal transition	22/756	157/18723	3.60694065401579e-07	1.42224444557576e-05	9.92127724833331e-06	RGCC/COL1A1/EPHA3/SNAI2/SOX9/SPRY1/FGFR2/TMEM100/JAG1/TGFB1I1/LEF1/SMAD7/MDK/DAB2/ENG/S100A4/BAMBI/HGF/FLNA/WWTR1/FOXA1/TGFBR2	22
GO:0050866	BP	GO:0050866	negative regulation of cell activation	26/756	210/18723	3.89831692387815e-07	1.52540248487018e-05	1.06408859706019e-05	LGALS3/GPNMB/ANXA1/CD74/PDGFRA/TNFRSF21/SAMSN1/FGL2/TYROBP/SERPINE2/PTPRC/TNFAIP3/GPER1/THBD/LAPTM5/VSIG4/AXL/SMAD7/MDK/HLA-F/RUNX3/VTCN1/EMILIN1/HLA-G/SOCS6/XCL1	26
GO:0060828	BP	GO:0060828	regulation of canonical Wnt signaling pathway	29/756	253/18723	4.40440167980141e-07	1.71037598565621e-05	1.19312220943265e-05	DKK3/COL1A1/SOX4/SNAI2/IGFBP2/FZD7/SOX9/BICC1/GPC3/FRZB/FGFR2/CAV1/IGFBP6/ARNTL/ZEB2/MDK/DAB2/GPRC5B/DACT1/LGR4/FZD6/BAMBI/SMURF2/FOXO3/WWTR1/SFRP5/TRPM4/MCC/STK11	29
GO:0001771	BP	GO:0001771	immunological synapse formation	7/756	14/18723	4.55801451572005e-07	1.75672048177301e-05	1.22545115234674e-05	CCL19/LGALS3/CCL21/NCK2/CCR7/DOCK2/EPHB1	7
GO:0030336	BP	GO:0030336	negative regulation of cell migration	35/756	344/18723	5.34975091013702e-07	2.03618118667228e-05	1.42039704522367e-05	TACSTD2/RGCC/CCL2/THBS1/CD74/CCL21/GJA1/KLF4/PTGER4/COL3A1/CXCL12/CYP1B1/DCN/MCTP1/JAG1/GSTP1/TPM1/DPYSL3/ARHGDIB/TIMP1/ROBO1/IDH2/SMAD7/MEF2C/DUSP10/ENG/SINHCAF/FOXO3/ADGRG1/SLIT2/AIF1/EMILIN1/CDH1/NAV3/MCC	35
GO:0051384	BP	GO:0051384	response to glucocorticoid	21/756	148/18723	5.36255287164957e-07	2.03618118667228e-05	1.42039704522367e-05	ANXA1/AQP1/ANXA3/IGFBP2/DDIT4/IL1RN/AREG/ADM/IGFBP7/GSTP1/AGL/ZFP36/PAM/TYMS/MDK/SPARC/FOXO3/SLIT2/AIF1/ZFP36L2/AVPR1A	21
GO:0072073	BP	GO:0072073	kidney epithelium development	20/756	136/18723	5.56227229000793e-07	2.09648586460152e-05	1.46246431649822e-05	EPCAM/TACSTD2/CD24/PROM1/SOX9/SPRY1/GPC3/FGFR2/JAG1/SALL1/PODXL/IQGAP1/SMAD7/PECAM1/MEF2C/BASP1/LGR4/WWTR1/TCF21/SLIT2	20
GO:0051651	BP	GO:0051651	maintenance of location in cell	26/756	214/18723	5.64007516946146e-07	2.11029381888025e-05	1.47209645414219e-05	CCL19/CXCL10/CXCL9/CCL21/GJA1/GSN/ANK3/PTPRC/SRGN/GPER1/CAV1/HTR2B/TMSB10/CYBA/DMD/CCR7/CORO1A/ANK2/HK1/IBTK/ATP7B/PDE4D/F2R/LCK/XCL1/TMSB4X	26
GO:0002443	BP	GO:0002443	leukocyte mediated immunity	41/756	440/18723	6.08545327539129e-07	2.26043720939534e-05	1.5768333162856e-05	HLA-DQA1/CRP/CXCL6/HLA-DRB4/IL7R/HLA-DRA/HLA-DPA1/PTGDS/CD74/HLA-DMA/HLA-DPB1/ANXA3/C7/HLA-DQB1/TYROBP/C1QB/PTPRC/RASGRP1/HLA-DMB/CD8A/SERPINB9/JAG1/C1QA/IGLL1/RAC2/CLEC7A/HLA-B/SWAP70/SMAD7/HLA-F/FCER1G/FZD5/CORO1A/ITGB2/IL18/CTSC/TRPM4/CD27/HLA-G/HLA-A/XCL1	41
GO:0071229	BP	GO:0071229	cellular response to acid chemical	15/756	80/18723	6.18953626974896e-07	2.2825584833621e-05	1.59226465038525e-05	COL1A1/PDGFD/COL1A2/PDGFRA/COL4A1/CPEB3/MMP2/COL6A1/CYBA/COL5A2/COL16A1/KLF2/RRAGD/CAPN2/AVPR1A	15
GO:0001649	BP	GO:0001649	osteoblast differentiation	27/756	229/18723	6.26312447697984e-07	2.29319829064276e-05	1.59968675551132e-05	SPP1/GPNMB/COL1A1/SNAI2/VCAN/FHL2/SOX9/AREG/IGF1/FGFR2/JAG1/COL6A1/CRIM1/ID3/LEF1/MEF2C/LGR4/BAMBI/HGF/RASSF2/WWTR1/FZD1/TRPM4/TPM4/CLIC1/VEGFC/ACVR2B	27
GO:0045582	BP	GO:0045582	positive regulation of T cell differentiation	16/756	91/18723	6.54978271666744e-07	2.38114795784662e-05	1.66103858816867e-05	CCL19/IL7R/HLA-DRA/SOX4/ANXA1/CD74/PTPRC/RASGRP1/LEF1/MDK/DUSP10/RUNX3/IL18/CD27/HLA-G/TGFBR2	16
GO:0016055	BP	GO:0016055	Wnt signaling pathway	41/756	444/18723	7.70157198282406e-07	2.78015901295466e-05	1.9393802835918e-05	DKK3/COL1A1/CD24/SOX4/SNAI2/KLF4/IGFBP2/FZD7/SOX9/BICC1/GPC3/FRZB/FGFR2/CPE/TNFAIP3/CMAHP/GPC4/CAV1/IGFBP6/TGFB1I1/SALL1/LEF1/ARNTL/ZEB2/MDK/DAB2/FZD5/GPRC5B/DACT1/LGR4/FZD6/BAMBI/SMURF2/FOXO3/WWTR1/FZD1/SFRP5/TRPM4/GRK5/MCC/STK11	41
GO:0090287	BP	GO:0090287	regulation of cellular response to growth factor stimulus	32/756	304/18723	7.76421673091819e-07	2.78317307431375e-05	1.94148282921819e-05	DKK3/THBS1/SPRY1/GPC3/DCN/ASPN/FSTL3/CDKN1C/CAV1/TGFB1I1/SLC2A10/CRIM1/FSTL1/FBN1/ROBO1/ZEB2/SMAD7/TMEM204/DAB2/ENG/PRKCB/BAMBI/ADAMTSL2/SMURF2/SFRP5/SLIT2/EMILIN1/CAV2/MTMR4/PPARA/VEGFC/STK11	32
GO:2000403	BP	GO:2000403	positive regulation of lymphocyte migration	10/756	35/18723	7.96054739164872e-07	2.83373374511051e-05	1.97675288665429e-05	CXCL10/CCL20/CCL21/CCL5/CXCL12/STK39/CCL4/AIF1/XCL1/PYCARD	10
GO:0052547	BP	GO:0052547	regulation of peptidase activity	42/756	461/18723	8.06358871454031e-07	2.85061763798163e-05	1.98853073417738e-05	SPINK1/PZP/LXN/THBS1/AQP1/KLF4/GSN/F3/SPINT2/IFI16/RARRES1/CD44/COL6A3/PCOLCE2/SERPINE2/GPC3/FBLN1/CRYAB/ANXA2/SERPINB9/TNFAIP8/GPER1/CAV1/VIL1/LAPTM5/CRIM1/TIMP3/TNFSF14/TIMP1/ROBO1/CLEC7A/SLC1A1/SPOCK2/HGF/IFT57/BEX3/CASP1/CD27/F2R/LCK/PYCARD/ARL6IP5	42
GO:0002468	BP	GO:0002468	dendritic cell antigen processing and presentation	7/756	15/18723	8.24814485684814e-07	2.89588976275367e-05	2.02011161346165e-05	CCL19/HLA-DRA/THBS1/CD74/CCL21/FGL2/CCR7	7
GO:0045621	BP	GO:0045621	positive regulation of lymphocyte differentiation	17/756	104/18723	8.61836885280672e-07	2.99669190384988e-05	2.09042906080006e-05	CCL19/IL7R/HLA-DRA/SOX4/ANXA1/CD74/PTPRC/RASGRP1/LEF1/AXL/MDK/DUSP10/RUNX3/IL18/CD27/HLA-G/TGFBR2	17
GO:0198738	BP	GO:0198738	cell-cell signaling by wnt	41/756	446/18723	8.65217326901643e-07	2.99669190384988e-05	2.09042906080006e-05	DKK3/COL1A1/CD24/SOX4/SNAI2/KLF4/IGFBP2/FZD7/SOX9/BICC1/GPC3/FRZB/FGFR2/CPE/TNFAIP3/CMAHP/GPC4/CAV1/IGFBP6/TGFB1I1/SALL1/LEF1/ARNTL/ZEB2/MDK/DAB2/FZD5/GPRC5B/DACT1/LGR4/FZD6/BAMBI/SMURF2/FOXO3/WWTR1/FZD1/SFRP5/TRPM4/GRK5/MCC/STK11	41
GO:0032623	BP	GO:0032623	interleukin-2 production	13/756	62/18723	9.11562359821261e-07	3.11511243762919e-05	2.17303672723707e-05	ANXA1/PTPRC/PDE4B/TNFAIP3/LAPTM5/ZFP36/VSIG4/CLEC7A/VTCN1/EZR/PDE4D/NAV3/XCL1	13
GO:0032663	BP	GO:0032663	regulation of interleukin-2 production	13/756	62/18723	9.11562359821261e-07	3.11511243762919e-05	2.17303672723707e-05	ANXA1/PTPRC/PDE4B/TNFAIP3/LAPTM5/ZFP36/VSIG4/CLEC7A/VTCN1/EZR/PDE4D/NAV3/XCL1	13
GO:1902624	BP	GO:1902624	positive regulation of neutrophil migration	9/756	28/18723	9.41293989219206e-07	3.19541257532295e-05	2.22905240946507e-05	CCL19/CXCL8/CD74/CCL21/C5AR1/RAC2/MDK/CCR7/XCL1	9
GO:0002064	BP	GO:0002064	epithelial cell development	26/756	220/18723	9.62928201278664e-07	3.24734865773318e-05	2.26528192503021e-05	CXCR4/VIM/SPINT2/ACTA2/COL15A1/RAB25/SOX9/PROX1/GSTM3/FAT1/JAG1/AR/PALLD/PODXL/ARNTL/TYMS/IQGAP1/AKR1B1/PECAM1/EXPH5/EZR/FLNA/PDE4D/FOXA1/HEG1/BCL11B	26
GO:0002697	BP	GO:0002697	regulation of immune effector process	34/756	339/18723	1.07812600792038e-06	3.61207445529404e-05	2.51970694799143e-05	CCL19/CXCL6/LGALS3/IL7R/HLA-DRA/ANXA1/CD74/FGL2/TYROBP/MZB1/PTPRC/RASGRP1/HLA-DMB/SERPINB9/LAPTM5/VSIG4/RAC2/CLEC7A/HLA-B/SMAD7/HLA-F/DUSP10/FZD5/ITGB2/GPRC5B/IRAK3/IL18/HK1/TRPM4/DNAJB9/HLA-G/CD59/HLA-A/XCL1	34
GO:1902105	BP	GO:1902105	regulation of leukocyte differentiation	30/756	279/18723	1.09727702665941e-06	3.65236496016632e-05	2.54781275431443e-05	CCL19/IL7R/HLA-DRA/SOX4/ANXA1/CD74/FGL2/TYROBP/PTPRC/EVI2B/RASGRP1/FSTL3/MAFB/CD2/HCLS1/LEF1/AXL/FBN1/HLA-B/LRRC17/SMAD7/MDK/DUSP10/RUNX3/RASSF2/IL18/ZFP36L2/CD27/HLA-G/TGFBR2	30
GO:0000302	BP	GO:0000302	response to reactive oxygen species	26/756	222/18723	1.14525518763427e-06	3.78746973665372e-05	2.64205899653216e-05	HBB/COL1A1/ANXA1/PDGFD/FBLN5/PDGFRA/AQP1/KLF4/CYP1B1/AREG/TXNIP/TNFAIP3/CRYAB/GSTP1/MMP2/TPM1/UCP2/AXL/GNAO1/FANCC/KLF2/HGF/FOXO3/PDGFRB/CAPN2/CHUK	26
GO:0043281	BP	GO:0043281	regulation of cysteine-type endopeptidase activity involved in apoptotic process	25/756	209/18723	1.24057821974212e-06	4.07425247484336e-05	2.84211258538368e-05	THBS1/AQP1/KLF4/GSN/F3/CD44/CRYAB/SERPINB9/TNFAIP8/GPER1/VIL1/LAPTM5/TNFSF14/ROBO1/CLEC7A/SLC1A1/HGF/IFT57/BEX3/CASP1/CD27/F2R/LCK/PYCARD/ARL6IP5	25
GO:0002274	BP	GO:0002274	myeloid leukocyte activation	26/756	223/18723	1.24786897883419e-06	4.07425247484336e-05	2.84211258538368e-05	CXCL6/CXCL8/THBS1/PTGDS/CD74/ANXA3/CCL5/TYROBP/PTPRC/DHRS2/C5AR1/RASGRP1/CD2/C1QA/CD93/VSIG4/RAC2/FCER1G/ITGB2/IL18/CTSC/DOCK2/AIF1/LCP2/TGFBR2/PYCARD	26
GO:0001818	BP	GO:0001818	negative regulation of cytokine production	35/756	357/18723	1.27388395318075e-06	4.13286654683831e-05	2.88300052561959e-05	RGCC/GPNMB/CD24/ANXA1/THBS1/KLF4/TNFRSF21/PTGER4/TYROBP/IGF1/PTPRC/ANXA4/SRGN/TNFAIP3/GSTP1/SLC2A10/LAPTM5/LEF1/ZFP36/VSIG4/AXL/SMAD7/HLA-F/CCR7/KLF2/GATA6/LGR4/IRAK3/EZR/HGF/PPARA/NAV3/XCL1/PYCARD/TMSB4X	35
GO:0061448	BP	GO:0061448	connective tissue development	28/756	252/18723	1.30034403584953e-06	4.19217831934886e-05	2.92437516701811e-05	LUM/EFEMP1/MGP/COL1A1/PDGFD/SNAI2/CD44/ACTA2/SOX9/COL5A1/FRZB/ARID5B/CTSK/BGN/TIMP1/CRIP1/TYMS/CHSY1/SMAD7/MDK/MEF2C/RUNX3/SLC39A14/TGFBI/TRPM4/FOXA1/PDGFRB/TGFBR2	28
GO:2000406	BP	GO:2000406	positive regulation of T cell migration	9/756	29/18723	1.31616758048507e-06	4.21667188597903e-05	2.94146136243933e-05	CXCL10/CCL20/CCL21/CCL5/CXCL12/STK39/AIF1/XCL1/PYCARD	9
GO:0010959	BP	GO:0010959	regulation of metal ion transport	38/756	406/18723	1.40893289344123e-06	4.48583230545327e-05	3.12922199347491e-05	SPINK1/CXCR4/CXCL10/LGALS3/CXCL9/CCL2/GEM/KCNN2/GJA1/RGS4/ANK3/FXYD2/ATP1B3/CCL5/CXCL12/SERPINE2/HSPA2/STK39/PDE4B/GPER1/CAV1/CYBA/DMD/GNAO1/CCL4/CORO1A/SLC30A1/FLNA/ANK2/FXYD5/NEDD4L/PACSIN3/PDE4D/PDGFRB/AHNAK/F2R/PTPN3/XCL1	38
GO:0030111	BP	GO:0030111	regulation of Wnt signaling pathway	33/756	328/18723	1.44544634908558e-06	4.57367776877327e-05	3.19050113570093e-05	DKK3/COL1A1/SOX4/SNAI2/IGFBP2/FZD7/SOX9/BICC1/GPC3/FRZB/FGFR2/TNFAIP3/CMAHP/CAV1/IGFBP6/SALL1/LEF1/ARNTL/ZEB2/MDK/DAB2/GPRC5B/DACT1/LGR4/FZD6/BAMBI/SMURF2/FOXO3/WWTR1/SFRP5/TRPM4/MCC/STK11	33
GO:0018108	BP	GO:0018108	peptidyl-tyrosine phosphorylation	36/756	375/18723	1.47722467044193e-06	4.6455543930585e-05	3.24064075265822e-05	SPINK1/EFEMP1/ENPP2/EPHA3/CD24/CD74/PDGFD/PDGFRA/CD44/SAMSN1/ITK/CCL5/AREG/ADRA1A/IGF1/NEDD9/PTPRC/FGFR2/CAV1/HCLS1/NCK2/AXL/IQGAP1/CLEC7A/PECAM1/CSF1R/ITGB2/GPRC5B/HGF/IL18/IBTK/MAP2K1/PDGFRB/LCK/SH3BP5/EPHB1	36
GO:0040013	BP	GO:0040013	negative regulation of locomotion	37/756	391/18723	1.49240387404807e-06	4.66467210876245e-05	3.2539768678699e-05	TACSTD2/RGCC/CCL2/THBS1/CD74/CCL21/GJA1/KLF4/SPINT2/PTGER4/COL3A1/CXCL12/CYP1B1/DCN/FBLN1/MCTP1/JAG1/GSTP1/TPM1/DPYSL3/ARHGDIB/TIMP1/ROBO1/IDH2/SMAD7/MEF2C/DUSP10/ENG/SINHCAF/FOXO3/ADGRG1/SLIT2/AIF1/EMILIN1/CDH1/NAV3/MCC	37
GO:2000107	BP	GO:2000107	negative regulation of leukocyte apoptotic process	11/756	46/18723	1.58292693851143e-06	4.91762635564217e-05	3.43043241475172e-05	CCL19/IL7R/CD74/CCL21/TSC22D3/CCL5/CXCL12/HCLS1/AXL/CCR7/CD27	11
GO:0051924	BP	GO:0051924	regulation of calcium ion transport	28/756	255/18723	1.64611186134248e-06	5.06416337378937e-05	3.53265354760303e-05	SPINK1/CXCR4/CXCL10/LGALS3/CXCL9/CCL2/GEM/GJA1/RGS4/CCL5/CXCL12/HSPA2/PDE4B/GPER1/CAV1/CYBA/DMD/GNAO1/CCL4/CORO1A/SLC30A1/ANK2/PACSIN3/PDE4D/PDGFRB/AHNAK/F2R/XCL1	28
GO:0002604	BP	GO:0002604	regulation of dendritic cell antigen processing and presentation	6/756	11/18723	1.64985423999771e-06	5.06416337378937e-05	3.53265354760303e-05	CCL19/THBS1/CD74/CCL21/FGL2/CCR7	6
GO:0003206	BP	GO:0003206	cardiac chamber morphogenesis	18/756	121/18723	1.71415918536483e-06	5.23022618105958e-05	3.64849545907538e-05	SOX4/ADAMTS1/FHL2/FGFR2/PROX1/CPE/JAG1/TPM1/ROBO1/SMAD7/MEF2C/ENG/ZFPM2/GATA6/SLIT2/ADGRG6/HEG1/TGFBR2	18
GO:0090092	BP	GO:0090092	regulation of transmembrane receptor protein serine/threonine kinase signaling pathway	28/756	256/18723	1.77899039722861e-06	5.39591998591352e-05	3.76407996224577e-05	GDF15/DKK3/THBS1/SPRY1/GPC3/ASPN/FSTL3/CDKN1C/CAV1/TGFB1I1/SLC2A10/CRIM1/FSTL1/FBN1/ZEB2/SMAD7/DAB2/ENG/BAMBI/ADAMTSL2/SMURF2/SFRP5/EMILIN1/CAV2/MTMR4/PPARA/ACVR2B/STK11	28
GO:0061041	BP	GO:0061041	regulation of wound healing	19/756	134/18723	1.86792106266793e-06	5.63233139249166e-05	3.92899557268295e-05	CXCR4/ANXA1/THBS1/TSPAN8/PDGFRA/GJA1/F3/PLAT/SERPINE2/TNFRSF12A/TNFAIP3/ANXA2/CAV1/THBD/VIL1/ALOX5/CLEC7A/SLC12A2/F2R	19
GO:0051208	BP	GO:0051208	sequestering of calcium ion	18/756	122/18723	1.93631109254113e-06	5.77238774671188e-05	4.02669593108e-05	CCL19/CXCL10/CXCL9/CCL21/PTPRC/GPER1/HTR2B/CYBA/DMD/CCR7/CORO1A/ANK2/IBTK/ATP7B/PDE4D/F2R/LCK/XCL1	18
GO:0006959	BP	GO:0006959	humoral immune response	32/756	317/18723	1.93689171368405e-06	5.77238774671188e-05	4.02669593108e-05	JCHAIN/CXCL10/CRP/RGCC/CXCL6/CXCL8/LYZ/CXCL9/CCL2/DEFB1/GPR183/TNFRSF21/C7/MFAP4/POU2AF1/RNASE6/HLA-DQB1/FCN2/COLEC11/C1QB/PTPRC/CXCL1/ALOX5/C1QA/IGLL1/VSIG4/CFD/MEF2C/CCR7/GATA6/CD59/HLA-A	32
GO:0035850	BP	GO:0035850	epithelial cell differentiation involved in kidney development	11/756	47/18723	1.99181130422218e-06	5.90174840777046e-05	4.11693519953924e-05	CD24/PROM1/ACTA2/JAG1/SALL1/PODXL/IQGAP1/MEF2C/BASP1/WWTR1/PRKX	11
GO:0001101	BP	GO:0001101	response to acid chemical	19/756	135/18723	2.09316081883415e-06	6.16640365364589e-05	4.30155311650309e-05	COL1A1/PDGFD/COL1A2/PDGFRA/COL4A1/DHODH/CPEB3/GSTP1/MMP2/COL6A1/CYBA/COL5A2/AKR1B1/COL16A1/KLF2/RRAGD/CAPN2/CHUK/AVPR1A	19
GO:0003205	BP	GO:0003205	cardiac chamber development	21/756	161/18723	2.17525940228203e-06	6.36085375500314e-05	4.43719740553744e-05	SOX4/ADAMTS1/FHL2/FGFR2/PROX1/CPE/JAG1/TPM1/SALL1/ROBO1/SMAD7/MEF2C/ENG/ZFPM2/GATA6/ANK2/NDST1/SLIT2/ADGRG6/HEG1/TGFBR2	21
GO:0050852	BP	GO:0050852	T cell receptor signaling pathway	18/756	123/18723	2.18418949190146e-06	6.36085375500314e-05	4.43719740553744e-05	LGALS3/HLA-DPB1/TNFRSF21/HLA-DQB1/ITK/PTPRC/PDE4B/LAPTM5/TRAT1/CCR7/VTCN1/EZR/PDE4D/LCP2/LCK/HLA-A/BTN3A1/STK11	18
GO:0014066	BP	GO:0014066	regulation of phosphatidylinositol 3-kinase signaling	17/756	111/18723	2.19639312258204e-06	6.36085375500314e-05	4.43719740553744e-05	PDGFD/PDGFRA/KLF4/SOX9/CCL5/SERPINE2/DCN/IGF1/RASGRP1/GPER1/HCLS1/PIK3IP1/PTPN13/HGF/IL18/PDGFRB/F2R	17
GO:0002449	BP	GO:0002449	lymphocyte mediated immunity	34/756	350/18723	2.2150448345567e-06	6.37883136063911e-05	4.44973820401484e-05	HLA-DQA1/CRP/HLA-DRB4/IL7R/HLA-DRA/HLA-DPA1/CD74/HLA-DMA/HLA-DPB1/C7/HLA-DQB1/C1QB/PTPRC/RASGRP1/HLA-DMB/CD8A/SERPINB9/JAG1/C1QA/IGLL1/HLA-B/SWAP70/SMAD7/HLA-F/FCER1G/FZD5/CORO1A/IL18/CTSC/TRPM4/CD27/HLA-G/HLA-A/XCL1	34
GO:0019722	BP	GO:0019722	calcium-mediated signaling	24/756	202/18723	2.27508336117993e-06	6.48384642199529e-05	4.52299449566051e-05	CXCR4/CCL20/CXCL8/DEFB1/ACKR3/FHL2/IGF1/PTPRC/RCAN2/MCTP1/VCAM1/TMEM100/HTR2B/EDNRB/DMD/CLEC7A/TRAT1/CCR7/CCL4/NR5A2/ANK2/TRPM4/CXCR6/AVPR1A	24
GO:0009612	BP	GO:0009612	response to mechanical stimulus	25/756	216/18723	2.27680912204282e-06	6.48384642199529e-05	4.52299449566051e-05	CXCR4/CXCL10/COL1A1/THBS1/MMP7/AQP1/GJA1/GSN/IGFBP2/PTGER4/COL3A1/SOX9/CXCL12/SERPINE2/DCN/TXNIP/BTG2/CYBA/TNFSF14/SLC1A3/DMD/MDK/ENG/CASP1/TGFBR2	25
GO:0048771	BP	GO:0048771	tissue remodeling	22/756	175/18723	2.33885034399138e-06	6.62372754878442e-05	4.62057261909783e-05	SPP1/GPNMB/GJA1/TNFAIP3/JAG1/CAV1/CTSK/MMP2/BGN/TIMP1/AXL/RAC2/MDK/CSF1R/MEF2C/LGR4/FLNA/RASSF2/IL18/LIPA/F2R/ACVR2B	22
GO:0045823	BP	GO:0045823	positive regulation of heart contraction	10/756	39/18723	2.38107637185741e-06	6.70626235282477e-05	4.67814715743182e-05	RGS2/RGS4/ADRA1A/ADM/TPM1/SLC1A1/ACE2/TRPM4/PDE4D/AVPR1A	10
GO:0003007	BP	GO:0003007	heart morphogenesis	27/756	246/18723	2.53697431470568e-06	7.10630073070016e-05	4.95720549154742e-05	SOX4/SNAI2/ADAMTS1/FHL2/SOX9/SPRY1/COL5A1/FGFR2/PROX1/CPE/TMEM100/JAG1/HTR2B/TPM1/ROBO1/SMAD7/MEF2C/ENG/PIM1/ZFPM2/GATA6/FLNA/IFT57/SLIT2/ADGRG6/HEG1/TGFBR2	27
GO:0042692	BP	GO:0042692	muscle cell differentiation	36/756	384/18723	2.56279494916314e-06	7.13961245076645e-05	4.98044304479817e-05	CXCL10/CXCL9/GDF15/RGS2/PDGFRA/KRT19/RGS4/MYOF/FZD7/FHL2/SOX9/ADRA1A/IGF1/ADM/FGFR2/PROX1/GPER1/TPM1/CD53/HOPX/EDNRB/DMD/TMEM204/MEF2C/ENG/GATA6/CACNA1H/ANK2/ADAMTS5/CAV2/PDGFRB/CAPN2/PPARA/CHUK/SGCB/AVPR1A	36
GO:0042326	BP	GO:0042326	negative regulation of phosphorylation	36/756	385/18723	2.72087325107605e-06	7.53902501892747e-05	5.25906482725766e-05	SPINK1/FABP4/RGS2/SAMSN1/DDIT4/SPRY1/PTPRC/FBLN1/PID1/TNFAIP3/TRIB3/CDKN1C/CAV1/GSTP1/ENPP1/NCK2/DMD/DNAJC3/SMAD7/DUSP10/ENG/PIK3IP1/IRAK3/PTPN13/HGF/RASSF2/WWTR1/IBTK/SLIT2/PDE4D/PIP4K2A/EMILIN1/HEG1/PPARA/SH3BP5/PYCARD	36
GO:0050680	BP	GO:0050680	negative regulation of epithelial cell proliferation	21/756	164/18723	2.93614332416957e-06	8.09175842994258e-05	5.64463999558801e-05	RGCC/CCL2/THBS1/GJA1/SNAI2/SOX9/GPC3/FGFR2/CDKN1C/CAV1/ALOX5/AR/ROBO1/MEF2C/DUSP10/RUNX3/SPARC/IFT57/CAV2/MCC/STK11	21
GO:0060420	BP	GO:0060420	regulation of heart growth	14/756	79/18723	2.95487170485962e-06	8.09982479096813e-05	5.65026691889002e-05	RGS2/GJA1/RGS4/IGF1/FGFR2/PROX1/ACACB/MEF2C/PIM1/BASP1/ZFPM2/GATA6/PPARA/TGFBR2	14
GO:2001236	BP	GO:2001236	regulation of extrinsic apoptotic signaling pathway	20/756	151/18723	2.97460506389462e-06	8.11054550932118e-05	5.65774546587347e-05	LGALS3/THBS1/SNAI2/TNFRSF12A/IGF1/PTPRC/SRPX/TNFAIP3/HMGB2/GPER1/CAV1/GSTP1/AR/TIMP3/FAIM/PEA15/ITGAV/HGF/PYCARD/PDIA3	20
GO:0003012	BP	GO:0003012	muscle system process	40/756	452/18723	3.03056844687684e-06	8.21941474004799e-05	5.7336903447734e-05	CXCR4/RGS2/KCNN2/GJA1/KLF4/GSN/RGS4/MYOF/ACTA2/ADRA1A/IGF1/MYL9/TPM2/PDE4B/CRYAB/GPER1/CAV1/HTR2B/TPM1/CYBA/EDNRB/SNTB1/DMD/SMAD7/GNAO1/GUCY1A1/GATA6/FLNA/FOXO3/CACNA1H/ACE2/ANK2/NEDD4L/TRPM4/AIF1/PDE4D/TPM4/F2R/PPARA/CHUK	40
GO:0032102	BP	GO:0032102	negative regulation of response to external stimulus	38/756	420/18723	3.17680589950099e-06	8.57068791623267e-05	5.97873110282818e-05	SPP1/CCL2/THBS1/TSPAN8/PDGFRA/GJA1/KLF4/IFI16/PTGER4/PLAT/FGL2/SERPINE2/IGF1/PTPRC/TNFAIP3/ANXA2/SERPINB9/GPER1/GSTP1/THBD/ALOX5/PTGIS/ZFP36/VSIG4/ROBO1/HLA-B/MDK/HLA-F/DUSP10/SLC12A2/IRAK3/HGF/FNDC4/SLIT2/AIF1/HLA-G/PPARA/HLA-A	38
GO:2000116	BP	GO:2000116	regulation of cysteine-type endopeptidase activity	26/756	235/18723	3.34310163520864e-06	8.97211465030339e-05	6.25875792494006e-05	THBS1/AQP1/KLF4/GSN/F3/IFI16/CD44/CRYAB/SERPINB9/TNFAIP8/GPER1/VIL1/LAPTM5/TNFSF14/ROBO1/CLEC7A/SLC1A1/HGF/IFT57/BEX3/CASP1/CD27/F2R/LCK/PYCARD/ARL6IP5	26
GO:0001933	BP	GO:0001933	negative regulation of protein phosphorylation	33/756	342/18723	3.60466128148198e-06	9.55324857952121e-05	6.66414469569656e-05	SPINK1/FABP4/RGS2/SAMSN1/DDIT4/SPRY1/PTPRC/FBLN1/PID1/TNFAIP3/TRIB3/CDKN1C/CAV1/GSTP1/ENPP1/NCK2/DMD/DNAJC3/SMAD7/DUSP10/ENG/IRAK3/PTPN13/HGF/RASSF2/WWTR1/IBTK/SLIT2/PDE4D/EMILIN1/HEG1/SH3BP5/PYCARD	33
GO:0045765	BP	GO:0045765	regulation of angiogenesis	33/756	342/18723	3.60466128148198e-06	9.55324857952121e-05	6.66414469569656e-05	CXCR4/CXCL10/RGCC/CXCL8/GPNMB/ENPP2/THBS1/AQP1/COL4A2/KLF4/ANXA3/ADAMTS1/F3/THBS2/CYP1B1/DCN/ADM/C5AR1/TNFAIP3/ALOX5/PTGIS/MDK/ENG/SPARC/SLC12A2/KLF2/PRKCB/GATA6/HGF/EMILIN1/HLA-G/TGFBR2/VEGFC	33
GO:0051209	BP	GO:0051209	release of sequestered calcium ion into cytosol	17/756	115/18723	3.615548623541e-06	9.55324857952121e-05	6.66414469569656e-05	CCL19/CXCL10/CXCL9/CCL21/PTPRC/GPER1/HTR2B/CYBA/DMD/CCR7/CORO1A/ANK2/IBTK/PDE4D/F2R/LCK/XCL1	17
GO:0032956	BP	GO:0032956	regulation of actin cytoskeleton organization	34/756	358/18723	3.65303734032448e-06	9.60280482384785e-05	6.69871408641418e-05	TACSTD2/RGCC/EPHA3/CCL21/PDGFRA/GSN/RGS4/PTGER4/CXCL12/CDC42EP3/PROX1/TMSB10/VIL1/TPM1/HCLS1/NCK2/S100A10/ARHGDIB/PAM/RAC2/IQGAP1/SWAP70/MDK/CSF1R/CCR7/ADD3/CORO1A/FLNA/RHOD/SLIT2/GMFG/PDGFRB/PYCARD/TMSB4X	34
GO:0003015	BP	GO:0003015	heart process	27/756	251/18723	3.72120737122764e-06	9.68846261292014e-05	6.75846715323115e-05	CXCR4/RGS2/KCNN2/GJA1/GSN/RGS4/ADRA1A/CELF2/ADM/PDE4B/CAV1/TPM1/HOPX/DMD/SMAD7/SLC1A1/GNAO1/FLNA/WWTR1/CACNA1H/ACE2/ANK2/NEDD4L/TRPM4/PDE4D/ABCC9/AVPR1A	27
GO:0048660	BP	GO:0048660	regulation of smooth muscle cell proliferation	22/756	180/18723	3.74119183796746e-06	9.68846261292014e-05	6.75846715323115e-05	THBS1/PDGFD/GJA1/KLF4/ADAMTS1/CCL5/IGF1/FGFR2/TNFAIP3/GPER1/GSTP1/MMP2/TPM1/CYBA/AKR1B1/MEF2C/PDE1A/ABCC4/IL18/AIF1/PDGFRB/TGFBR2	22
GO:0007599	BP	GO:0007599	hemostasis	25/756	222/18723	3.74232461443267e-06	9.68846261292014e-05	6.75846715323115e-05	HBB/THBS1/TSPAN8/PDGFRA/VWF/F3/COL3A1/PLAT/F13A1/SERPINE2/MYL9/FBLN1/ANXA2/CAV1/THBD/AXL/FCER1G/FZD6/FLNA/FLI1/CD59/F2R/CLIC1/LCK/PROCR	25
GO:1902622	BP	GO:1902622	regulation of neutrophil migration	10/756	41/18723	3.90256970818029e-06	0.000100022861620661	6.97738384141496e-05	CCL19/CXCL8/CD74/CCL21/C5AR1/RAC2/MDK/CCR7/SLIT2/XCL1	10
GO:1903524	BP	GO:1903524	positive regulation of blood circulation	10/756	41/18723	3.90256970818029e-06	0.000100022861620661	6.97738384141496e-05	RGS2/RGS4/ADRA1A/ADM/TPM1/SLC1A1/ACE2/TRPM4/PDE4D/AVPR1A	10
GO:0048608	BP	GO:0048608	reproductive structure development	38/756	424/18723	3.97306853578197e-06	0.000101323130917504	7.06808788481349e-05	SPP1/ANXA1/PDGFRA/KRT19/GJA1/ADAMTS1/SPINT2/SOX9/SERPINE2/DCN/ADM/FGFR2/ARID5B/MME/PTX3/FSTL3/HMGB2/TIPARP/SALL1/AR/LEF1/AXL/CRIP1/FZD5/BASP1/ZFPM2/GATA6/LGR4/FLNA/FOXO3/ADGRG1/TCF21/SLIT2/MAP2K1/FOXA1/PDGFRB/EPOR/STK11	38
GO:0030512	BP	GO:0030512	negative regulation of transforming growth factor beta receptor signaling pathway	14/756	81/18723	4.01846110178025e-06	0.000101363780549066	7.07092351736612e-05	SPRY1/ASPN/CAV1/TGFB1I1/SLC2A10/FBN1/SMAD7/BAMBI/ADAMTSL2/SMURF2/EMILIN1/CAV2/MTMR4/PPARA	14
GO:2000106	BP	GO:2000106	regulation of leukocyte apoptotic process	14/756	81/18723	4.01846110178025e-06	0.000101363780549066	7.07092351736612e-05	CCL19/LGALS3/IL7R/ANXA1/CD74/CCL21/TSC22D3/CCL5/CXCL12/HCLS1/AXL/MEF2C/CCR7/CD27	14
GO:1903038	BP	GO:1903038	negative regulation of leukocyte cell-cell adhesion	19/756	141/18723	4.04396666386886e-06	0.000101363780549066	7.07092351736612e-05	LGALS3/GPNMB/ANXA1/CD74/CCL21/KLF4/TNFRSF21/FGL2/CXCL12/LAPTM5/VSIG4/SMAD7/MDK/RUNX3/VTCN1/HLA-G/SOCS6/PPARA/XCL1	19
GO:0051283	BP	GO:0051283	negative regulation of sequestering of calcium ion	17/756	116/18723	4.07982711708369e-06	0.000101363780549066	7.07092351736612e-05	CCL19/CXCL10/CXCL9/CCL21/PTPRC/GPER1/HTR2B/CYBA/DMD/CCR7/CORO1A/ANK2/IBTK/PDE4D/F2R/LCK/XCL1	17
GO:0032963	BP	GO:0032963	collagen metabolic process	16/756	104/18723	4.09330912478672e-06	0.000101363780549066	7.07092351736612e-05	RGCC/COL1A1/MMP7/COL1A2/VIM/MFAP4/COL5A1/MMP19/CTSK/MMP2/CTSS/ENG/TRAM2/EMILIN1/PDGFRB/F2R	16
GO:0060419	BP	GO:0060419	heart growth	16/756	104/18723	4.09330912478672e-06	0.000101363780549066	7.07092351736612e-05	RGS2/GJA1/RGS4/ADRA1A/IGF1/FGFR2/PROX1/ACACB/MEF2C/PIM1/BASP1/ZFPM2/GATA6/HEG1/PPARA/TGFBR2	16
GO:0097305	BP	GO:0097305	response to alcohol	27/756	253/18723	4.32285092840128e-06	0.000106533335860505	7.43154079138622e-05	CCL19/RGS2/CCL21/KLF4/RGS4/PTGER4/CFTR/GGH/FGFR2/VCAM1/H6PD/IGFBP7/GSTP1/CYBA/TYMS/CCR7/SPARC/KLF2/FOXO3/SLIT2/CDH1/CD27/EIF4EBP1/PPARA/TGFBR2/ABCA1/AVPR1A	27
GO:0061138	BP	GO:0061138	morphogenesis of a branching epithelium	22/756	182/18723	4.49009764707561e-06	0.000109731290229912	7.65462334252647e-05	TACSTD2/COL4A1/SPINT2/SOX9/SPRY1/AREG/GPC3/ADM/FGFR2/PROX1/SALL1/AR/LEF1/MDK/ENG/FZD5/LGR4/HGF/TCF21/SLIT2/FOXA1/TGFBR2	22
GO:0072006	BP	GO:0072006	nephron development	19/756	142/18723	4.49542936954381e-06	0.000109731290229912	7.65462334252647e-05	TACSTD2/CD24/PDGFD/PDGFRA/PROM1/ACTA2/SOX9/GPC3/JAG1/SALL1/PODXL/IQGAP1/PECAM1/MEF2C/BASP1/LGR4/WWTR1/TCF21/PDGFRB	19
GO:0071230	BP	GO:0071230	cellular response to amino acid stimulus	13/756	71/18723	4.56040389594199e-06	0.000110789717396202	7.72845698903216e-05	COL1A1/PDGFD/COL1A2/PDGFRA/COL4A1/CPEB3/MMP2/COL6A1/CYBA/COL5A2/COL16A1/RRAGD/CAPN2	13
GO:0061458	BP	GO:0061458	reproductive system development	38/756	427/18723	4.68728992669492e-06	0.00011333513285018	7.90601980187817e-05	SPP1/ANXA1/PDGFRA/KRT19/GJA1/ADAMTS1/SPINT2/SOX9/SERPINE2/DCN/ADM/FGFR2/ARID5B/MME/PTX3/FSTL3/HMGB2/TIPARP/SALL1/AR/LEF1/AXL/CRIP1/FZD5/BASP1/ZFPM2/GATA6/LGR4/FLNA/FOXO3/ADGRG1/TCF21/SLIT2/MAP2K1/FOXA1/PDGFRB/EPOR/STK11	38
GO:0009410	BP	GO:0009410	response to xenobiotic stimulus	40/756	462/18723	5.15663677416189e-06	0.00012389366979472	8.64256106726626e-05	CXCR4/CYP2C19/COL1A1/ANXA1/CYP26A1/IGFBP2/DHODH/CYP2D6/CYP1B1/FMO2/ADRA1A/GGH/TXNIP/ADIRF/PDE4B/GSTM3/GSTP1/HTR2B/ACACB/CYBA/S100A10/SLC1A3/PAM/TYMS/LGALS1/MDK/MEF2C/ENG/GNAO1/NNMT/GATA6/FOXO3/ABCC4/FZD1/CDH1/LCK/CHUK/TGFBR2/ABCA1/VEGFC	40
GO:0051282	BP	GO:0051282	regulation of sequestering of calcium ion	17/756	118/18723	5.17230693251466e-06	0.00012389366979472	8.64256106726626e-05	CCL19/CXCL10/CXCL9/CCL21/PTPRC/GPER1/HTR2B/CYBA/DMD/CCR7/CORO1A/ANK2/IBTK/PDE4D/F2R/LCK/XCL1	17
GO:1901342	BP	GO:1901342	regulation of vasculature development	33/756	348/18723	5.23265083748098e-06	0.000124756131129895	8.70272455075784e-05	CXCR4/CXCL10/RGCC/CXCL8/GPNMB/ENPP2/THBS1/AQP1/COL4A2/KLF4/ANXA3/ADAMTS1/F3/THBS2/CYP1B1/DCN/ADM/C5AR1/TNFAIP3/ALOX5/PTGIS/MDK/ENG/SPARC/SLC12A2/KLF2/PRKCB/GATA6/HGF/EMILIN1/HLA-G/TGFBR2/VEGFC	33
GO:0060047	BP	GO:0060047	heart contraction	26/756	241/18723	5.31606599862077e-06	0.000126158121800602	8.80052446262903e-05	CXCR4/RGS2/KCNN2/GJA1/GSN/RGS4/ADRA1A/CELF2/ADM/PDE4B/CAV1/TPM1/HOPX/DMD/SMAD7/SLC1A1/GNAO1/FLNA/CACNA1H/ACE2/ANK2/NEDD4L/TRPM4/PDE4D/ABCC9/AVPR1A	26
GO:0048659	BP	GO:0048659	smooth muscle cell proliferation	22/756	184/18723	5.37281655071058e-06	0.000126303837976778	8.81068931570968e-05	THBS1/PDGFD/GJA1/KLF4/ADAMTS1/CCL5/IGF1/FGFR2/TNFAIP3/GPER1/GSTP1/MMP2/TPM1/CYBA/AKR1B1/MEF2C/PDE1A/ABCC4/IL18/AIF1/PDGFRB/TGFBR2	22
GO:0031099	BP	GO:0031099	regeneration	23/756	198/18723	5.39665919738522e-06	0.000126303837976778	8.81068931570968e-05	SPP1/ANXA1/KLF4/ANXA3/FZD7/CXCL12/IGF1/ADM/C5AR1/GSTP1/UCP2/HOPX/AXL/TYMS/MDK/DUSP10/NNMT/HGF/FLNA/PTPRF/MAP2K1/PTPN3/TGFBR2	23
GO:0051250	BP	GO:0051250	negative regulation of lymphocyte activation	20/756	157/18723	5.44540542194067e-06	0.000126303837976778	8.81068931570968e-05	LGALS3/GPNMB/ANXA1/CD74/TNFRSF21/SAMSN1/FGL2/TYROBP/TNFAIP3/LAPTM5/VSIG4/AXL/SMAD7/MDK/HLA-F/RUNX3/VTCN1/HLA-G/SOCS6/XCL1	20
GO:1902107	BP	GO:1902107	positive regulation of leukocyte differentiation	20/756	157/18723	5.44540542194067e-06	0.000126303837976778	8.81068931570968e-05	CCL19/IL7R/HLA-DRA/SOX4/ANXA1/CD74/TYROBP/PTPRC/EVI2B/RASGRP1/HCLS1/LEF1/AXL/MDK/DUSP10/RUNX3/IL18/CD27/HLA-G/TGFBR2	20
GO:1903708	BP	GO:1903708	positive regulation of hemopoiesis	20/756	157/18723	5.44540542194067e-06	0.000126303837976778	8.81068931570968e-05	CCL19/IL7R/HLA-DRA/SOX4/ANXA1/CD74/TYROBP/PTPRC/EVI2B/RASGRP1/HCLS1/LEF1/AXL/MDK/DUSP10/RUNX3/IL18/CD27/HLA-G/TGFBR2	20
GO:0010745	BP	GO:0010745	negative regulation of macrophage derived foam cell differentiation	6/756	13/18723	5.7158889603084e-06	0.000131980391038472	9.2066736833417e-05	CRP/ABCG1/ITGAV/ABCA5/PPARA/ABCA1	6
GO:0010718	BP	GO:0010718	positive regulation of epithelial to mesenchymal transition	11/756	52/18723	5.74595208035902e-06	0.000132079598044486	9.2135941548169e-05	RGCC/COL1A1/JAG1/TGFB1I1/LEF1/MDK/DAB2/ENG/BAMBI/WWTR1/TGFBR2	11
GO:0032526	BP	GO:0032526	response to retinoic acid	16/756	107/18723	5.97515143911715e-06	0.000136734938736225	9.53834090163579e-05	COL1A1/EPHA3/AQP1/GJA1/KLF4/CYP26A1/IGFBP2/FZD7/SOX9/FGFR2/IGFBP7/GATA6/AQP3/PDGFRB/DNAAF2/ABCA1	16
GO:0052548	BP	GO:0052548	regulation of endopeptidase activity	38/756	432/18723	6.146246098482e-06	0.000140025144448083	9.76785871183314e-05	SPINK1/PZP/LXN/THBS1/AQP1/KLF4/GSN/F3/SPINT2/IFI16/RARRES1/CD44/COL6A3/SERPINE2/CRYAB/ANXA2/SERPINB9/TNFAIP8/GPER1/VIL1/LAPTM5/CRIM1/TIMP3/TNFSF14/TIMP1/ROBO1/CLEC7A/SLC1A1/SPOCK2/HGF/IFT57/BEX3/CASP1/CD27/F2R/LCK/PYCARD/ARL6IP5	38
GO:0045580	BP	GO:0045580	regulation of T cell differentiation	19/756	146/18723	6.79241020463996e-06	0.000154061481013205	0.000107470039427862	CCL19/IL7R/HLA-DRA/SOX4/ANXA1/CD74/FGL2/PTPRC/RASGRP1/CD2/LEF1/SMAD7/MDK/DUSP10/RUNX3/IL18/CD27/HLA-G/TGFBR2	19
GO:0002695	BP	GO:0002695	negative regulation of leukocyte activation	22/756	187/18723	6.99439564741874e-06	0.000157943929906028	0.000110178353880276	LGALS3/GPNMB/ANXA1/CD74/TNFRSF21/SAMSN1/FGL2/TYROBP/PTPRC/TNFAIP3/GPER1/LAPTM5/VSIG4/AXL/SMAD7/MDK/HLA-F/RUNX3/VTCN1/HLA-G/SOCS6/XCL1	22
GO:0045619	BP	GO:0045619	regulation of lymphocyte differentiation	21/756	174/18723	7.5457491019617e-06	0.000169646973230946	0.000118342150043231	CCL19/IL7R/HLA-DRA/SOX4/ANXA1/CD74/FGL2/PTPRC/RASGRP1/CD2/LEF1/AXL/SMAD7/MDK/DUSP10/RUNX3/IL18/ZFP36L2/CD27/HLA-G/TGFBR2	21
GO:0032703	BP	GO:0032703	negative regulation of interleukin-2 production	8/756	27/18723	7.63367537645685e-06	0.000170394656035674	0.000118863717796411	PTPRC/TNFAIP3/LAPTM5/ZFP36/VSIG4/EZR/NAV3/XCL1	8
GO:0060537	BP	GO:0060537	muscle tissue development	36/756	403/18723	7.64548788298967e-06	0.000170394656035674	0.000118863717796411	MAFF/RGS2/PDGFRA/GJA1/RGS4/FZD7/FHL2/SOX9/ADRA1A/DCN/IGF1/FGFR2/PROX1/BTG2/TIPARP/CAV1/TPM1/HOPX/LEF1/ARNTL/DMD/SMAD7/MEF2C/ENG/PIM1/ZFPM2/GATA6/TCF21/CAV2/PDGFRB/HEG1/PPARA/TGFBR2/EPHB1/SGCB/VAMP5	36
GO:0071216	BP	GO:0071216	cellular response to biotic stimulus	26/756	246/18723	7.71785669247533e-06	0.000171262915175881	0.000119469397057821	CXCL10/CXCL6/CXCL8/CXCL9/CCL2/VIM/CCL5/TXNIP/LY96/PDE4B/TNFAIP3/HMGB2/GSTP1/CXCL1/EDNRB/ZFP36/AXL/CLEC7A/MEF2C/FZD5/IL18/CASP1/CAPN2/PYCARD/ABCA1/LDOC1	26
GO:0007596	BP	GO:0007596	blood coagulation	24/756	217/18723	7.94388500524928e-06	0.000175518769555637	0.000122438191301415	HBB/THBS1/TSPAN8/PDGFRA/VWF/F3/COL3A1/PLAT/F13A1/SERPINE2/MYL9/FBLN1/ANXA2/CAV1/THBD/AXL/FCER1G/FZD6/FLNA/CD59/F2R/CLIC1/LCK/PROCR	24
GO:0048247	BP	GO:0048247	lymphocyte chemotaxis	12/756	64/18723	8.1930589777193e-06	0.000180247297509825	0.000125736712660097	CCL19/CXCL10/CCL20/CCL2/CCL21/GPR183/CH25H/CCL5/STK39/CCL4/SLC12A2/XCL1	12
GO:0031098	BP	GO:0031098	stress-activated protein kinase signaling cascade	26/756	247/18723	8.30329117259703e-06	0.000181535348034121	0.000126635229536093	CCL19/CCL21/PTGER4/FZD7/STK39/RASGRP1/CRYAB/GSTP1/IGFBP6/MID1/ZFP36/AKR1B1/CLEC7A/DUSP10/CCR7/DACT1/EZR/HGF/RASSF2/TRAF5/MAP2K1/CD27/PYCARD/ARHGEF6/ARL6IP5/EPHB1	26
GO:0002577	BP	GO:0002577	regulation of antigen processing and presentation	7/756	20/18723	8.32243597113119e-06	0.000181535348034121	0.000126635229536093	CCL19/THBS1/CD74/CCL21/FGL2/CCR7/PYCARD	7
GO:0033077	BP	GO:0033077	T cell differentiation in thymus	13/756	75/18723	8.56360667439408e-06	0.000185915233906282	0.000129690545532505	IL7R/CD74/FZD7/PTPRC/RASGRP1/MAFB/CCR7/FZD5/DOCK2/CD3D/ZFP36L2/BCL11B/STK11	13
GO:0002698	BP	GO:0002698	negative regulation of immune effector process	16/756	110/18723	8.59576871552651e-06	0.000185915233906282	0.000129690545532505	LGALS3/IL7R/ANXA1/FGL2/PTPRC/SERPINB9/VSIG4/HLA-B/SMAD7/HLA-F/DUSP10/IRAK3/HLA-G/CD59/HLA-A/XCL1	16
GO:0033002	BP	GO:0033002	muscle cell proliferation	26/756	248/18723	8.92891718808717e-06	0.000192309367672836	0.000134150958372101	THBS1/PDGFD/GJA1/KLF4/ADAMTS1/CCL5/IGF1/FGFR2/TNFAIP3/GPER1/GSTP1/MMP2/TPM1/CYBA/AKR1B1/MEF2C/PDE1A/PIM1/ZFPM2/GATA6/ABCC4/IL18/AIF1/PDGFRB/TGFBR2/EPHB1	26
GO:0097191	BP	GO:0097191	extrinsic apoptotic signaling pathway	24/756	219/18723	9.29089286180756e-06	0.000199268271169981	0.000139005342662675	LGALS3/THBS1/SNAI2/TNFRSF12A/IGF1/PTPRC/SRPX/TNFAIP3/HMGB2/GPER1/CAV1/GSTP1/AR/TIMP3/FAIM/MLLT11/PEA15/ITGAV/HGF/FOXO3/BEX3/CD27/PYCARD/PDIA3	24
GO:0010717	BP	GO:0010717	regulation of epithelial to mesenchymal transition	15/756	99/18723	9.85494395555661e-06	0.000209976062819691	0.000146474872250547	RGCC/COL1A1/EPHA3/SPRY1/JAG1/TGFB1I1/LEF1/SMAD7/MDK/DAB2/ENG/BAMBI/WWTR1/FOXA1/TGFBR2	15
GO:0045936	BP	GO:0045936	negative regulation of phosphate metabolic process	38/756	441/18723	9.87207006233818e-06	0.000209976062819691	0.000146474872250547	SPINK1/LGALS3/FABP4/RGS2/SAMSN1/DDIT4/SPRY1/PTPRC/FBLN1/PID1/TNFAIP3/TRIB3/CDKN1C/CAV1/GSTP1/ENPP1/NCK2/DMD/DNAJC3/SWAP70/SMAD7/DUSP10/ENG/PIK3IP1/IRAK3/PTPN13/HGF/RASSF2/WWTR1/IBTK/SLIT2/PDE4D/PIP4K2A/EMILIN1/HEG1/PPARA/SH3BP5/PYCARD	38
GO:0007517	BP	GO:0007517	muscle organ development	31/756	327/18723	1.00959490460913e-05	0.000213850557067206	0.000149177637710187	CXCL10/MAFF/TAGLN/LAMA2/COL6A3/DCN/IGF1/FGFR2/PROX1/BTG2/ARID5B/SGCE/CRYAB/CAV1/TPM1/ID3/LEF1/ARNTL/DMD/SMAD7/MEF2C/ENG/BASP1/ZFPM2/CACNA1H/TCF21/CAV2/HEG1/EPHB1/SGCB/VAMP5	31
GO:0010460	BP	GO:0010460	positive regulation of heart rate	8/756	28/18723	1.03106279313519e-05	0.000216595943519694	0.000151092761389079	RGS4/ADRA1A/ADM/TPM1/SLC1A1/TRPM4/PDE4D/AVPR1A	8
GO:0090090	BP	GO:0090090	negative regulation of canonical Wnt signaling pathway	18/756	137/18723	1.0311011625902e-05	0.000216595943519694	0.000151092761389079	DKK3/SNAI2/IGFBP2/SOX9/BICC1/GPC3/FRZB/CAV1/IGFBP6/MDK/DAB2/DACT1/FZD6/FOXO3/WWTR1/SFRP5/MCC/STK11	18
GO:0007015	BP	GO:0007015	actin filament organization	38/756	442/18723	1.03945770787836e-05	0.000216595943519694	0.000151092761389079	TACSTD2/RGCC/CCL21/GSN/RGS4/PTGER4/MARCKS/CXCL12/NEDD9/CDC42EP3/PROX1/WIPF1/TPM2/FAT1/TMSB10/VIL1/TPM1/HCLS1/NCK2/DPYSL3/S100A10/RAC2/SWAP70/CCR7/ADD3/CORO1A/EZR/FLNA/ENAH/RHOD/SLIT2/AIF1/GMFG/TPM4/PYCARD/ARHGAP25/TMSB4X/MICALL2	38
GO:0010563	BP	GO:0010563	negative regulation of phosphorus metabolic process	38/756	442/18723	1.03945770787836e-05	0.000216595943519694	0.000151092761389079	SPINK1/LGALS3/FABP4/RGS2/SAMSN1/DDIT4/SPRY1/PTPRC/FBLN1/PID1/TNFAIP3/TRIB3/CDKN1C/CAV1/GSTP1/ENPP1/NCK2/DMD/DNAJC3/SWAP70/SMAD7/DUSP10/ENG/PIK3IP1/IRAK3/PTPN13/HGF/RASSF2/WWTR1/IBTK/SLIT2/PDE4D/PIP4K2A/EMILIN1/HEG1/PPARA/SH3BP5/PYCARD	38
GO:0008016	BP	GO:0008016	regulation of heart contraction	23/756	206/18723	1.04481112235217e-05	0.000216830032922154	0.000151256057218423	RGS2/KCNN2/GJA1/RGS4/ADRA1A/CELF2/ADM/PDE4B/CAV1/TPM1/HOPX/DMD/SMAD7/SLC1A1/GNAO1/FLNA/CACNA1H/ACE2/ANK2/TRPM4/PDE4D/ABCC9/AVPR1A	23
GO:0071219	BP	GO:0071219	cellular response to molecule of bacterial origin	24/756	221/18723	1.08421381135169e-05	0.000222882676774911	0.000155478253897442	CXCL10/CXCL6/CXCL8/CXCL9/CCL2/VIM/CCL5/LY96/PDE4B/TNFAIP3/HMGB2/GSTP1/CXCL1/EDNRB/ZFP36/AXL/MEF2C/FZD5/IL18/CASP1/CAPN2/PYCARD/ABCA1/LDOC1	24
GO:0032609	BP	GO:0032609	interferon-gamma production	16/756	112/18723	1.08702046807897e-05	0.000222882676774911	0.000155478253897442	HLA-DPA1/HLA-DPB1/PDE4B/RASGRP1/CD2/LAPTM5/AXL/CLEC7A/CCR7/FZD5/IL18/PDE4D/HLA-A/BTN3A1/XCL1/PYCARD	16
GO:0032649	BP	GO:0032649	regulation of interferon-gamma production	16/756	112/18723	1.08702046807897e-05	0.000222882676774911	0.000155478253897442	HLA-DPA1/HLA-DPB1/PDE4B/RASGRP1/CD2/LAPTM5/AXL/CLEC7A/CCR7/FZD5/IL18/PDE4D/HLA-A/BTN3A1/XCL1/PYCARD	16
GO:0072678	BP	GO:0072678	T cell migration	12/756	66/18723	1.14055556538579e-05	0.000232927801919027	0.000162485521309102	CXCL10/CCL20/CCL2/CCL21/GPR183/CCL5/CXCL12/STK39/SLC12A2/AIF1/XCL1/PYCARD	12
GO:0050817	BP	GO:0050817	coagulation	24/756	222/18723	1.17027215679514e-05	0.000238048217290947	0.000166057415064038	HBB/THBS1/TSPAN8/PDGFRA/VWF/F3/COL3A1/PLAT/F13A1/SERPINE2/MYL9/FBLN1/ANXA2/CAV1/THBD/AXL/FCER1G/FZD6/FLNA/CD59/F2R/CLIC1/LCK/PROCR	24
GO:0002285	BP	GO:0002285	lymphocyte activation involved in immune response	22/756	194/18723	1.26315868939867e-05	0.000254919348104629	0.000177826360045059	CCL19/LGALS3/HLA-DRA/ANXA1/CD74/GPR183/POU2AF1/PTGER4/FGL2/PTPRC/HLA-DMB/LEF1/ITM2A/LGALS1/SWAP70/SMAD7/MDK/HLA-F/FCER1G/CORO1A/DOCK10/IL18	22
GO:1901654	BP	GO:1901654	response to ketone	22/756	194/18723	1.26315868939867e-05	0.000254919348104629	0.000177826360045059	CCL19/SPP1/THBS1/CCL21/AQP1/KLF4/PTGER4/DDIT4/CFTR/TXNIP/IGFBP7/CAV1/AR/CYBA/TYMS/AKR1B1/CCR7/KLF2/FOXO3/SLIT2/WBP2/AVPR1A	22
GO:0006936	BP	GO:0006936	muscle contraction	32/756	347/18723	1.28251038652499e-05	0.00025680266567684	0.000179140122657294	CXCR4/RGS2/KCNN2/GJA1/GSN/MYOF/ACTA2/ADRA1A/MYL9/TPM2/PDE4B/CRYAB/GPER1/CAV1/HTR2B/TPM1/EDNRB/SNTB1/DMD/SMAD7/GNAO1/GUCY1A1/FLNA/CACNA1H/ACE2/ANK2/NEDD4L/TRPM4/PDE4D/TPM4/F2R/CHUK	32
GO:0070482	BP	GO:0070482	response to oxygen levels	32/756	347/18723	1.28251038652499e-05	0.00025680266567684	0.000179140122657294	CXCR4/RGCC/COL1A1/CD24/THBS1/APOLD1/AQP1/PLAT/DDIT4/CXCL12/ADM/VCAM1/CRYAB/CAV1/MMP2/UCP2/PTGIS/CYBA/PAM/SLC1A1/GATA6/AQP3/FOXO3/BNIP3L/CASP1/PDGFRB/CAPN2/SLC11A2/EIF4EBP1/PPARA/TGFBR2/VEGFC	32
GO:0071222	BP	GO:0071222	cellular response to lipopolysaccharide	23/756	209/18723	1.32502428425039e-05	0.000264283053738035	0.000184358283579708	CXCL10/CXCL6/CXCL8/CXCL9/CCL2/VIM/CCL5/LY96/PDE4B/TNFAIP3/HMGB2/GSTP1/CXCL1/EDNRB/ZFP36/AXL/MEF2C/IL18/CASP1/CAPN2/PYCARD/ABCA1/LDOC1	23
GO:0010517	BP	GO:0010517	regulation of phospholipase activity	12/756	67/18723	1.33898593911599e-05	0.000266032632709634	0.000185578752965198	ANXA1/RGS2/PDGFRA/ITK/CCL5/ADRA1A/FGFR2/C5AR1/HTR2B/PPT1/PDGFRB/AVPR1A	12
GO:0051403	BP	GO:0051403	stress-activated MAPK cascade	25/756	239/18723	1.37431020743246e-05	0.000271996684297251	0.000189739149548794	CCL19/CCL21/PTGER4/FZD7/STK39/RASGRP1/CRYAB/GSTP1/IGFBP6/MID1/ZFP36/CLEC7A/DUSP10/CCR7/DACT1/EZR/HGF/RASSF2/TRAF5/MAP2K1/CD27/PYCARD/ARHGEF6/ARL6IP5/EPHB1	25
GO:0001763	BP	GO:0001763	morphogenesis of a branching structure	22/756	196/18723	1.48663509292297e-05	0.000293095826397044	0.000204457466018596	TACSTD2/COL4A1/SPINT2/SOX9/SPRY1/AREG/GPC3/ADM/FGFR2/PROX1/SALL1/AR/LEF1/MDK/ENG/FZD5/LGR4/HGF/TCF21/SLIT2/FOXA1/TGFBR2	22
GO:0060401	BP	GO:0060401	cytosolic calcium ion transport	21/756	182/18723	1.51703483908755e-05	0.000297943317439188	0.000207838973518065	CCL19/CXCL10/CXCL9/CCL21/ADRA1A/PTPRC/GPER1/CAV1/HTR2B/CYBA/DMD/CCR7/CORO1A/MCUB/ANK2/IBTK/PDE4D/F2R/LCK/XCL1/MCUR1	21
GO:0035296	BP	GO:0035296	regulation of tube diameter	18/756	141/18723	1.54112837327741e-05	0.000300373537696578	0.000209534243907278	CRP/RGS2/GJA1/ACTA2/ADRA1A/ADM/GPER1/CAV1/HTR2B/EDNRB/GUCY1A1/KLF2/ACE2/TRPM4/ITGA1/F2R/SCPEP1/AVPR1A	18
GO:0097746	BP	GO:0097746	blood vessel diameter maintenance	18/756	141/18723	1.54112837327741e-05	0.000300373537696578	0.000209534243907278	CRP/RGS2/GJA1/ACTA2/ADRA1A/ADM/GPER1/CAV1/HTR2B/EDNRB/GUCY1A1/KLF2/ACE2/TRPM4/ITGA1/F2R/SCPEP1/AVPR1A	18
GO:0003279	BP	GO:0003279	cardiac septum development	15/756	103/18723	1.60886360572333e-05	0.000312387683444614	0.0002179150585583	SOX4/FGFR2/PROX1/JAG1/SALL1/ROBO1/SMAD7/ENG/ZFPM2/GATA6/ANK2/NDST1/SLIT2/HEG1/TGFBR2	15
GO:0014706	BP	GO:0014706	striated muscle tissue development	34/756	384/18723	1.63950208505855e-05	0.000317135384453211	0.000221226954635308	MAFF/RGS2/PDGFRA/GJA1/RGS4/FZD7/FHL2/ADRA1A/DCN/IGF1/FGFR2/PROX1/BTG2/CAV1/TPM1/HOPX/LEF1/ARNTL/DMD/SMAD7/MEF2C/ENG/PIM1/ZFPM2/GATA6/TCF21/CAV2/PDGFRB/HEG1/PPARA/TGFBR2/EPHB1/SGCB/VAMP5	34
GO:0002819	BP	GO:0002819	regulation of adaptive immune response	21/756	183/18723	1.64999420773488e-05	0.00031796504920485	0.00022180571126535	CCL19/IL7R/HLA-DRA/ANXA1/SAMSN1/PTPRC/TNFAIP3/CD48/CLEC7A/HLA-B/SMAD7/HLA-F/MEF2C/DUSP10/FZD5/IL18/TRPM4/HLA-G/HLA-A/XCL1/PYCARD	21
GO:0031214	BP	GO:0031214	biomineral tissue development	20/756	169/18723	1.65641718940977e-05	0.000318007285127883	0.000221835174154346	MGP/SPP1/GPNMB/COL1A1/COL1A2/SOX9/CFTR/GPC3/IGF1/FGFR2/ASPN/SRGN/ENPP1/ALOX5/MEF2C/LGR4/TRPM4/MINPP1/PPARA/ACVR2B	20
GO:0071692	BP	GO:0071692	protein localization to extracellular region	33/756	368/18723	1.68028890762628e-05	0.000321386602257176	0.000224192514501433	SOX4/ANXA1/ACSL4/GJA1/CCL5/IL1RN/CFTR/IGF1/ABCG1/GPER1/ALOX5/UCP2/MYRIP/ARNTL/PAM/FBN1/IDH2/EXPH5/RAB15/RAB11FIP1/CAVIN1/SLC12A2/EZR/LTBP2/TRPM4/F2R/MYH10/ARL4D/RHBDF1/ABCA1/VEGFC/PFKM/NADK	33
GO:0035150	BP	GO:0035150	regulation of tube size	18/756	142/18723	1.69958432371139e-05	0.000322911365285992	0.000225256157027438	CRP/RGS2/GJA1/ACTA2/ADRA1A/ADM/GPER1/CAV1/HTR2B/EDNRB/GUCY1A1/KLF2/ACE2/TRPM4/ITGA1/F2R/SCPEP1/AVPR1A	18
GO:0098657	BP	GO:0098657	import into cell	24/756	227/18723	1.70085970790515e-05	0.000322911365285992	0.000225256157027438	KCNJ16/THBS1/RGS2/RGS4/FXYD2/ATP1B3/SLC38A1/SLC2A10/SLC5A6/CYBRD1/SLC1A3/SLC22A3/SLC1A1/SLC12A2/SLC30A1/IL10RA/SLC31A1/ACE2/SLC39A14/TRPM4/SLC1A4/ABCC9/SLC11A2/ARL6IP5	24
GO:0043200	BP	GO:0043200	response to amino acid	16/756	116/18723	1.70839414714624e-05	0.000323144959345816	0.000225419107316208	COL1A1/PDGFD/COL1A2/PDGFRA/COL4A1/DHODH/CPEB3/GSTP1/MMP2/COL6A1/CYBA/COL5A2/COL16A1/RRAGD/CAPN2/CHUK	16
GO:2001238	BP	GO:2001238	positive regulation of extrinsic apoptotic signaling pathway	10/756	48/18723	1.76301551812136e-05	0.000332250645069489	0.000231771041604422	THBS1/TNFRSF12A/PTPRC/SRPX/GPER1/CAV1/TIMP3/PEA15/PYCARD/PDIA3	10
GO:0048732	BP	GO:0048732	gland development	37/756	436/18723	1.80581150795761e-05	0.000337576371728312	0.000235486156182327	DKK3/ANXA1/PDGFRA/DHODH/SOX9/SERPINE2/AREG/FRZB/FGFR2/PROX1/ARID5B/FSTL3/TNFAIP3/CAV1/MAFB/SALL1/LBH/UCP2/AR/LEF1/PAM/ROBO1/CRIP1/TYMS/MDK/CSF1R/GATA6/HGF/TCF21/MAP2K1/CDH1/FOXA1/PTPN3/BCL11B/TGFBR2/IGSF3/STK11	37
GO:0033137	BP	GO:0033137	negative regulation of peptidyl-serine phosphorylation	8/756	30/18723	1.80730617866235e-05	0.000337576371728312	0.000235486156182327	DDIT4/CAV1/NCK2/DMD/SMAD7/HGF/RASSF2/PDE4D	8
GO:0048661	BP	GO:0048661	positive regulation of smooth muscle cell proliferation	15/756	104/18723	1.81103203716905e-05	0.000337576371728312	0.000235486156182327	THBS1/PDGFD/GJA1/ADAMTS1/CCL5/IGF1/FGFR2/MMP2/CYBA/AKR1B1/ABCC4/IL18/AIF1/PDGFRB/TGFBR2	15
GO:0072676	BP	GO:0072676	lymphocyte migration	16/756	117/18723	1.90620707386415e-05	0.000354029618138682	0.000246963593818326	CCL19/CXCL10/CCL20/CCL2/CCL21/GPR183/CH25H/CCL5/CXCL12/STK39/CCR7/CCL4/SLC12A2/AIF1/XCL1/PYCARD	16
GO:0042476	BP	GO:0042476	odontogenesis	17/756	130/18723	1.92071945777339e-05	0.000355437109767018	0.000247945430289045	COL1A1/COL1A2/PDGFRA/AQP1/LAMB1/CFTR/ADM/FGFR2/ASPN/ID3/LEF1/PAM/GNAO1/AQP3/ADAMTS5/PPARA/BCL11B	17
GO:0036293	BP	GO:0036293	response to decreased oxygen levels	30/756	322/18723	1.95406237273268e-05	0.000360306608727616	0.000251342290048198	CXCR4/RGCC/CD24/THBS1/APOLD1/AQP1/PLAT/DDIT4/CXCL12/ADM/VCAM1/CRYAB/CAV1/MMP2/UCP2/PTGIS/CYBA/PAM/SLC1A1/GATA6/AQP3/FOXO3/BNIP3L/CASP1/CAPN2/SLC11A2/EIF4EBP1/PPARA/TGFBR2/VEGFC	30
GO:0110148	BP	GO:0110148	biomineralization	20/756	171/18723	1.97107973027284e-05	0.000362141745425756	0.000252622442698995	MGP/SPP1/GPNMB/COL1A1/COL1A2/SOX9/CFTR/GPC3/IGF1/FGFR2/ASPN/SRGN/ENPP1/ALOX5/MEF2C/LGR4/TRPM4/MINPP1/PPARA/ACVR2B	20
GO:0014065	BP	GO:0014065	phosphatidylinositol 3-kinase signaling	18/756	144/18723	2.06082696834828e-05	0.000377278537134046	0.000263181549303726	PDGFD/PDGFRA/KLF4/SOX9/CCL5/SERPINE2/DCN/IGF1/RASGRP1/GPER1/HTR2B/HCLS1/PIK3IP1/PTPN13/HGF/IL18/PDGFRB/F2R	18
GO:0001666	BP	GO:0001666	response to hypoxia	29/756	307/18723	2.0703455149233e-05	0.000377672281476757	0.000263456217051675	CXCR4/RGCC/CD24/THBS1/APOLD1/AQP1/PLAT/DDIT4/CXCL12/ADM/VCAM1/CRYAB/CAV1/MMP2/UCP2/PTGIS/CYBA/PAM/GATA6/AQP3/FOXO3/BNIP3L/CASP1/CAPN2/SLC11A2/EIF4EBP1/PPARA/TGFBR2/VEGFC	29
GO:0008217	BP	GO:0008217	regulation of blood pressure	21/756	186/18723	2.1141287330357e-05	0.000384291627146843	0.000268073732964623	HBB/COL1A2/GJA1/CPA3/ACTA2/ADRA1A/ADM/STK39/MME/TPM1/AR/CYBA/EDNRB/GUCY1A1/ACE2/PDE4D/F2R/PPARA/VEGFC/SCPEP1/AVPR1A	21
GO:0045123	BP	GO:0045123	cellular extravasation	12/756	70/18723	2.1262203244502e-05	0.000385123865128329	0.000268654284625528	CCL2/CCL21/PDGFD/CHST4/PTGER4/CXCL12/VCAM1/SELL/PLVAP/PECAM1/MDK/ITGA1	12
GO:1904062	BP	GO:1904062	regulation of cation transmembrane transport	32/756	357/18723	2.26650741016823e-05	0.000409088626215575	0.000285371596454465	CXCL10/CXCL9/CCL2/GEM/RGS2/KCNN2/RGS4/ANK3/FXYD2/ATP1B3/HSPA2/STK39/PDE4B/GPER1/CAV1/CYBA/CTSS/DMD/MEF2C/CORO1A/SLC30A1/FLNA/ACE2/ANK2/FXYD5/NEDD4L/PDE4D/AHNAK/F2R/PTPN3/XCL1/TMSB4X	32
GO:0071887	BP	GO:0071887	leukocyte apoptotic process	15/756	106/18723	2.28387993746144e-05	0.000410777844190433	0.000286549959281866	CCL19/LGALS3/IL7R/ANXA1/CD74/CCL21/TNFRSF21/TSC22D3/CCL5/CXCL12/HCLS1/AXL/MEF2C/CCR7/CD27	15
GO:0022604	BP	GO:0022604	regulation of cell morphogenesis	29/756	309/18723	2.33690788467801e-05	0.000418845797792289	0.000292177993531513	CXCR4/TACSTD2/CCL2/ENPP2/ANXA1/CUX2/CD44/NEDD9/CDC42EP3/FBLN1/VIL1/TPM1/S100A10/RAC2/MDK/CSF1R/CORO1A/ITGB2/SPARC/BAMBI/EZR/FLNA/MYO10/NEDD4L/RHOD/PLXNC1/SYT17/MYH10/EPB41L3	29
GO:0045667	BP	GO:0045667	regulation of osteoblast differentiation	17/756	132/18723	2.3499909091519e-05	0.000419723114993471	0.00029278999150519	SNAI2/SOX9/AREG/IGF1/FGFR2/JAG1/CRIM1/ID3/MEF2C/BAMBI/HGF/RASSF2/WWTR1/TRPM4/CLIC1/VEGFC/ACVR2B	17
GO:0030282	BP	GO:0030282	bone mineralization	16/756	119/18723	2.3637662760762e-05	0.000420717567054396	0.000293483700286216	MGP/GPNMB/COL1A2/SOX9/GPC3/IGF1/FGFR2/ASPN/SRGN/ENPP1/ALOX5/MEF2C/LGR4/TRPM4/MINPP1/ACVR2B	16
GO:0003208	BP	GO:0003208	cardiac ventricle morphogenesis	12/756	71/18723	2.46591793831919e-05	0.000437380462000837	0.000305107384318714	SOX4/FGFR2/PROX1/CPE/JAG1/TPM1/SMAD7/MEF2C/ENG/ZFPM2/HEG1/TGFBR2	12
GO:0042542	BP	GO:0042542	response to hydrogen peroxide	18/756	146/18723	2.48907566910772e-05	0.000439965582063662	0.000306910709544789	HBB/COL1A1/ANXA1/PDGFD/AQP1/KLF4/CYP1B1/AREG/TXNIP/TNFAIP3/CRYAB/AXL/GNAO1/KLF2/HGF/FOXO3/PDGFRB/CAPN2	18
GO:0009306	BP	GO:0009306	protein secretion	32/756	359/18723	2.53143855420867e-05	0.000445915946009404	0.000311061557918136	SOX4/ANXA1/ACSL4/GJA1/CCL5/IL1RN/CFTR/IGF1/ABCG1/GPER1/ALOX5/UCP2/MYRIP/ARNTL/PAM/IDH2/EXPH5/RAB15/RAB11FIP1/CAVIN1/SLC12A2/EZR/LTBP2/TRPM4/F2R/MYH10/ARL4D/RHBDF1/ABCA1/VEGFC/PFKM/NADK	32
GO:0060402	BP	GO:0060402	calcium ion transport into cytosol	19/756	160/18723	2.54967494544227e-05	0.000447590197614283	0.000312229480521535	CCL19/CXCL10/CXCL9/CCL21/ADRA1A/PTPRC/GPER1/CAV1/HTR2B/CYBA/DMD/CCR7/CORO1A/ANK2/IBTK/PDE4D/F2R/LCK/XCL1	19
GO:0035592	BP	GO:0035592	establishment of protein localization to extracellular region	32/756	360/18723	2.67421319362167e-05	0.000467850403771491	0.000326362572974055	SOX4/ANXA1/ACSL4/GJA1/CCL5/IL1RN/CFTR/IGF1/ABCG1/GPER1/ALOX5/UCP2/MYRIP/ARNTL/PAM/IDH2/EXPH5/RAB15/RAB11FIP1/CAVIN1/SLC12A2/EZR/LTBP2/TRPM4/F2R/MYH10/ARL4D/RHBDF1/ABCA1/VEGFC/PFKM/NADK	32
GO:0050730	BP	GO:0050730	regulation of peptidyl-tyrosine phosphorylation	26/756	264/18723	2.68571635049932e-05	0.000468264694308146	0.000326651573313504	SPINK1/ENPP2/CD24/CD74/PDGFD/CD44/SAMSN1/CCL5/AREG/ADRA1A/IGF1/NEDD9/PTPRC/CAV1/HCLS1/NCK2/IQGAP1/CLEC7A/PECAM1/CSF1R/ITGB2/GPRC5B/HGF/IL18/IBTK/SH3BP5	26
GO:0032729	BP	GO:0032729	positive regulation of interferon-gamma production	12/756	72/18723	2.85185925445223e-05	0.000494763212833892	0.000345136380885215	HLA-DPA1/HLA-DPB1/PDE4B/RASGRP1/CD2/CLEC7A/FZD5/IL18/PDE4D/HLA-A/BTN3A1/PYCARD	12
GO:2000401	BP	GO:2000401	regulation of lymphocyte migration	11/756	61/18723	2.85700177524058e-05	0.000494763212833892	0.000345136380885215	CXCL10/CCL20/CCL2/CCL21/CCL5/CXCL12/STK39/CCL4/AIF1/XCL1/PYCARD	11
GO:0002718	BP	GO:0002718	regulation of cytokine production involved in immune response	14/756	96/18723	3.01491600091211e-05	0.000520075531758188	0.000362793720636295	CD74/LAPTM5/CLEC7A/SMAD7/HLA-F/FZD5/GPRC5B/IRAK3/IL18/HK1/TRPM4/HLA-G/HLA-A/XCL1	14
GO:0010743	BP	GO:0010743	regulation of macrophage derived foam cell differentiation	8/756	32/18723	3.02345900241787e-05	0.000520075531758188	0.000362793720636295	CRP/ABCG1/PRKCH/ITGAV/ABCA5/IL18/PPARA/ABCA1	8
GO:0051346	BP	GO:0051346	negative regulation of hydrolase activity	33/756	379/18723	3.04795045224774e-05	0.000522534916997389	0.000364509335901622	SPINK1/PZP/LGALS3/LXN/ANXA1/THBS1/RGS2/AQP1/KLF4/SPINT2/IFI16/RARRES1/CD44/COL6A3/SPRY1/SERPINE2/GPC3/GZMA/PTX3/CRYAB/ANXA2/SERPINB9/TNFAIP8/VIL1/CRIM1/TIMP3/TNFSF14/TIMP1/SPOCK2/HGF/SLC39A14/CD27/ABCE1	33
GO:0002456	BP	GO:0002456	T cell mediated immunity	15/756	109/18723	3.19767679375066e-05	0.000544561170922455	0.000379874386024515	IL7R/HLA-DRA/PTPRC/CD8A/JAG1/HLA-B/SMAD7/HLA-F/FZD5/IL18/CTSC/TRPM4/HLA-G/HLA-A/XCL1	15
GO:0072009	BP	GO:0072009	nephron epithelium development	15/756	109/18723	3.19767679375066e-05	0.000544561170922455	0.000379874386024515	TACSTD2/CD24/PROM1/SOX9/GPC3/JAG1/SALL1/PODXL/IQGAP1/PECAM1/MEF2C/BASP1/LGR4/WWTR1/TCF21	15
GO:0001911	BP	GO:0001911	negative regulation of leukocyte mediated cytotoxicity	7/756	24/18723	3.22573852376021e-05	0.00054571404860709	0.000380678609178858	IL7R/PTPRC/SERPINB9/HLA-B/HLA-F/HLA-G/HLA-A	7
GO:0072010	BP	GO:0072010	glomerular epithelium development	7/756	24/18723	3.22573852376021e-05	0.00054571404860709	0.000380678609178858	CD24/PROM1/JAG1/PODXL/IQGAP1/PECAM1/BASP1	7
GO:0019216	BP	GO:0019216	regulation of lipid metabolic process	30/756	331/18723	3.29491441114387e-05	0.000555583265510641	0.000387563166712456	CCL19/DKK3/ANXA1/CD74/CCL21/PDGFRA/SNAI2/FABP5/SOX9/ADM/GOLM1/PROX1/ABCG1/H6PD/IGFBP7/TRIB3/GPER1/CAV1/HTR2B/ACACB/CCR7/PIK3IP1/PIP4K2A/MTMR4/PDGFRB/CAPN2/PPARA/BCL11B/NPC2/AVPR1A	30
GO:0051146	BP	GO:0051146	striated muscle cell differentiation	27/756	283/18723	3.32234060675258e-05	0.000558371080334877	0.000389507887528508	CXCL10/CXCL9/GDF15/RGS2/PDGFRA/KRT19/RGS4/MYOF/FZD7/FHL2/ADRA1A/IGF1/PROX1/TPM1/CD53/HOPX/MEF2C/GATA6/CACNA1H/ADAMTS5/CAV2/PDGFRB/CAPN2/PPARA/CHUK/SGCB/AVPR1A	27
GO:0002768	BP	GO:0002768	immune response-regulating cell surface receptor signaling pathway	29/756	315/18723	3.33431378466153e-05	0.00055855204118219	0.00038963412199846	LGALS3/CD24/HLA-DPB1/TNFRSF21/HLA-DQB1/ITK/TYROBP/PTPRC/PDE4B/C5AR1/LAPTM5/IGLL1/CLEC7A/TRAT1/MEF2C/CCR7/PRKCH/VTCN1/FCER1G/PRKCB/EZR/PDE4D/CD79A/HLA-G/LCP2/LCK/HLA-A/BTN3A1/STK11	29
GO:0014909	BP	GO:0014909	smooth muscle cell migration	14/756	97/18723	3.39471875235927e-05	0.000566818512201747	0.000395400637811228	PDGFD/ADAMTS1/PLAT/S100A11/CCL5/IGF1/GSTP1/TPM1/IQGAP1/MDK/MEF2C/SLIT2/AIF1/PDGFRB	14
GO:0032872	BP	GO:0032872	regulation of stress-activated MAPK cascade	21/756	192/18723	3.40865414791106e-05	0.000567297440330912	0.000395734727971766	CCL19/CCL21/FZD7/STK39/RASGRP1/GSTP1/IGFBP6/MID1/CLEC7A/DUSP10/CCR7/DACT1/EZR/HGF/RASSF2/TRAF5/MAP2K1/CD27/PYCARD/ARL6IP5/EPHB1	21
GO:0001656	BP	GO:0001656	metanephros development	13/756	85/18723	3.44805707289808e-05	0.000571998076235455	0.000399013792424962	PDGFRA/SOX9/SPRY1/GPC3/SALL1/ID3/FBN1/AKR1B1/BASP1/LGR4/WWTR1/TCF21/PDGFRB	13
GO:0050708	BP	GO:0050708	regulation of protein secretion	26/756	268/18723	3.47749072375686e-05	0.000575019917741215	0.000401121765317557	SOX4/ANXA1/ACSL4/GJA1/CCL5/CFTR/IGF1/ABCG1/GPER1/ALOX5/UCP2/MYRIP/ARNTL/PAM/IDH2/EXPH5/RAB11FIP1/SLC12A2/EZR/TRPM4/F2R/MYH10/RHBDF1/VEGFC/PFKM/NADK	26
GO:0033674	BP	GO:0033674	positive regulation of kinase activity	38/756	467/18723	3.53173385658467e-05	0.000581346375069806	0.000405534968501577	CCL19/RGCC/EPHA3/CD24/THBS1/CD74/CCL21/PDGFD/PDGFRA/CCL5/AREG/ADRA1A/IGF1/NEDD9/PTPRC/FGFR2/PROX1/RASGRP1/HTR2B/CCND2/AXL/ROBO1/IQGAP1/SLC1A1/CSF1R/CCR7/FZD5/GPRC5B/RASSF2/IL18/MAP2K1/PDGFRB/LCP2/CCND3/TGFBR2/VEGFC/STK11/EPHB1	38
GO:0048015	BP	GO:0048015	phosphatidylinositol-mediated signaling	20/756	178/18723	3.53843287205969e-05	0.000581346375069806	0.000405534968501577	PDGFD/PDGFRA/KLF4/SOX9/CCL5/SERPINE2/DCN/IGF1/RASGRP1/GPER1/HTR2B/HCLS1/CSF1R/PIK3IP1/EZR/PTPN13/HGF/IL18/PDGFRB/F2R	20
GO:0014812	BP	GO:0014812	muscle cell migration	15/756	110/18723	3.56685046567667e-05	0.000584142986806984	0.000407485825858538	ANXA1/PDGFD/ADAMTS1/PLAT/S100A11/CCL5/IGF1/GSTP1/TPM1/IQGAP1/MDK/MEF2C/SLIT2/AIF1/PDGFRB	15
GO:2000404	BP	GO:2000404	regulation of T cell migration	9/756	42/18723	3.65834047284005e-05	0.00059721825680822	0.000416606858405553	CXCL10/CCL20/CCL21/CCL5/CXCL12/STK39/AIF1/XCL1/PYCARD	9
GO:1990778	BP	GO:1990778	protein localization to cell periphery	30/756	333/18723	3.68824926203879e-05	0.000600189387847963	0.000418679456746726	LGALS3/EPHA3/ANK3/ATP1B3/PID1/GPC4/ANXA2/GPER1/CAV1/VIL1/RAB31/AR/S100A10/NFASC/SLC1A1/DAB2/PRKCH/RAB15/NECTIN3/EZR/FLNA/CLSTN1/ANK2/EPB41L2/CDH1/EPB41L3/ARL6IP5/GOLGA4/LZTFL1/VAMP5	30
GO:0002367	BP	GO:0002367	cytokine production involved in immune response	14/756	98/18723	3.81582881322367e-05	0.000617337126140976	0.000430641357270652	CD74/LAPTM5/CLEC7A/SMAD7/HLA-F/FZD5/GPRC5B/IRAK3/IL18/HK1/TRPM4/HLA-G/HLA-A/XCL1	14
GO:0060048	BP	GO:0060048	cardiac muscle contraction	17/756	137/18723	3.81771106099667e-05	0.000617337126140976	0.000430641357270652	CXCR4/RGS2/KCNN2/GJA1/GSN/ADRA1A/PDE4B/CAV1/TPM1/DMD/SMAD7/FLNA/ACE2/ANK2/NEDD4L/TRPM4/PDE4D	17
GO:0003382	BP	GO:0003382	epithelial cell morphogenesis	8/756	33/18723	3.85069771701925e-05	0.000618767288321024	0.000431639008240039	SPINT2/COL15A1/RAB25/FAT1/AR/PALLD/HEG1/BCL11B	8
GO:0036336	BP	GO:0036336	dendritic cell migration	8/756	33/18723	3.85069771701925e-05	0.000618767288321024	0.000431639008240039	CXCR4/CCL19/CCL21/GPR183/CCL5/ALOX5/CCR7/TRPM4	8
GO:0097048	BP	GO:0097048	dendritic cell apoptotic process	5/756	11/18723	3.99439548709621e-05	0.000637858917970567	0.000444956926370416	CCL19/CCL21/CXCL12/AXL/CCR7	5
GO:2000668	BP	GO:2000668	regulation of dendritic cell apoptotic process	5/756	11/18723	3.99439548709621e-05	0.000637858917970567	0.000444956926370416	CCL19/CCL21/CXCL12/AXL/CCR7	5
GO:0031341	BP	GO:0031341	regulation of cell killing	14/756	99/18723	4.28200154083958e-05	0.000680981204678879	0.000475038123969475	CXCL6/IL7R/HLA-DRA/TYROBP/PTPRC/RASGRP1/SERPINB9/CLEC7A/HLA-B/HLA-F/HLA-G/CD59/HLA-A/XCL1	14
GO:0070302	BP	GO:0070302	regulation of stress-activated protein kinase signaling cascade	21/756	195/18723	4.29100524992739e-05	0.000680981204678879	0.000475038123969475	CCL19/CCL21/FZD7/STK39/RASGRP1/GSTP1/IGFBP6/MID1/CLEC7A/DUSP10/CCR7/DACT1/EZR/HGF/RASSF2/TRAF5/MAP2K1/CD27/PYCARD/ARL6IP5/EPHB1	21
GO:1901623	BP	GO:1901623	regulation of lymphocyte chemotaxis	7/756	25/18723	4.32480215393759e-05	0.000684226414848274	0.000477301914130149	CXCL10/CCL2/CCL21/CCL5/STK39/CCL4/XCL1	7
GO:0034329	BP	GO:0034329	cell junction assembly	35/756	420/18723	4.39887249447471e-05	0.000693803704820843	0.000483982829594513	EPHA3/THBS1/GJA1/CUX2/CLDN10/SNAI2/CDH19/THBS2/IL1RAP/GPM6A/GPC4/CAV1/S100A10/SLITRK3/IQGAP1/COL16A1/SMAD7/PECAM1/MEF2C/PRKCH/FZD5/SPOCK2/CLSTN1/ACE2/TLN2/ANK2/FZD1/RHOD/LAMC1/CDH1/HEG1/EPB41L3/EPHB1/CLDN15/MICALL2	35
GO:0001776	BP	GO:0001776	leukocyte homeostasis	13/756	87/18723	4.43452704082961e-05	0.000697281767217564	0.000486409052557255	CXCL6/ANXA1/CD74/GPR183/TSC22D3/PDE4B/TNFRSF17/TNFAIP3/TNFSF14/AXL/MEF2C/CORO1A/DOCK10	13
GO:0031952	BP	GO:0031952	regulation of protein autophosphorylation	9/756	43/18723	4.46251249195789e-05	0.000699536361889179	0.000487981810242426	GPNMB/PDGFD/PTPRC/CAV1/ENPP1/IQGAP1/ENG/RASSF2/VEGFC	9
GO:0048017	BP	GO:0048017	inositol lipid-mediated signaling	20/756	182/18723	4.86649089084053e-05	0.000760537570318554	0.000530534966501453	PDGFD/PDGFRA/KLF4/SOX9/CCL5/SERPINE2/DCN/IGF1/RASGRP1/GPER1/HTR2B/HCLS1/CSF1R/PIK3IP1/EZR/PTPN13/HGF/IL18/PDGFRB/F2R	20
GO:0031100	BP	GO:0031100	animal organ regeneration	12/756	76/18723	4.96856453800095e-05	0.000771783691569481	0.000538380023463771	ANXA3/CXCL12/ADM/C5AR1/GSTP1/UCP2/AXL/TYMS/NNMT/HGF/PTPN3/TGFBR2	12
GO:2000379	BP	GO:2000379	positive regulation of reactive oxygen species metabolic process	12/756	76/18723	4.96856453800095e-05	0.000771783691569481	0.000538380023463771	CRP/THBS1/TYROBP/PID1/GSTP1/CYBA/CLEC7A/ITGB2/FOXO3/ACE2/PDGFRB/TGFBR2	12
GO:0010232	BP	GO:0010232	vascular transport	13/756	88/18723	5.01394191514666e-05	0.000776479343113045	0.000541655610931888	GJA1/FABP5/SLC38A1/SLC2A10/SLC5A6/SLC1A3/SLC22A3/SLC1A1/SLC12A2/ABCC4/SLC1A4/ABCC9/AVPR1A	13
GO:0030177	BP	GO:0030177	positive regulation of Wnt signaling pathway	17/756	140/18723	5.04508839592234e-05	0.000778949491490901	0.000543378734335707	COL1A1/SOX4/GPC3/FGFR2/TNFAIP3/CAV1/SALL1/LEF1/ARNTL/ZEB2/DAB2/GPRC5B/DACT1/LGR4/BAMBI/SMURF2/TRPM4	17
GO:0001706	BP	GO:0001706	endoderm formation	10/756	54/18723	5.18312790037529e-05	0.0007978592677875	0.00055656979540303	COL4A2/LAMB1/COL5A1/DUSP5/MMP2/COL6A1/COL5A2/ITGB2/ITGAV/GATA6	10
GO:0002720	BP	GO:0002720	positive regulation of cytokine production involved in immune response	11/756	65/18723	5.28162433796334e-05	0.000810587016658685	0.000565448404540229	CD74/LAPTM5/CLEC7A/HLA-F/FZD5/GPRC5B/IL18/HK1/HLA-G/HLA-A/XCL1	11
GO:0043270	BP	GO:0043270	positive regulation of ion transport	26/756	275/18723	5.38321865365002e-05	0.000820231839217085	0.000572176429311957	CXCL10/LGALS3/CXCL9/CCL2/ANK3/FXYD2/ATP1B3/CCL5/CXCL12/CFTR/HSPA2/STK39/GPER1/CAV1/CTSS/DMD/CCL4/SLC12A2/FLNA/ACE2/ANK2/PDGFRB/F2R/XCL1/TMSB4X/AVPR1A	26
GO:0002429	BP	GO:0002429	immune response-activating cell surface receptor signaling pathway	27/756	291/18723	5.39247229450171e-05	0.000820231839217085	0.000572176429311957	LGALS3/HLA-DPB1/TNFRSF21/HLA-DQB1/ITK/TYROBP/PTPRC/PDE4B/C5AR1/LAPTM5/IGLL1/CLEC7A/TRAT1/MEF2C/CCR7/PRKCH/VTCN1/FCER1G/PRKCB/EZR/PDE4D/CD79A/LCP2/LCK/HLA-A/BTN3A1/STK11	27
GO:0002757	BP	GO:0002757	immune response-activating signal transduction	27/756	291/18723	5.39247229450171e-05	0.000820231839217085	0.000572176429311957	LGALS3/HLA-DPB1/TNFRSF21/HLA-DQB1/ITK/TYROBP/PTPRC/PDE4B/C5AR1/LAPTM5/IGLL1/CLEC7A/TRAT1/MEF2C/CCR7/PRKCH/VTCN1/FCER1G/PRKCB/EZR/PDE4D/CD79A/LCP2/LCK/HLA-A/BTN3A1/STK11	27
GO:0014910	BP	GO:0014910	regulation of smooth muscle cell migration	13/756	89/18723	5.65809369656581e-05	0.000856283240667258	0.000597325126506084	PDGFD/ADAMTS1/S100A11/CCL5/IGF1/GSTP1/TPM1/IQGAP1/MDK/MEF2C/SLIT2/AIF1/PDGFRB	13
GO:0006909	BP	GO:0006909	phagocytosis	28/756	308/18723	5.66409407493915e-05	0.000856283240667258	0.000597325126506084	CRP/CCL2/ANXA1/THBS1/ANXA3/GSN/FCN2/TYROBP/PTPRC/SRPX/PTX3/RAB31/CYBA/IGLL1/CD93/AXL/RAC2/CLEC7A/PECAM1/FCER1G/CORO1A/ITGB2/ITGAV/DOCK2/AIF1/PYCARD/ABCA1/ARHGAP25	28
GO:0045444	BP	GO:0045444	fat cell differentiation	23/756	229/18723	5.68555508911723e-05	0.000856283240667258	0.000597325126506084	FABP4/RGS2/PDGFRA/KLF4/ATF5/FRZB/ADIRF/ARID5B/TRIB3/GPER1/JAG1/MAFB/TGFB1I1/ENPP1/ALOX5/ARNTL/ZFP36/DUSP10/PIM1/ZFPM2/WWTR1/TRPM4/ZFP36L2	23
GO:0002407	BP	GO:0002407	dendritic cell chemotaxis	7/756	26/18723	5.71300952610617e-05	0.000856283240667258	0.000597325126506084	CXCR4/CCL19/CCL21/GPR183/CCL5/CCR7/TRPM4	7
GO:0019883	BP	GO:0019883	antigen processing and presentation of endogenous antigen	7/756	26/18723	5.71300952610617e-05	0.000856283240667258	0.000597325126506084	HLA-DRA/CD74/HLA-B/HLA-F/HLA-C/HLA-G/HLA-A	7
GO:0060562	BP	GO:0060562	epithelial tube morphogenesis	29/756	325/18723	5.87890120909026e-05	0.000878578647166083	0.000612877931787007	CXCR4/TACSTD2/CXCL10/SOX4/COL4A1/SPINT2/SOX9/SPRY1/AREG/GPC3/ADM/FGFR2/PROX1/SALL1/AR/PODXL/LEF1/MDK/CSF1R/MEF2C/ENG/LGR4/FZD6/TCF21/IFT57/SLIT2/FOXA1/TGFBR2/PRKX	29
GO:0097553	BP	GO:0097553	calcium ion transmembrane import into cytosol	17/756	142/18723	6.04579046552786e-05	0.000900893079252786	0.000628444008916712	CCL19/CXCL10/CXCL9/CCL21/PTPRC/GPER1/HTR2B/CYBA/DMD/CCR7/CORO1A/ANK2/IBTK/PDE4D/F2R/LCK/XCL1	17
GO:0050918	BP	GO:0050918	positive chemotaxis	11/756	66/18723	6.10983809247887e-05	0.000907797972812947	0.000633260717014514	CXCL10/LGALS3/CXCL8/GPNMB/F3/CCL5/CXCL12/HMGB2/CORO1A/HGF/VEGFC	11
GO:0045216	BP	GO:0045216	cell-cell junction organization	21/756	200/18723	6.22172106800039e-05	0.000921749774409538	0.000642993199513153	GJA1/CLDN10/SNAI2/CDH19/CAV1/SMAD7/PECAM1/CSF1R/PRKCH/FZD5/SVEP1/FLNA/ACE2/TLN2/ANK2/CDH1/F2R/HEG1/EPB41L3/CLDN15/MICALL2	21
GO:0010466	BP	GO:0010466	negative regulation of peptidase activity	25/756	262/18723	6.41259296262703e-05	0.000947289669349457	0.000660809291492311	SPINK1/PZP/LXN/THBS1/AQP1/KLF4/SPINT2/IFI16/RARRES1/CD44/COL6A3/SERPINE2/GPC3/CRYAB/ANXA2/SERPINB9/TNFAIP8/VIL1/CRIM1/TIMP3/TNFSF14/TIMP1/SPOCK2/HGF/CD27	25
GO:0035987	BP	GO:0035987	endodermal cell differentiation	9/756	45/18723	6.52387265495692e-05	0.000958205479349833	0.000668423930293731	COL4A2/LAMB1/COL5A1/MMP2/COL6A1/COL5A2/ITGB2/ITGAV/GATA6	9
GO:0060421	BP	GO:0060421	positive regulation of heart growth	9/756	45/18723	6.52387265495692e-05	0.000958205479349833	0.000668423930293731	IGF1/FGFR2/PROX1/ACACB/MEF2C/PIM1/BASP1/ZFPM2/GATA6	9
GO:2000377	BP	GO:2000377	regulation of reactive oxygen species metabolic process	18/756	157/18723	6.58735171253199e-05	0.000964764710812542	0.000672999511803644	CRP/THBS1/FBLN5/TYROBP/CYP1B1/PID1/CRYAB/GSTP1/ALOX5/CYBA/RAC2/CLEC7A/ITGB2/FOXO3/ACE2/PDGFRB/PPARA/TGFBR2	18
GO:0070588	BP	GO:0070588	calcium ion transmembrane transport	28/756	312/18723	7.09773363704378e-05	0.00103655221149534	0.000723076958015826	CCL19/CXCL10/CXCL9/GEM/CCL21/HSPA2/PTPRC/PDE4B/GPM6A/ANXA2/GPER1/HTR2B/CYBA/DMD/CCR7/CORO1A/MCUB/ITGAV/CACNA1H/ANK2/IBTK/TRPM4/PDE4D/AHNAK/F2R/LCK/XCL1/MCUR1	28
GO:0002483	BP	GO:0002483	antigen processing and presentation of endogenous peptide antigen	6/756	19/18723	7.33851840384781e-05	0.00106634365672801	0.000743858841798271	HLA-DRA/HLA-B/HLA-F/HLA-C/HLA-G/HLA-A	6
GO:0014068	BP	GO:0014068	positive regulation of phosphatidylinositol 3-kinase signaling	12/756	79/18723	7.34333419479099e-05	0.00106634365672801	0.000743858841798271	PDGFD/PDGFRA/SOX9/CCL5/DCN/IGF1/GPER1/HCLS1/HGF/IL18/PDGFRB/F2R	12
GO:0042119	BP	GO:0042119	neutrophil activation	8/756	36/18723	7.53919095873417e-05	0.00109169188854439	0.000761541233625334	CXCL6/CXCL8/ANXA3/CCL5/TYROBP/FCER1G/ITGB2/IL18	8
GO:0090101	BP	GO:0090101	negative regulation of transmembrane receptor protein serine/threonine kinase signaling pathway	16/756	131/18723	7.76002176142009e-05	0.0011205034239166	0.000781639552959052	SPRY1/ASPN/FSTL3/CAV1/TGFB1I1/SLC2A10/CRIM1/FBN1/SMAD7/BAMBI/ADAMTSL2/SMURF2/EMILIN1/CAV2/MTMR4/PPARA	16
GO:0060411	BP	GO:0060411	cardiac septum morphogenesis	11/756	68/18723	8.10452208995671e-05	0.00116226570805759	0.000810772041454636	SOX4/FGFR2/PROX1/JAG1/ROBO1/SMAD7/ENG/ZFPM2/GATA6/SLIT2/TGFBR2	11
GO:0007584	BP	GO:0007584	response to nutrient	19/756	174/18723	8.12472310769603e-05	0.00116226570805759	0.000810772041454636	CXCL10/SPP1/COL1A1/ACSL4/SNAI2/CYP26A1/IGFBP2/VCAM1/LIPG/GSTP1/TTPA/AGL/TYMS/PIM1/SPARC/AQP3/TGFBR2/ABCA1/BCKDHB	19
GO:0048639	BP	GO:0048639	positive regulation of developmental growth	19/756	174/18723	8.12472310769603e-05	0.00116226570805759	0.000810772041454636	CXCR4/CXCL12/IGF1/FGFR2/PROX1/VIL1/ACACB/HOPX/SMAD7/MEF2C/PIM1/BASP1/ZFPM2/GATA6/EZR/NEDD4L/SYT17/TGFBR2/GOLGA4	19
GO:0002764	BP	GO:0002764	immune response-regulating signaling pathway	37/756	468/18723	8.13994126400069e-05	0.00116226570805759	0.000810772041454636	LGALS3/CD24/HLA-DPB1/TNFRSF21/HLA-DQB1/ITK/TYROBP/PTPRC/LY96/PDE4B/C5AR1/TNFAIP3/CAV1/LAPTM5/CYBA/CTSS/IGLL1/CLEC7A/TRAT1/MEF2C/CCR7/PRKCH/VTCN1/FCER1G/PRKCB/LGR4/IRAK3/EZR/S100A14/PDE4D/CD79A/HLA-G/LCP2/LCK/HLA-A/BTN3A1/STK11	37
GO:0002699	BP	GO:0002699	positive regulation of immune effector process	23/756	235/18723	8.4614275752539e-05	0.00120481327085421	0.00084045232377595	CCL19/HLA-DRA/ANXA1/CD74/TYROBP/MZB1/PTPRC/RASGRP1/HLA-DMB/LAPTM5/RAC2/CLEC7A/HLA-B/HLA-F/FZD5/ITGB2/GPRC5B/IL18/HK1/DNAJB9/HLA-G/HLA-A/XCL1	23
GO:0051216	BP	GO:0051216	cartilage development	20/756	190/18723	8.91795739213647e-05	0.00126630054271722	0.000883344547633404	LUM/EFEMP1/MGP/COL1A1/SNAI2/CD44/SOX9/FRZB/CTSK/BGN/TIMP1/TYMS/CHSY1/SMAD7/MDK/MEF2C/RUNX3/SLC39A14/TGFBI/TGFBR2	20
GO:0048738	BP	GO:0048738	cardiac muscle tissue development	23/756	236/18723	9.02647375200174e-05	0.00127816863129174	0.000891623475881068	RGS2/PDGFRA/GJA1/RGS4/FZD7/FHL2/ADRA1A/IGF1/FGFR2/PROX1/TPM1/HOPX/SMAD7/MEF2C/ENG/PIM1/ZFPM2/GATA6/PDGFRB/HEG1/PPARA/TGFBR2/SGCB	23
GO:0046620	BP	GO:0046620	regulation of organ growth	14/756	106/18723	9.18247656852215e-05	0.0012944924550699	0.000903010631018842	RGS2/GJA1/RGS4/IGF1/FGFR2/PROX1/ACACB/MEF2C/PIM1/BASP1/ZFPM2/GATA6/PPARA/TGFBR2	14
GO:0010951	BP	GO:0010951	negative regulation of endopeptidase activity	24/756	252/18723	9.19226011793687e-05	0.0012944924550699	0.000903010631018842	SPINK1/PZP/LXN/THBS1/AQP1/KLF4/SPINT2/IFI16/RARRES1/CD44/COL6A3/SERPINE2/CRYAB/ANXA2/SERPINB9/TNFAIP8/VIL1/CRIM1/TIMP3/TNFSF14/TIMP1/SPOCK2/HGF/CD27	24
GO:0003044	BP	GO:0003044	regulation of systemic arterial blood pressure mediated by a chemical signal	9/756	47/18723	9.33327237116076e-05	0.00130716814684618	0.000911852926224708	CPA3/ADRA1A/MME/TPM1/CYBA/ACE2/PDE4D/F2R/AVPR1A	9
GO:0014911	BP	GO:0014911	positive regulation of smooth muscle cell migration	9/756	47/18723	9.33327237116076e-05	0.00130716814684618	0.000911852926224708	PDGFD/ADAMTS1/S100A11/CCL5/IGF1/IQGAP1/MDK/AIF1/PDGFRB	9
GO:0010818	BP	GO:0010818	T cell chemotaxis	7/756	28/18723	9.58349136504472e-05	0.00133130018258047	0.000928686925318982	CXCL10/CCL21/GPR183/CCL5/STK39/SLC12A2/XCL1	7
GO:0031342	BP	GO:0031342	negative regulation of cell killing	7/756	28/18723	9.58349136504472e-05	0.00133130018258047	0.000928686925318982	IL7R/PTPRC/SERPINB9/HLA-B/HLA-F/HLA-G/HLA-A	7
GO:0060325	BP	GO:0060325	face morphogenesis	7/756	28/18723	9.58349136504472e-05	0.00133130018258047	0.000928686925318982	COL1A1/PDGFRA/CRISPLD2/ARID5B/TIPARP/MMP2/LEF1	7
GO:0032930	BP	GO:0032930	positive regulation of superoxide anion generation	6/756	20/18723	0.000101269218924484	0.00139544628012608	0.000973433889888147	CRP/TYROBP/GSTP1/CYBA/CLEC7A/ITGB2	6
GO:0061318	BP	GO:0061318	renal filtration cell differentiation	6/756	20/18723	0.000101269218924484	0.00139544628012608	0.000973433889888147	CD24/PROM1/JAG1/PODXL/IQGAP1/BASP1	6
GO:0072112	BP	GO:0072112	glomerular visceral epithelial cell differentiation	6/756	20/18723	0.000101269218924484	0.00139544628012608	0.000973433889888147	CD24/PROM1/JAG1/PODXL/IQGAP1/BASP1	6
GO:0045860	BP	GO:0045860	positive regulation of protein kinase activity	32/756	386/18723	0.000101782076753896	0.00139875315131494	0.000975740693475337	CCL19/RGCC/CD24/THBS1/CCL21/PDGFD/CCL5/AREG/ADRA1A/IGF1/NEDD9/PTPRC/PROX1/RASGRP1/HTR2B/CCND2/ROBO1/IQGAP1/SLC1A1/CSF1R/CCR7/FZD5/GPRC5B/RASSF2/IL18/MAP2K1/PDGFRB/LCP2/CCND3/TGFBR2/VEGFC/STK11	32
GO:0098739	BP	GO:0098739	import across plasma membrane	19/756	177/18723	0.000102233163943386	0.00140119571757699	0.000977444576176981	KCNJ16/THBS1/RGS2/RGS4/FXYD2/ATP1B3/SLC2A10/SLC5A6/SLC1A3/SLC1A1/SLC12A2/SLC30A1/SLC31A1/ACE2/SLC39A14/TRPM4/SLC1A4/ABCC9/ARL6IP5	19
GO:0001768	BP	GO:0001768	establishment of T cell polarity	5/756	13/18723	0.000104001079328276	0.00142162542036465	0.000991695905903588	CCL19/CCL21/GSN/CCR7/DOCK2	5
GO:0002381	BP	GO:0002381	immunoglobulin production involved in immunoglobulin-mediated immune response	11/756	70/18723	0.000106314278298176	0.00144638912569059	0.00100897054438075	HLA-DQA1/HLA-DRB4/HLA-DRA/HLA-DPA1/HLA-DMA/HLA-DPB1/HLA-DQB1/PTPRC/HLA-DMB/SWAP70/XCL1	11
GO:0001910	BP	GO:0001910	regulation of leukocyte mediated cytotoxicity	12/756	82/18723	0.000106377038701785	0.00144638912569059	0.00100897054438075	CXCL6/IL7R/HLA-DRA/TYROBP/PTPRC/RASGRP1/SERPINB9/HLA-B/HLA-F/HLA-G/HLA-A/XCL1	12
GO:0001704	BP	GO:0001704	formation of primary germ layer	15/756	121/18723	0.000108680452457583	0.00147379893994066	0.00102809105262715	GJA1/COL4A2/KLF4/FZD7/LAMB1/COL5A1/FGFR2/DUSP5/MMP2/COL6A1/COL5A2/LEF1/ITGB2/ITGAV/GATA6	15
GO:0035265	BP	GO:0035265	organ growth	19/756	178/18723	0.000110221389536046	0.00149075156401523	0.00103991684558797	RGS2/GJA1/RGS4/SOX9/ADRA1A/IGF1/FGFR2/PROX1/ACACB/AR/MEF2C/PIM1/BASP1/ZFPM2/GATA6/PDGFRB/HEG1/PPARA/TGFBR2	19
GO:0051090	BP	GO:0051090	regulation of DNA-binding transcription factor activity	35/756	440/18723	0.000111636360348851	0.00150591574512688	0.00105049505846274	RGCC/TRIM22/KLF4/ANXA3/CYP1B1/PROX1/IL1RAP/ARID5B/ANXA4/TNFAIP3/CAV1/ENPP1/PTGIS/AR/HCLS1/ID3/CLEC7A/SMAD7/PRKCH/PIM1/PRKCB/IRAK3/FZD6/FLNA/TRAF5/IL18/FZD1/SFRP5/FOXA1/NDN/CHUK/XCL1/PYCARD/TMSB4X/TRAPPC9	35
GO:0010742	BP	GO:0010742	macrophage derived foam cell differentiation	8/756	38/18723	0.0001134447243049	0.0015143688978826	0.00105639179951685	CRP/ABCG1/PRKCH/ITGAV/ABCA5/IL18/PPARA/ABCA1	8
GO:0030279	BP	GO:0030279	negative regulation of ossification	8/756	38/18723	0.0001134447243049	0.0015143688978826	0.00105639179951685	SOX9/SRGN/ENPP1/CHSY1/SMAD7/MDK/MEF2C/TRPM4	8
GO:0048246	BP	GO:0048246	macrophage chemotaxis	8/756	38/18723	0.0001134447243049	0.0015143688978826	0.00105639179951685	LGALS3/CCL2/THBS1/CCL5/C5AR1/EDNRB/MDK/CSF1R	8
GO:0090077	BP	GO:0090077	foam cell differentiation	8/756	38/18723	0.0001134447243049	0.0015143688978826	0.00105639179951685	CRP/ABCG1/PRKCH/ITGAV/ABCA5/IL18/PPARA/ABCA1	8
GO:0050792	BP	GO:0050792	regulation of viral process	18/756	164/18723	0.000116134243175271	0.00154547454891924	0.00107809044554668	CXCR4/CXCL8/TRIM22/CD74/GSN/IFI16/CCL5/ISG20/PROX1/PTX3/APOBEC3G/ZFP36/AXL/LGALS1/NR5A2/CAV2/PPARA/FAM111A	18
GO:0050851	BP	GO:0050851	antigen receptor-mediated signaling pathway	23/756	240/18723	0.000116377911799225	0.00154547454891924	0.00107809044554668	LGALS3/HLA-DPB1/TNFRSF21/HLA-DQB1/ITK/PTPRC/PDE4B/LAPTM5/IGLL1/TRAT1/MEF2C/CCR7/PRKCH/VTCN1/PRKCB/EZR/PDE4D/CD79A/LCP2/LCK/HLA-A/BTN3A1/STK11	23
GO:1903522	BP	GO:1903522	regulation of blood circulation	24/756	256/18723	0.000117381105921956	0.00155476886035129	0.00108457396115024	RGS2/KCNN2/GJA1/RGS4/ADRA1A/CELF2/ADM/PDE4B/CAV1/TPM1/HOPX/DMD/SMAD7/SLC1A1/GNAO1/FLNA/CACNA1H/ACE2/ANK2/TRPM4/PDE4D/ABCC9/F2R/AVPR1A	24
GO:0050777	BP	GO:0050777	negative regulation of immune response	20/756	194/18723	0.000118937559163748	0.00157132455740559	0.00109612286619439	LGALS3/IL7R/ANXA1/IFI16/COL3A1/SAMSN1/FGL2/PTPRC/TNFAIP3/SERPINB9/VSIG4/HLA-B/SMAD7/HLA-F/DUSP10/IRAK3/HLA-G/CD59/HLA-A/XCL1	20
GO:0050868	BP	GO:0050868	negative regulation of T cell activation	15/756	122/18723	0.000119383985515208	0.00157316789139064	0.00109740873709962	LGALS3/GPNMB/ANXA1/CD74/TNFRSF21/FGL2/LAPTM5/VSIG4/SMAD7/MDK/RUNX3/VTCN1/HLA-G/SOCS6/XCL1	15
GO:0043550	BP	GO:0043550	regulation of lipid kinase activity	11/756	71/18723	0.000121284379765923	0.00158667847550431	0.00110683343558908	CCL19/CCL21/PDGFRA/KLF4/CISH/CCR7/PIK3IP1/NRBF2/PIP4K2A/PDGFRB/SOCS6	11
GO:0050818	BP	GO:0050818	regulation of coagulation	11/756	71/18723	0.000121284379765923	0.00158667847550431	0.00110683343558908	THBS1/TSPAN8/PDGFRA/F3/PLAT/SERPINE2/ANXA2/CAV1/THBD/F2R/PROCR	11
GO:0008037	BP	GO:0008037	cell recognition	22/756	225/18723	0.000121443027947081	0.00158667847550431	0.00110683343558908	CXCR4/CCL19/CRP/LGALS3/EPHA3/CCL21/TNFRSF21/VCAN/FCN2/PTX3/PALLD/NCK2/IGLL1/ROBO1/CLEC7A/CLEC4M/PECAM1/CCR7/DOCK2/NDN/YWHAZ/EPHB1	22
GO:0001916	BP	GO:0001916	positive regulation of T cell mediated cytotoxicity	7/756	29/18723	0.000121956948760964	0.00158667847550431	0.00110683343558908	HLA-DRA/PTPRC/HLA-B/HLA-F/HLA-G/HLA-A/XCL1	7
GO:0090025	BP	GO:0090025	regulation of monocyte chemotaxis	7/756	29/18723	0.000121956948760964	0.00158667847550431	0.00110683343558908	CXCL10/CCL5/CXCL12/PLA2G7/S100A14/SLIT2/AIF1	7
GO:0055017	BP	GO:0055017	cardiac muscle tissue growth	13/756	96/18723	0.000125365658679463	0.00162689713010362	0.00113488912067725	RGS2/GJA1/RGS4/ADRA1A/IGF1/FGFR2/MEF2C/PIM1/ZFPM2/GATA6/HEG1/PPARA/TGFBR2	13
GO:0048754	BP	GO:0048754	branching morphogenesis of an epithelial tube	17/756	151/18723	0.000130452528471693	0.00168288697895249	0.00117394645820104	TACSTD2/COL4A1/SOX9/SPRY1/AREG/GPC3/FGFR2/SALL1/AR/LEF1/MDK/ENG/LGR4/TCF21/SLIT2/FOXA1/TGFBR2	17
GO:0001913	BP	GO:0001913	T cell mediated cytotoxicity	9/756	49/18723	0.000130927783898701	0.00168288697895249	0.00117394645820104	IL7R/HLA-DRA/PTPRC/HLA-B/HLA-F/CTSC/HLA-G/HLA-A/XCL1	9
GO:0003231	BP	GO:0003231	cardiac ventricle development	15/756	123/18723	0.00013099334853727	0.00168288697895249	0.00117394645820104	SOX4/FGFR2/PROX1/CPE/JAG1/TPM1/SALL1/ROBO1/SMAD7/MEF2C/ENG/ZFPM2/SLIT2/HEG1/TGFBR2	15
GO:0006690	BP	GO:0006690	icosanoid metabolic process	15/756	123/18723	0.00013099334853727	0.00168288697895249	0.00117394645820104	CYP2C19/ANXA1/PTGDS/CD74/FABP5/CYP2D6/CYP1B1/ALOX5AP/GSTP1/PLA2G4C/ALOX5/PTGIS/AKR1B1/CYP4F3/AVPR1A	15
GO:0031348	BP	GO:0031348	negative regulation of defense response	24/756	258/18723	0.000132324505119709	0.00169573853310907	0.00118291143129382	KLF4/IFI16/PTGER4/FGL2/IGF1/PTPRC/TNFAIP3/SERPINB9/GPER1/GSTP1/ALOX5/PTGIS/ZFP36/VSIG4/HLA-B/MDK/HLA-F/DUSP10/IRAK3/HGF/FNDC4/HLA-G/PPARA/HLA-A	24
GO:0043491	BP	GO:0043491	protein kinase B signaling	21/756	211/18723	0.000134024371672472	0.00171323922492043	0.00119511954474705	CCL19/CCL2/GDF15/THBS1/CCL21/KLF4/F3/SOX9/CCL5/IGF1/TMEM100/GPER1/HCLS1/AXL/CCR7/ENG/IL18/SFRP5/HLA-G/PPARA/STK11	21
GO:0042310	BP	GO:0042310	vasoconstriction	12/756	84/18723	0.000134788054792592	0.00171871534543987	0.00119893957090976	CRP/GJA1/ACTA2/ADRA1A/ADM/CAV1/HTR2B/EDNRB/ACE2/TRPM4/F2R/AVPR1A	12
GO:0072311	BP	GO:0072311	glomerular epithelial cell differentiation	6/756	21/18723	0.000136957046425132	0.00172689479172232	0.00120464538010159	CD24/PROM1/JAG1/PODXL/IQGAP1/BASP1	6
GO:0090026	BP	GO:0090026	positive regulation of monocyte chemotaxis	6/756	21/18723	0.000136957046425132	0.00172689479172232	0.00120464538010159	CXCL10/CCL5/CXCL12/PLA2G7/S100A14/AIF1	6
GO:0003014	BP	GO:0003014	renal system process	14/756	110/18723	0.000137556126106784	0.00172689479172232	0.00120464538010159	JCHAIN/HBB/AQP1/GJA1/GSN/ADRA1A/ADM/CYBA/EDNRB/AKR1B1/AQP3/TBC1D8B/F2R/AVPR1A	14
GO:0001914	BP	GO:0001914	regulation of T cell mediated cytotoxicity	8/756	39/18723	0.000137719669367641	0.00172689479172232	0.00120464538010159	IL7R/HLA-DRA/PTPRC/HLA-B/HLA-F/HLA-G/HLA-A/XCL1	8
GO:0033627	BP	GO:0033627	cell adhesion mediated by integrin	11/756	72/18723	0.000138012636477979	0.00172689479172232	0.00120464538010159	CCL21/SNAI2/CCL5/CYP1B1/ITGBL1/PODXL/FBN1/COL16A1/SWAP70/ITGB2/ITGAV	11
GO:0035567	BP	GO:0035567	non-canonical Wnt signaling pathway	11/756	72/18723	0.000138012636477979	0.00172689479172232	0.00120464538010159	FZD7/GPC3/FRZB/GPC4/DAB2/FZD5/DACT1/FZD6/SMURF2/FZD1/SFRP5	11
GO:0055021	BP	GO:0055021	regulation of cardiac muscle tissue growth	11/756	72/18723	0.000138012636477979	0.00172689479172232	0.00120464538010159	RGS2/GJA1/RGS4/IGF1/FGFR2/MEF2C/PIM1/ZFPM2/GATA6/PPARA/TGFBR2	11
GO:0046777	BP	GO:0046777	protein autophosphorylation	22/756	227/18723	0.000138124632190041	0.00172689479172232	0.00120464538010159	GPNMB/PDGFD/PDGFRA/ITK/STK39/PTPRC/FGFR2/CAV1/ENPP1/IQGAP1/CSF1R/ENG/PIM1/IRAK3/RASSF2/STK17B/PDGFRB/GRK5/VEGFC/STK11/EPHB1/PRKX	22
GO:0001909	BP	GO:0001909	leukocyte mediated cytotoxicity	15/756	124/18723	0.000143571916431099	0.00179063173631585	0.00124910692820193	CXCL6/IL7R/HLA-DRA/TYROBP/PTPRC/RASGRP1/SERPINB9/HLA-B/HLA-F/CORO1A/IL18/CTSC/HLA-G/HLA-A/XCL1	15
GO:0034767	BP	GO:0034767	positive regulation of ion transmembrane transport	18/756	167/18723	0.000146412576609351	0.00182162831965906	0.00127072949090947	CXCL10/CXCL9/CCL2/ANK3/FXYD2/ATP1B3/CFTR/HSPA2/STK39/GPER1/CTSS/DMD/FLNA/ACE2/ANK2/F2R/XCL1/TMSB4X	18
GO:0002709	BP	GO:0002709	regulation of T cell mediated immunity	12/756	85/18723	0.000151276956282502	0.00187475138015846	0.00130778701735184	IL7R/HLA-DRA/PTPRC/HLA-B/SMAD7/HLA-F/FZD5/IL18/TRPM4/HLA-G/HLA-A/XCL1	12
GO:0034113	BP	GO:0034113	heterotypic cell-cell adhesion	10/756	61/18723	0.000151413786848537	0.00187475138015846	0.00130778701735184	KLF4/CD44/IL1RN/PTPRC/VCAM1/CD2/ITGB2/ITGAV/CD58/LCK	10
GO:0030204	BP	GO:0030204	chondroitin sulfate metabolic process	7/756	30/18723	0.000153573783927067	0.00189691377448228	0.00132324703614521	DCN/BGN/UGDH/CHSY1/CSGALNACT1/SPOCK2/CHST15	7
GO:0051047	BP	GO:0051047	positive regulation of secretion	27/756	310/18723	0.000156165231777052	0.00191810823783227	0.00133803184670847	RGCC/SPP1/SOX4/ACSL4/AQP1/GJA1/CXCL12/CFTR/IGF1/ABCG1/GPER1/CYBA/MYRIP/EDNRB/EXPH5/HLA-F/RAB15/ITGB2/SLC12A2/EZR/CACNA1H/TRPM4/MYH10/VEGFC/PFKM/NADK/AVPR1A	27
GO:0001767	BP	GO:0001767	establishment of lymphocyte polarity	5/756	14/18723	0.000156412259737395	0.00191810823783227	0.00133803184670847	CCL19/CCL21/GSN/CCR7/DOCK2	5
GO:0045059	BP	GO:0045059	positive thymic T cell selection	5/756	14/18723	0.000156412259737395	0.00191810823783227	0.00133803184670847	CD74/PTPRC/DOCK2/CD3D/STK11	5
GO:0045598	BP	GO:0045598	regulation of fat cell differentiation	16/756	139/18723	0.000157298327464415	0.00192437046917086	0.00134240024719663	FRZB/ADIRF/TRIB3/GPER1/JAG1/TGFB1I1/ENPP1/ALOX5/ARNTL/ZFP36/DUSP10/PIM1/ZFPM2/WWTR1/TRPM4/ZFP36L2	16
GO:0060412	BP	GO:0060412	ventricular septum morphogenesis	8/756	40/18723	0.000166120341686149	0.00202745921781715	0.00141431278372895	SOX4/FGFR2/PROX1/ROBO1/SMAD7/ZFPM2/SLIT2/TGFBR2	8
GO:0043434	BP	GO:0043434	response to peptide hormone	33/756	414/18723	0.000167199465895186	0.00203578257049577	0.00142011897898724	GDF15/COL1A1/ANXA1/GJA1/CXCL12/AREG/MZB1/GGH/ADM/BTG2/ECHDC3/PID1/TRIB3/GPER1/CAV1/GSTP1/ENPP1/RAB31/UCP2/CYBA/EDNRB/TIMP1/FBN1/IQGAP1/RAB15/SPARC/PRKCB/SLC39A14/PIP4K2A/CAV2/PPARA/CCND3/CHUK	33
GO:1903510	BP	GO:1903510	mucopolysaccharide metabolic process	12/756	86/18723	0.000169460857145557	0.00205356111992464	0.00143252092005339	CD44/DCN/ST3GAL6/BGN/UGDH/CHSY1/PIM1/CSGALNACT1/SPOCK2/CHST15/HGF/NDST1	12
GO:2000117	BP	GO:2000117	negative regulation of cysteine-type endopeptidase activity	12/756	86/18723	0.000169460857145557	0.00205356111992464	0.00143252092005339	THBS1/AQP1/KLF4/IFI16/CD44/CRYAB/SERPINB9/TNFAIP8/VIL1/TNFSF14/HGF/CD27	12
GO:0032615	BP	GO:0032615	interleukin-12 production	10/756	62/18723	0.000174093244148916	0.00209976934001728	0.0014647547996876	CCL19/THBS1/LAPTM5/CLEC7A/HLA-B/MDK/CCR7/IRAK3/LTB/HLA-G	10
GO:0032655	BP	GO:0032655	regulation of interleukin-12 production	10/756	62/18723	0.000174093244148916	0.00209976934001728	0.0014647547996876	CCL19/THBS1/LAPTM5/CLEC7A/HLA-B/MDK/CCR7/IRAK3/LTB/HLA-G	10
GO:0032964	BP	GO:0032964	collagen biosynthetic process	9/756	51/18723	0.000180406186399781	0.00217080307860393	0.00151430643736114	RGCC/COL1A1/VIM/COL5A1/ENG/TRAM2/EMILIN1/PDGFRB/F2R	9
GO:0030099	BP	GO:0030099	myeloid cell differentiation	31/756	381/18723	0.000181672117056644	0.00217877636226195	0.00151986843185491	CCL19/CD74/GPR183/IFI16/GPR171/TYROBP/GPC3/DHRS2/EVI2B/FSTL3/HMGB2/ANXA2/JAG1/MAFB/HCLS1/LEF1/ZFP36/FBN1/LRRC17/CSF1R/MEF2C/CCR7/KLF2/FAXDC2/FOXO3/RASSF2/FLI1/PIP4K2A/SLC11A2/TGFBR2/PRKX	31
GO:0045061	BP	GO:0045061	thymic T cell selection	6/756	22/18723	0.000181918900321521	0.00217877636226195	0.00151986843185491	CD74/PTPRC/CCR7/DOCK2/CD3D/STK11	6
GO:0007369	BP	GO:0007369	gastrulation	19/756	185/18723	0.000183281299975586	0.00218489198319696	0.00152413456001808	GJA1/COL4A2/KLF4/FZD7/LAMB1/IL1RN/GPC3/COL5A1/FGFR2/DUSP5/MMP2/COL6A1/COL5A2/LEF1/UGDH/ITGB2/ITGAV/GATA6/TGFBR2	19
GO:0030178	BP	GO:0030178	negative regulation of Wnt signaling pathway	18/756	170/18723	0.000183403857561323	0.00218489198319696	0.00152413456001808	DKK3/SNAI2/IGFBP2/SOX9/BICC1/GPC3/FRZB/CAV1/IGFBP6/MDK/DAB2/DACT1/FZD6/FOXO3/WWTR1/SFRP5/MCC/STK11	18
GO:0071347	BP	GO:0071347	cellular response to interleukin-1	14/756	113/18723	0.000183708241271535	0.00218489198319696	0.00152413456001808	CCL19/CCL20/CXCL8/CCL2/CCL21/SOX9/CCL5/IL1RN/PTGIS/CCL4/KLF2/IRAK3/XCL1/PYCARD	14
GO:0048638	BP	GO:0048638	regulation of developmental growth	28/756	330/18723	0.000184502206795957	0.00218925535193535	0.00152717835401039	CXCR4/SPP1/GDF15/RGS2/GJA1/RGS4/CXCL12/IGF1/FGFR2/PROX1/VIL1/ACACB/AR/HOPX/DPYSL2/SMAD7/MEF2C/DUSP10/PIM1/BASP1/ZFPM2/GATA6/EZR/NEDD4L/SYT17/PPARA/TGFBR2/GOLGA4	28
GO:0051051	BP	GO:0051051	negative regulation of transport	36/756	470/18723	0.000189105958850236	0.00223795196623631	0.00156114808495487	SPINK1/LGALS3/GEM/EPHA3/ANXA1/THBS1/CD74/RGS2/GJA1/FABP5/RGS4/ANK3/SERPINE2/STK39/MCTP1/PID1/CRYAB/CAV1/ENPP1/UCP2/IDH2/TRAT1/HLA-F/RAB11FIP1/GNAO1/CORO1A/RAB33B/PRKCB/SLC30A1/PEA15/ITGAV/NEDD4L/PACSIN3/F2R/RHBDF1/ARL6IP5	36
GO:0150104	BP	GO:0150104	transport across blood-brain barrier	12/756	87/18723	0.000189479351023519	0.00223795196623631	0.00156114808495487	FABP5/SLC38A1/SLC2A10/SLC5A6/SLC1A3/SLC22A3/SLC1A1/SLC12A2/ABCC4/SLC1A4/ABCC9/AVPR1A	12
GO:0035051	BP	GO:0035051	cardiocyte differentiation	17/756	156/18723	0.000194160988977547	0.00228797524022737	0.00159604326571501	RGS2/PDGFRA/RGS4/FZD7/FHL2/SPRY1/ADRA1A/IGF1/PROX1/VCAM1/GPER1/JAG1/MEF2C/GATA6/PDGFRB/PPARA/SGCB	17
GO:1902903	BP	GO:1902903	regulation of supramolecular fiber organization	31/756	383/18723	0.000199332549113499	0.00234087327273939	0.00163294381738007	TACSTD2/RGCC/CCL21/GSN/RGS4/PTGER4/STMN2/CXCL12/AEBP1/CDC42EP3/PROX1/CRYAB/MID1/TMSB10/VIL1/TPM1/HCLS1/HDGFL3/NCK2/S100A10/SWAP70/CCR7/ADD3/CORO1A/FLNA/SLIT2/EMILIN1/GMFG/NAV3/PYCARD/TMSB4X	31
GO:0031343	BP	GO:0031343	positive regulation of cell killing	10/756	63/18723	0.000199563328167599	0.00234087327273939	0.00163294381738007	HLA-DRA/TYROBP/PTPRC/RASGRP1/CLEC7A/HLA-B/HLA-F/HLA-G/HLA-A/XCL1	10
GO:0043627	BP	GO:0043627	response to estrogen	11/756	75/18723	0.00020044148534218	0.00234580605905027	0.00163638482505981	CD24/KRT19/IGFBP2/GSTM3/SERPINB9/CAV1/AR/GATA6/PDGFRB/TGFBR2/WBP2	11
GO:0002286	BP	GO:0002286	T cell activation involved in immune response	14/756	114/18723	0.000201803299975457	0.00235636381702549	0.00164374969432113	CCL19/LGALS3/HLA-DRA/ANXA1/CD74/GPR183/PTGER4/FGL2/HLA-DMB/LEF1/SMAD7/MDK/FCER1G/IL18	14
GO:0042445	BP	GO:0042445	hormone metabolic process	21/756	218/18723	0.000211308283498984	0.00246174150276316	0.00171725894508624	AKR1B10/SPP1/DKK3/PDGFRA/CYP26A1/CPA3/CYP2D6/CYP1B1/RBP1/ADM/DHRS2/MME/TIPARP/H6PD/CTSK/AKR1B1/CACNA1H/ACE2/SLC16A10/FOXA1/SCPEP1	21
GO:0034765	BP	GO:0034765	regulation of ion transmembrane transport	37/756	491/18723	0.000213738953631533	0.00248441241794838	0.00173307369730592	CXCL10/CXCL9/CCL2/KCNJ16/GEM/RGS2/KCNN2/RGS4/ANK3/FXYD2/ATP1B3/CFTR/HSPA2/STK39/PDE4B/GPER1/CAV1/CYBA/CTSS/DMD/MEF2C/CORO1A/SLC30A1/FLNA/CACNA1H/ACE2/ANK2/FXYD5/NEDD4L/PDE4D/AHNAK/F2R/PTPN3/CLIC1/XCL1/ARL6IP5/TMSB4X	37
GO:0070555	BP	GO:0070555	response to interleukin-1	16/756	143/18723	0.000218944772384587	0.00253916493946469	0.00177126790138233	CCL19/CCL20/CXCL8/CCL2/ANXA1/CCL21/SOX9/CCL5/IL1RN/PTGIS/CYBA/CCL4/KLF2/IRAK3/XCL1/PYCARD	16
GO:0006022	BP	GO:0006022	aminoglycan metabolic process	15/756	129/18723	0.00022346589928659	0.00258574762921684	0.00180376300315207	CD44/DCN/ST3GAL6/BGN/UGDH/CHSY1/PIM1/CSGALNACT1/SPOCK2/CHST15/HGF/HS3ST1/CTBS/NDST1/PDGFRB	15
GO:0048569	BP	GO:0048569	post-embryonic animal organ development	5/756	15/18723	0.000226842532274771	0.00261890725324431	0.00182689445741441	EFEMP1/KLF4/FBN1/FZD5/BCL11B	5
GO:0050727	BP	GO:0050727	regulation of inflammatory response	31/756	386/18723	0.000228704269516015	0.00263446760795301	0.00183774903263371	FABP4/ANXA1/KLF4/PTGER4/CCL5/IGF1/STK39/PTPRC/TNFAIP3/PLA2G7/GPER1/ALOX5AP/GSTP1/ALOX5/PTGIS/EDNRB/ZFP36/MDK/DUSP10/CCR7/GPRC5B/HGF/FNDC4/ACE2/IL18/CTSC/CASP1/PPARA/XCL1/PYCARD/TMSB4X	31
GO:0032677	BP	GO:0032677	regulation of interleukin-8 production	13/756	102/18723	0.000232745787561491	0.00267501100233229	0.00186603124934242	CRP/ANXA1/CD74/KLF4/F3/PTPRC/ANXA4/CD2/CLEC7A/CD58/F2R/PYCARD/TMSB4X	13
GO:0001894	BP	GO:0001894	tissue homeostasis	24/756	268/18723	0.000235418152201478	0.00269054227416417	0.00187686553696032	JCHAIN/SPP1/LYZ/GJA1/PROM1/LAMA2/SOX9/STK39/MUC6/TNFAIP3/CTSK/DMD/RAC2/AKR1B1/PECAM1/SLC1A1/CSF1R/CORO1A/SLC12A2/WWTR1/LAMC1/LIPA/F2R/STK11	24
GO:0030511	BP	GO:0030511	positive regulation of transforming growth factor beta receptor signaling pathway	7/756	32/18723	0.000236668753103142	0.00269054227416417	0.00187686553696032	THBS1/CDKN1C/TGFB1I1/SLC2A10/ZEB2/DAB2/STK11	7
GO:0060323	BP	GO:0060323	head morphogenesis	7/756	32/18723	0.000236668753103142	0.00269054227416417	0.00187686553696032	COL1A1/PDGFRA/CRISPLD2/ARID5B/TIPARP/MMP2/LEF1	7
GO:1903846	BP	GO:1903846	positive regulation of cellular response to transforming growth factor beta stimulus	7/756	32/18723	0.000236668753103142	0.00269054227416417	0.00187686553696032	THBS1/CDKN1C/TGFB1I1/SLC2A10/ZEB2/DAB2/STK11	7
GO:0007520	BP	GO:0007520	myoblast fusion	8/756	42/18723	0.000237422141214238	0.00269054227416417	0.00187686553696032	CXCL10/CXCL9/GDF15/MYOF/CD53/CACNA1H/ADAMTS5/CAPN2	8
GO:0030325	BP	GO:0030325	adrenal gland development	6/756	23/18723	0.000237771293444473	0.00269054227416417	0.00187686553696032	DKK3/PDGFRA/ARID5B/FSTL3/SALL1/MDK	6
GO:0072677	BP	GO:0072677	eosinophil migration	6/756	23/18723	0.000237771293444473	0.00269054227416417	0.00187686553696032	LGALS3/CCL2/CCL21/PTGER4/CCL5/CCL4	6
GO:0033559	BP	GO:0033559	unsaturated fatty acid metabolic process	14/756	116/18723	0.000242640478800725	0.00273959271879409	0.0019110820924787	CYP2C19/ANXA1/PTGDS/CD74/FABP5/CYP2D6/CYP1B1/GSTP1/PLA2G4C/ALOX5/PTGIS/AKR1B1/CYP4F3/AVPR1A	14
GO:0002707	BP	GO:0002707	negative regulation of lymphocyte mediated immunity	9/756	53/18723	0.000244539973489395	0.00274892961426895	0.00191759531381227	IL7R/PTPRC/SERPINB9/HLA-B/SMAD7/HLA-F/HLA-G/HLA-A/XCL1	9
GO:0007566	BP	GO:0007566	embryo implantation	9/756	53/18723	0.000244539973489395	0.00274892961426895	0.00191759531381227	SPP1/GJA1/FBLN1/IGFBP7/MMP2/ARHGDIB/TIMP1/SMURF2/TGFBR2	9
GO:0008202	BP	GO:0008202	steroid metabolic process	27/756	319/18723	0.000248477114949111	0.00278707591078587	0.00194420536561587	SPP1/CYP2C19/DKK3/PDGFRA/SNAI2/CYP26A1/CH25H/CYP2D6/CYP1B1/CFTR/ADM/PROX1/ABCG1/DHRS2/TIPARP/H6PD/IGFBP7/NPC1L1/LSS/AKR1B1/FAXDC2/NR5A2/ABCA5/CACNA1H/LIPA/NPC2/ABCA1	27
GO:0007492	BP	GO:0007492	endoderm development	11/756	77/18723	0.000254158337207447	0.00284457562560125	0.00198431595378924	COL4A2/LAMB1/COL5A1/DUSP5/MMP2/COL6A1/COL5A2/ITGB2/ITGAV/GATA6/LAMC1	11
GO:0032637	BP	GO:0032637	interleukin-8 production	13/756	103/18723	0.000256712633597019	0.00286690405189176	0.00199989179298033	CRP/ANXA1/CD74/KLF4/F3/PTPRC/ANXA4/CD2/CLEC7A/CD58/F2R/PYCARD/TMSB4X	13
GO:0051222	BP	GO:0051222	positive regulation of protein transport	26/756	303/18723	0.000259532540400731	0.00289209522194379	0.0020174646218336	SOX4/ACSL4/GJA1/ANK3/CFTR/IGF1/ABCG1/TMEM30B/GPER1/MYRIP/HCLS1/RAC2/EXPH5/FZD5/ABLIM3/ITGB2/EZR/FLNA/TRPM4/EDEM1/CDH1/MYH10/VEGFC/PFKM/NADK/MICALL2	26
GO:0061097	BP	GO:0061097	regulation of protein tyrosine kinase activity	12/756	90/18723	0.000262065354437958	0.002913984830475	0.00203273435101209	CD24/CCL5/AREG/ADRA1A/NEDD9/PTPRC/CAV1/NCK2/CSF1R/GPRC5B/IBTK/SH3BP5	12
GO:0002702	BP	GO:0002702	positive regulation of production of molecular mediator of immune response	14/756	117/18723	0.000265593761401488	0.00294682601935937	0.00205564367163558	CD74/MZB1/PTPRC/LAPTM5/CLEC7A/HLA-F/FZD5/GPRC5B/IL18/HK1/DNAJB9/HLA-G/HLA-A/XCL1	14
GO:0007043	BP	GO:0007043	cell-cell junction assembly	16/756	146/18723	0.000278013264604773	0.00307796111093751	0.00214712074539596	GJA1/CLDN10/SNAI2/CDH19/CAV1/SMAD7/PECAM1/PRKCH/FZD5/ACE2/TLN2/ANK2/HEG1/EPB41L3/CLDN15/MICALL2	16
GO:0010038	BP	GO:0010038	response to metal ion	30/756	373/18723	0.000279772397555163	0.00309076144368053	0.00215604998751109	FABP4/THBS1/AQP1/ANK3/IGFBP2/GGH/TXNIP/FSTL3/VCAM1/ALOX5AP/CAV1/C1QA/CYBRD1/PAM/CRIP1/IQGAP1/SLC1A1/MEF2C/SPARC/SLC12A2/SLC30A1/AQP3/CACNA1H/NEDD4L/GPHN/ATP7B/CDH1/SYT17/SLC11A2/CHUK	30
GO:0010171	BP	GO:0010171	body morphogenesis	8/756	43/18723	0.000281490030653018	0.0030954147260689	0.00215929601915026	COL1A1/PDGFRA/CRISPLD2/GPC3/ARID5B/TIPARP/MMP2/LEF1	8
GO:0036230	BP	GO:0036230	granulocyte activation	8/756	43/18723	0.000281490030653018	0.0030954147260689	0.00215929601915026	CXCL6/CXCL8/ANXA3/CCL5/TYROBP/FCER1G/ITGB2/IL18	8
GO:0050808	BP	GO:0050808	synapse organization	33/756	426/18723	0.000282005204267299	0.0030954147260689	0.00215929601915026	SPARCL1/COL4A1/CUX2/ANK3/THBS2/C1QB/IL1RAP/C5AR1/SRGN/GPM6A/GPC4/TUBA1A/C1QA/NFASC/SLITRK3/SLC1A1/MEF2C/FZD5/SPARC/SPOCK2/FLNA/IL10RA/CLSTN1/DOCK10/FZD1/GPHN/PTPRF/CDH1/F2R/MYH10/PDZRN3/YWHAZ/EPHB1	33
GO:0043154	BP	GO:0043154	negative regulation of cysteine-type endopeptidase activity involved in apoptotic process	11/756	78/18723	0.000285277166280244	0.00312463836400114	0.00217968181253709	THBS1/AQP1/KLF4/CD44/CRYAB/SERPINB9/TNFAIP8/VIL1/TNFSF14/HGF/CD27	11
GO:0072593	BP	GO:0072593	reactive oxygen species metabolic process	22/756	239/18723	0.000287840353537007	0.00314599072970298	0.00219457677245026	CRP/HBB/THBS1/FBLN5/DDIT4/TYROBP/CYP1B1/PID1/CRYAB/GSTP1/ALOX5/CYBA/RAC2/CLEC7A/SLC1A1/FANCC/ITGB2/FOXO3/ACE2/PDGFRB/PPARA/TGFBR2	22
GO:0035025	BP	GO:0035025	positive regulation of Rho protein signal transduction	7/756	33/18723	0.000290020000469705	0.00314685985547623	0.0021951830562566	COL3A1/LPAR6/ARHGEF3/ROBO1/ADGRG1/PDGFRB/F2R	7
GO:0030203	BP	GO:0030203	glycosaminoglycan metabolic process	14/756	118/18723	0.000290386415407052	0.00314685985547623	0.0021951830562566	CD44/DCN/ST3GAL6/BGN/UGDH/CHSY1/PIM1/CSGALNACT1/SPOCK2/CHST15/HGF/HS3ST1/NDST1/PDGFRB	14
GO:0001657	BP	GO:0001657	ureteric bud development	12/756	91/18723	0.000290989381875875	0.00314685985547623	0.0021951830562566	EPCAM/TACSTD2/SOX9/SPRY1/GPC3/FGFR2/SALL1/SMAD7/BASP1/LGR4/TCF21/SLIT2	12
GO:0055006	BP	GO:0055006	cardiac cell development	12/756	91/18723	0.000290989381875875	0.00314685985547623	0.0021951830562566	RGS2/PDGFRA/RGS4/FHL2/SPRY1/ADRA1A/IGF1/PROX1/JAG1/PDGFRB/PPARA/SGCB	12
GO:0060191	BP	GO:0060191	regulation of lipase activity	12/756	91/18723	0.000290989381875875	0.00314685985547623	0.0021951830562566	ANXA1/RGS2/PDGFRA/ITK/CCL5/ADRA1A/FGFR2/C5AR1/HTR2B/PPT1/PDGFRB/AVPR1A	12
GO:0030193	BP	GO:0030193	regulation of blood coagulation	10/756	66/18723	0.000295469233777671	0.0031885795628302	0.00222428584408366	THBS1/TSPAN8/PDGFRA/F3/PLAT/SERPINE2/ANXA2/CAV1/THBD/F2R	10
GO:0060759	BP	GO:0060759	regulation of response to cytokine stimulus	17/756	162/18723	0.000305061216818564	0.00327077169726217	0.00228162134332702	CXCR4/CD24/CD74/KLF4/CCL5/IL1RN/PTPRC/TNFAIP3/CAV1/GSTP1/LAPTM5/AXL/ROBO1/IRAK3/SLIT2/CASP1/PYCARD	17
GO:0003148	BP	GO:0003148	outflow tract septum morphogenesis	6/756	24/18723	0.00030627592951343	0.00327077169726217	0.00228162134332702	FGFR2/ROBO1/ENG/ZFPM2/GATA6/TGFBR2	6
GO:0032928	BP	GO:0032928	regulation of superoxide anion generation	6/756	24/18723	0.00030627592951343	0.00327077169726217	0.00228162134332702	CRP/TYROBP/GSTP1/CYBA/CLEC7A/ITGB2	6
GO:0051923	BP	GO:0051923	sulfation	6/756	24/18723	0.00030627592951343	0.00327077169726217	0.00228162134332702	CHST4/SULT1C2/CHSY1/TPST2/TPST1/NDST1	6
GO:2000353	BP	GO:2000353	positive regulation of endothelial cell apoptotic process	6/756	24/18723	0.00030627592951343	0.00327077169726217	0.00228162134332702	RGCC/CCL2/THBS1/GPER1/FOXO3/HLA-G	6
GO:0006979	BP	GO:0006979	response to oxidative stress	34/756	446/18723	0.000308196455675148	0.00328443873553183	0.0022911551809355	HBB/COL1A1/ANXA1/PDGFD/FBLN5/PDGFRA/AQP1/KLF4/CYP1B1/AREG/TXNIP/MCTP1/DHRS2/TNFAIP3/CRYAB/GSTP1/MMP2/TPM1/ALOX5/UCP2/ARNTL/AXL/SLC1A1/GNAO1/FANCC/KLF2/HGF/FOXO3/AIF1/SGK2/PDGFRB/CAPN2/CHUK/ARL6IP5	34
GO:0098742	BP	GO:0098742	cell-cell adhesion via plasma-membrane adhesion molecules	24/756	273/18723	0.00030971518181558	0.00329377597922545	0.00229766864517914	EPCAM/SPARCL1/CLDN10/KLF4/CDH19/IL1RN/IL1RAP/FAT1/VCAM1/GPC4/SELL/PALLD/SLITRK3/ROBO1/PECAM1/CDHR5/NECTIN3/ITGB2/CLSTN1/FXYD5/PTPRF/CDH1/TGFBR2/CLDN15	24
GO:0010819	BP	GO:0010819	regulation of T cell chemotaxis	5/756	16/18723	0.000319028403459216	0.00338579626528353	0.00236186005568477	CXCL10/CCL21/CCL5/STK39/XCL1	5
GO:0072163	BP	GO:0072163	mesonephric epithelium development	12/756	92/18723	0.000322576680109867	0.00340933621081067	0.00237828102513992	EPCAM/TACSTD2/SOX9/SPRY1/GPC3/FGFR2/SALL1/SMAD7/BASP1/LGR4/TCF21/SLIT2	12
GO:0072164	BP	GO:0072164	mesonephric tubule development	12/756	92/18723	0.000322576680109867	0.00340933621081067	0.00237828102513992	EPCAM/TACSTD2/SOX9/SPRY1/GPC3/FGFR2/SALL1/SMAD7/BASP1/LGR4/TCF21/SLIT2	12
GO:1903900	BP	GO:1903900	regulation of viral life cycle	16/756	148/18723	0.000324644885505451	0.00341575712060536	0.00238276011637194	CXCL8/TRIM22/CD74/GSN/IFI16/CCL5/ISG20/PROX1/PTX3/APOBEC3G/AXL/LGALS1/NR5A2/CAV2/PPARA/FAM111A	16
GO:0000768	BP	GO:0000768	syncytium formation by plasma membrane fusion	9/756	55/18723	0.000326515994751585	0.00341575712060536	0.00238276011637194	CXCL10/CXCL9/GDF15/MYOF/TYROBP/CD53/CACNA1H/ADAMTS5/CAPN2	9
GO:0003179	BP	GO:0003179	heart valve morphogenesis	9/756	55/18723	0.000326515994751585	0.00341575712060536	0.00238276011637194	SOX4/SNAI2/SOX9/JAG1/ROBO1/MEF2C/SLIT2/EMILIN1/TGFBR2	9
GO:0140253	BP	GO:0140253	cell-cell fusion	9/756	55/18723	0.000326515994751585	0.00341575712060536	0.00238276011637194	CXCL10/CXCL9/GDF15/MYOF/TYROBP/CD53/CACNA1H/ADAMTS5/CAPN2	9
GO:1905517	BP	GO:1905517	macrophage migration	9/756	55/18723	0.000326515994751585	0.00341575712060536	0.00238276011637194	LGALS3/CCL2/THBS1/CCL5/C5AR1/EDNRB/MDK/CSF1R/EMILIN1	9
GO:0031295	BP	GO:0031295	T cell costimulation	8/756	44/18723	0.000332018956296749	0.00345920563003482	0.00241306888006002	CCL19/CD24/CCL21/CAV1/TNFSF14/LGALS1/CCR7/LCK	8
GO:0060324	BP	GO:0060324	face development	8/756	44/18723	0.000332018956296749	0.00345920563003482	0.00241306888006002	COL1A1/PDGFRA/CRISPLD2/ARID5B/TIPARP/MMP2/LEF1/MAP2K1	8
GO:0010876	BP	GO:0010876	lipid localization	34/756	448/18723	0.000334427776060248	0.00347253921887158	0.0024223701103778	CRP/SPP1/CFHR4/FABP4/ANXA1/THBS1/SLCO1B3/ACSL4/APOLD1/FABP5/CFTR/ABCG1/APOL3/TMEM30B/ANXA2/CAV1/LIPG/TTPA/PLA2G4C/ENPP1/NPC1L1/ACACB/UGCG/STARD5/SLCO2A1/ITGAV/ABCA5/ABCC4/ATP8B4/PIP4K2A/PPARA/ATG2B/NPC2/ABCA1	34
GO:0002440	BP	GO:0002440	production of molecular mediator of immune response	26/756	308/18723	0.000334653604003621	0.00347253921887158	0.0024223701103778	HLA-DQA1/HLA-DRB4/HLA-DRA/HLA-DPA1/CD74/HLA-DMA/HLA-DPB1/HLA-DQB1/MZB1/PTPRC/HLA-DMB/LAPTM5/CLEC7A/SWAP70/SMAD7/HLA-F/FZD5/GPRC5B/IRAK3/IL18/HK1/TRPM4/DNAJB9/HLA-G/HLA-A/XCL1	26
GO:0090263	BP	GO:0090263	positive regulation of canonical Wnt signaling pathway	13/756	106/18723	0.000341665401139128	0.00353813504290741	0.00246812837356644	COL1A1/SOX4/GPC3/FGFR2/CAV1/ARNTL/ZEB2/GPRC5B/DACT1/LGR4/BAMBI/SMURF2/TRPM4	13
GO:0019724	BP	GO:0019724	B cell mediated immunity	20/756	210/18723	0.000344017549956365	0.00355531040539582	0.00248010954414638	HLA-DQA1/CRP/HLA-DRB4/HLA-DRA/HLA-DPA1/CD74/HLA-DMA/HLA-DPB1/C7/HLA-DQB1/C1QB/PTPRC/HLA-DMB/C1QA/IGLL1/SWAP70/FCER1G/CD27/HLA-G/XCL1	20
GO:0006941	BP	GO:0006941	striated muscle contraction	18/756	179/18723	0.000347683793498788	0.00358597007137785	0.00250149708040958	CXCR4/RGS2/KCNN2/GJA1/GSN/ADRA1A/PDE4B/CAV1/TPM1/DMD/SMAD7/FLNA/ACE2/ANK2/NEDD4L/TRPM4/PDE4D/CHUK	18
GO:0002700	BP	GO:0002700	regulation of production of molecular mediator of immune response	17/756	164/18723	0.000352594023186162	0.00362931117038608	0.00253173091685351	CD74/MZB1/PTPRC/LAPTM5/CLEC7A/SMAD7/HLA-F/FZD5/GPRC5B/IRAK3/IL18/HK1/TRPM4/DNAJB9/HLA-G/HLA-A/XCL1	17
GO:0001570	BP	GO:0001570	vasculogenesis	11/756	80/18723	0.000357213559924198	0.00366215341634288	0.00255464097486843	ACKR3/ADM/TIPARP/TMEM100/CAV1/ENG/ZFPM2/ITGAV/PDGFRB/HEG1/TGFBR2	11
GO:0009791	BP	GO:0009791	post-embryonic development	11/756	80/18723	0.000357213559924198	0.00366215341634288	0.00255464097486843	EFEMP1/KLF4/ATF5/FGFR2/ARID5B/TIPARP/FBN1/FZD5/NDN/HEG1/BCL11B	11
GO:0042180	BP	GO:0042180	cellular ketone metabolic process	20/756	211/18723	0.000366006364436353	0.00374480763293562	0.00261229881288012	AKR1B10/DKK3/ANXA1/CD74/FABP5/SOX9/ADM/PROX1/H6PD/TRIB3/CAV1/ACACB/AKR1B1/CYP4F3/CACNA1H/PPARA/CRYZL1/KDSR/COQ8A/AVPR1A	20
GO:0031532	BP	GO:0031532	actin cytoskeleton reorganization	13/756	107/18723	0.000374838850328978	0.00379454920296055	0.00264699748289566	ANXA1/PDGFRA/GSN/NEDD9/HCLS1/ARHGDIB/MDK/CSF1R/EZR/FLNA/THSD7A/GMFG/MICALL2	13
GO:0001912	BP	GO:0001912	positive regulation of leukocyte mediated cytotoxicity	9/756	56/18723	0.000375309490031409	0.00379454920296055	0.00264699748289566	HLA-DRA/TYROBP/PTPRC/RASGRP1/HLA-B/HLA-F/HLA-G/HLA-A/XCL1	9
GO:0002711	BP	GO:0002711	positive regulation of T cell mediated immunity	9/756	56/18723	0.000375309490031409	0.00379454920296055	0.00264699748289566	HLA-DRA/PTPRC/HLA-B/HLA-F/FZD5/IL18/HLA-G/HLA-A/XCL1	9
GO:0010518	BP	GO:0010518	positive regulation of phospholipase activity	9/756	56/18723	0.000375309490031409	0.00379454920296055	0.00264699748289566	PDGFRA/ITK/CCL5/ADRA1A/FGFR2/C5AR1/HTR2B/PDGFRB/AVPR1A	9
GO:0045599	BP	GO:0045599	negative regulation of fat cell differentiation	9/756	56/18723	0.000375309490031409	0.00379454920296055	0.00264699748289566	TRIB3/GPER1/JAG1/TGFB1I1/ENPP1/ARNTL/ZFPM2/WWTR1/ZFP36L2	9
GO:0046622	BP	GO:0046622	positive regulation of organ growth	9/756	56/18723	0.000375309490031409	0.00379454920296055	0.00264699748289566	IGF1/FGFR2/PROX1/ACACB/MEF2C/PIM1/BASP1/ZFPM2/GATA6	9
GO:0001959	BP	GO:0001959	regulation of cytokine-mediated signaling pathway	16/756	150/18723	0.000377877846010624	0.00379904098275409	0.00265013085373137	CXCR4/CD24/CD74/CCL5/IL1RN/PTPRC/TNFAIP3/CAV1/GSTP1/LAPTM5/AXL/ROBO1/IRAK3/SLIT2/CASP1/PYCARD	16
GO:0071772	BP	GO:0071772	response to BMP	17/756	165/18723	0.000378673424364181	0.00379904098275409	0.00265013085373137	GDF15/SPINT2/SOX9/GPC3/FSTL3/TMEM100/CRIM1/LEF1/FSTL1/FBN1/SMAD7/ENG/GATA6/BAMBI/SMURF2/SFRP5/ACVR2B	17
GO:0071773	BP	GO:0071773	cellular response to BMP stimulus	17/756	165/18723	0.000378673424364181	0.00379904098275409	0.00265013085373137	GDF15/SPINT2/SOX9/GPC3/FSTL3/TMEM100/CRIM1/LEF1/FSTL1/FBN1/SMAD7/ENG/GATA6/BAMBI/SMURF2/SFRP5/ACVR2B	17
GO:1900046	BP	GO:1900046	regulation of hemostasis	10/756	68/18723	0.000378718287590195	0.00379904098275409	0.00265013085373137	THBS1/TSPAN8/PDGFRA/F3/PLAT/SERPINE2/ANXA2/CAV1/THBD/F2R	10
GO:0046835	BP	GO:0046835	carbohydrate phosphorylation	6/756	25/18723	0.000389337374136816	0.00388639725263572	0.00271106874493368	PFKFB3/GNE/GALK1/HKDC1/HK1/PFKM	6
GO:0072012	BP	GO:0072012	glomerulus vasculature development	6/756	25/18723	0.000389337374136816	0.00388639725263572	0.00271106874493368	PDGFD/PDGFRA/ACTA2/PECAM1/TCF21/PDGFRB	6
GO:0071364	BP	GO:0071364	cellular response to epidermal growth factor stimulus	8/756	45/18723	0.000389701168133976	0.00388639725263572	0.00271106874493368	COL1A1/SNAI2/SOX9/GSTP1/VIL1/ZFP36/IQGAP1/ZFP36L2	8
GO:0061326	BP	GO:0061326	renal tubule development	12/756	94/18723	0.000394525656739103	0.0039175931572759	0.00273283034997356	TACSTD2/CD24/COL4A1/PROM1/SOX9/GPC3/JAG1/SALL1/MEF2C/LGR4/WWTR1/TCF21	12
GO:1903035	BP	GO:1903035	negative regulation of response to wounding	12/756	94/18723	0.000394525656739103	0.0039175931572759	0.00273283034997356	SPP1/THBS1/TSPAN8/PDGFRA/GJA1/PLAT/SERPINE2/ANXA2/THBD/ALOX5/MDK/SLC12A2	12
GO:0032640	BP	GO:0032640	tumor necrosis factor production	18/756	181/18723	0.000398006087438813	0.0039175931572759	0.00273283034997356	CCL19/GPNMB/THBS1/TYROBP/IGF1/PTPRC/LY96/RASGRP1/TNFAIP3/GSTP1/CD2/CYBA/ZFP36/AXL/CLEC7A/FZD5/IRAK3/PYCARD	18
GO:0032680	BP	GO:0032680	regulation of tumor necrosis factor production	18/756	181/18723	0.000398006087438813	0.0039175931572759	0.00273283034997356	CCL19/GPNMB/THBS1/TYROBP/IGF1/PTPRC/LY96/RASGRP1/TNFAIP3/GSTP1/CD2/CYBA/ZFP36/AXL/CLEC7A/FZD5/IRAK3/PYCARD	18
GO:0045766	BP	GO:0045766	positive regulation of angiogenesis	18/756	181/18723	0.000398006087438813	0.0039175931572759	0.00273283034997356	CXCR4/CXCL8/THBS1/AQP1/KLF4/ANXA3/F3/CYP1B1/ADM/C5AR1/PTGIS/MDK/ENG/PRKCB/GATA6/HGF/TGFBR2/VEGFC	18
GO:1904018	BP	GO:1904018	positive regulation of vasculature development	18/756	181/18723	0.000398006087438813	0.0039175931572759	0.00273283034997356	CXCR4/CXCL8/THBS1/AQP1/KLF4/ANXA3/F3/CYP1B1/ADM/C5AR1/PTGIS/MDK/ENG/PRKCB/GATA6/HGF/TGFBR2/VEGFC	18
GO:0003158	BP	GO:0003158	endothelium development	15/756	136/18723	0.000398179093823789	0.0039175931572759	0.00273283034997356	CXCR4/CXCL10/APOLD1/GJA1/COL15A1/PROX1/GSTM3/TMEM100/JAG1/FSTL1/PECAM1/EZR/PDE4D/HEG1/ACVR2B	15
GO:1904064	BP	GO:1904064	positive regulation of cation transmembrane transport	16/756	151/18723	0.000407202328089311	0.0039986956585935	0.00278940574414073	CXCL10/CXCL9/CCL2/ANK3/FXYD2/ATP1B3/HSPA2/GPER1/CTSS/DMD/FLNA/ACE2/ANK2/F2R/XCL1/TMSB4X	16
GO:0051928	BP	GO:0051928	positive regulation of calcium ion transport	14/756	122/18723	0.000410416009198978	0.00401776046661078	0.00280270495206621	CXCL10/LGALS3/CXCL9/CCL2/CCL5/CXCL12/HSPA2/GPER1/CAV1/CCL4/ANK2/PDGFRB/F2R/XCL1	14
GO:0034446	BP	GO:0034446	substrate adhesion-dependent cell spreading	13/756	108/18723	0.000410711370367548	0.00401776046661078	0.00280270495206621	TACSTD2/FZD7/LAMB1/NEDD9/FBLN1/LAMC3/S100A10/AXL/MDK/ITGAV/FLNA/LAMC1/MICALL2	13
GO:0018149	BP	GO:0018149	peptide cross-linking	7/756	35/18723	0.000425574674554204	0.00413162079879706	0.00288213151806346	ANXA1/THBS1/COL3A1/F13A1/DCN/BGN/SPOCK2	7
GO:0034405	BP	GO:0034405	response to fluid shear stress	7/756	35/18723	0.000425574674554204	0.00413162079879706	0.00288213151806346	GJA1/KLF4/SMAD7/MEF2C/KLF2/PDGFRB/ABCA1	7
GO:0035633	BP	GO:0035633	maintenance of blood-brain barrier	7/756	35/18723	0.000425574674554204	0.00413162079879706	0.00288213151806346	GJA1/LAMA2/DMD/PECAM1/SLC1A1/SLC12A2/LAMC1	7
GO:0050654	BP	GO:0050654	chondroitin sulfate proteoglycan metabolic process	7/756	35/18723	0.000425574674554204	0.00413162079879706	0.00288213151806346	DCN/BGN/UGDH/CHSY1/CSGALNACT1/SPOCK2/CHST15	7
GO:0006949	BP	GO:0006949	syncytium formation	9/756	57/18723	0.000429957228892331	0.00415121565054981	0.00289580047331821	CXCL10/CXCL9/GDF15/MYOF/TYROBP/CD53/CACNA1H/ADAMTS5/CAPN2	9
GO:0061756	BP	GO:0061756	leukocyte adhesion to vascular endothelial cell	9/756	57/18723	0.000429957228892331	0.00415121565054981	0.00289580047331821	CCL21/KLF4/CHST4/CXCL12/VCAM1/SELL/ALOX5/MDK/ITGB2	9
GO:0007266	BP	GO:0007266	Rho protein signal transduction	15/756	137/18723	0.000430832369506925	0.00415121565054981	0.00289580047331821	COL1A2/COL3A1/ADRA1A/CDC42EP3/LPAR6/ARHGEF3/ARHGDIB/ROBO1/ADGRG1/RHOD/PDGFRB/F2R/HEG1/CHUK/ABCA1	15
GO:0050714	BP	GO:0050714	positive regulation of protein secretion	15/756	137/18723	0.000430832369506925	0.00415121565054981	0.00289580047331821	SOX4/ACSL4/GJA1/CFTR/IGF1/ABCG1/GPER1/MYRIP/EXPH5/EZR/TRPM4/MYH10/VEGFC/PFKM/NADK	15
GO:0010934	BP	GO:0010934	macrophage cytokine production	5/756	17/18723	0.000437008446793292	0.00417930092959405	0.00291539217155698	CD74/LAPTM5/GPRC5B/IRAK3/HLA-G	5
GO:0010935	BP	GO:0010935	regulation of macrophage cytokine production	5/756	17/18723	0.000437008446793292	0.00417930092959405	0.00291539217155698	CD74/LAPTM5/GPRC5B/IRAK3/HLA-G	5
GO:0019885	BP	GO:0019885	antigen processing and presentation of endogenous peptide antigen via MHC class I	5/756	17/18723	0.000437008446793292	0.00417930092959405	0.00291539217155698	HLA-B/HLA-F/HLA-C/HLA-G/HLA-A	5
GO:0061298	BP	GO:0061298	retina vasculature development in camera-type eye	5/756	17/18723	0.000437008446793292	0.00417930092959405	0.00291539217155698	PDGFRA/COL4A1/CYP1B1/PDGFRB/ACVR2B	5
GO:0043588	BP	GO:0043588	skin development	23/756	263/18723	0.000441224307465134	0.00421176126641765	0.00293803581781645	COL1A1/ANXA1/COL1A2/COL3A1/SOX9/COL5A1/TXNIP/FGFR2/JAG1/SLC2A10/UGCG/PALLD/COL5A2/ZFP36/EXPH5/PRKCH/GATA6/LGR4/FZD6/AQP3/MAP2K1/LTB/BCL11B	23
GO:0030168	BP	GO:0030168	platelet activation	14/756	123/18723	0.000446305158274797	0.00425234245597882	0.00296634439964681	HBB/PDGFRA/VWF/COL3A1/SERPINE2/MYL9/THBD/AXL/FCER1G/FZD6/FLNA/F2R/CLIC1/LCK	14
GO:0031294	BP	GO:0031294	lymphocyte costimulation	8/756	46/18723	0.000455273517000455	0.00431682390549141	0.00301132529867432	CCL19/CD24/CCL21/CAV1/TNFSF14/LGALS1/CCR7/LCK	8
GO:0035747	BP	GO:0035747	natural killer cell chemotaxis	4/756	10/18723	0.000455684006510682	0.00431682390549141	0.00301132529867432	CCL2/CCL5/CCL4/XCL1	4
GO:0035999	BP	GO:0035999	tetrahydrofolate interconversion	4/756	10/18723	0.000455684006510682	0.00431682390549141	0.00301132529867432	MTHFD2/TYMS/MTHFD2L/SHMT2	4
GO:0031667	BP	GO:0031667	response to nutrient levels	35/756	474/18723	0.000456441388368386	0.00431682390549141	0.00301132529867432	CXCL10/SPP1/GDF15/COL1A1/MMP7/ACSL4/SNAI2/CYP26A1/IGFBP2/IFI16/DHODH/ADM/PROX1/VCAM1/LIPG/GSTP1/TTPA/ACACB/UCP2/AGL/CYBA/ZFP36/TYMS/SLC22A3/CHSY1/PIM1/SPARC/AQP3/RRAGD/FOXO3/EIF4EBP1/PPARA/TGFBR2/ABCA1/BCKDHB	35
GO:0002822	BP	GO:0002822	regulation of adaptive immune response based on somatic recombination of immune receptors built from immunoglobulin superfamily domains	17/756	168/18723	0.000467158855800211	0.00441004842510476	0.00307635675710636	CCL19/IL7R/HLA-DRA/ANXA1/PTPRC/TNFAIP3/CLEC7A/HLA-B/SMAD7/HLA-F/MEF2C/FZD5/IL18/TRPM4/HLA-G/HLA-A/XCL1	17
GO:0009615	BP	GO:0009615	response to virus	29/756	367/18723	0.000468906528688723	0.0044184096802544	0.00308218939232893	CXCR4/CCL19/CXCL10/CXCL9/TRIM22/POU2AF1/IFI16/RNASE6/DDIT4/ACTA2/FGL2/CCL5/CXCL12/ISG20/PTPRC/TNFAIP3/APOBEC3G/DNAJC3/CCL4/IRAK3/BNIP3L/ABCC9/AKAP1/SERINC5/CHUK/NPC2/XCL1/PYCARD/IFNAR1	29
GO:0001823	BP	GO:0001823	mesonephros development	12/756	96/18723	0.000479581515836162	0.00450244478054243	0.00314081050567851	EPCAM/TACSTD2/SOX9/SPRY1/GPC3/FGFR2/SALL1/SMAD7/BASP1/LGR4/TCF21/SLIT2	12
GO:0003073	BP	GO:0003073	regulation of systemic arterial blood pressure	12/756	96/18723	0.000479581515836162	0.00450244478054243	0.00314081050567851	GJA1/CPA3/ADRA1A/ADM/MME/TPM1/AR/CYBA/ACE2/PDE4D/F2R/AVPR1A	12
GO:0055001	BP	GO:0055001	muscle cell development	18/756	184/18723	0.000485287753166246	0.00454768742729465	0.00317237082171796	RGS2/PDGFRA/KRT19/RGS4/MYOF/FHL2/ADRA1A/IGF1/ADM/PROX1/TPM1/DMD/ENG/ANK2/CAV2/PDGFRB/PPARA/SGCB	18
GO:0002710	BP	GO:0002710	negative regulation of T cell mediated immunity	6/756	26/18723	0.000488999557799542	0.00455747587869173	0.00317919903893789	IL7R/PTPRC/SMAD7/HLA-F/HLA-G/XCL1	6
GO:0006760	BP	GO:0006760	folic acid-containing compound metabolic process	6/756	26/18723	0.000488999557799542	0.00455747587869173	0.00317919903893789	MTHFD2/GGH/TYMS/MTRR/MTHFD2L/SHMT2	6
GO:0050857	BP	GO:0050857	positive regulation of antigen receptor-mediated signaling pathway	6/756	26/18723	0.000488999557799542	0.00455747587869173	0.00317919903893789	PTPRC/TRAT1/CCR7/PRKCH/PRKCB/LCK	6
GO:0032611	BP	GO:0032611	interleukin-1 beta production	13/756	110/18723	0.000491258330336858	0.00456193877048321	0.00318231225811271	CCL19/IFI16/TYROBP/IGF1/TNFAIP3/GSTP1/CLEC7A/CCR7/FZD5/HK1/CASP1/F2R/PYCARD	13
GO:0032651	BP	GO:0032651	regulation of interleukin-1 beta production	13/756	110/18723	0.000491258330336858	0.00456193877048321	0.00318231225811271	CCL19/IFI16/TYROBP/IGF1/TNFAIP3/GSTP1/CLEC7A/CCR7/FZD5/HK1/CASP1/F2R/PYCARD	13
GO:0051899	BP	GO:0051899	membrane depolarization	11/756	83/18723	0.000493298351141904	0.00457259918255588	0.00318974873670705	ANK3/DCN/CAV1/SMAD7/MLLT11/CACNA1H/ANK2/NEDD4L/TRPM4/CASP1/PTPN3	11
GO:1903532	BP	GO:1903532	positive regulation of secretion by cell	24/756	282/18723	0.000496541865258533	0.00459435668107444	0.00320492630872741	RGCC/SPP1/SOX4/ACSL4/GJA1/CXCL12/CFTR/IGF1/ABCG1/GPER1/MYRIP/EXPH5/HLA-F/RAB15/ITGB2/SLC12A2/EZR/CACNA1H/TRPM4/MYH10/VEGFC/PFKM/NADK/AVPR1A	24
GO:0045861	BP	GO:0045861	negative regulation of proteolysis	28/756	351/18723	0.000502228453984468	0.00463860009932321	0.00323578958404028	SPINK1/PZP/LXN/THBS1/GAS1/AQP1/KLF4/SPINT2/IFI16/RARRES1/PLAT/CD44/COL6A3/SERPINE2/GPC3/CRYAB/ANXA2/SERPINB9/TNFAIP8/VIL1/CRIM1/TIMP3/TNFSF14/TIMP1/SPOCK2/HGF/CD27/PTPN3	28
GO:0008360	BP	GO:0008360	regulation of cell shape	16/756	154/18723	0.000507216760002776	0.00467624660391048	0.00326205099153622	CCL2/ANXA1/CDC42EP3/VIL1/TPM1/RAC2/CSF1R/CORO1A/ITGB2/BAMBI/EZR/MYO10/RHOD/PLXNC1/MYH10/EPB41L3	16
GO:0002691	BP	GO:0002691	regulation of cellular extravasation	7/756	36/18723	0.000510101548856549	0.00468598662981841	0.00326884542815638	CCL21/PDGFD/CHST4/PTGER4/CXCL12/PLVAP/MDK	7
GO:0090322	BP	GO:0090322	regulation of superoxide metabolic process	7/756	36/18723	0.000510101548856549	0.00468598662981841	0.00326884542815638	CRP/FBLN5/TYROBP/GSTP1/CYBA/CLEC7A/ITGB2	7
GO:0043433	BP	GO:0043433	negative regulation of DNA-binding transcription factor activity	18/756	185/18723	0.000517839346923321	0.00474855902026645	0.00331249460784959	KLF4/CYP1B1/PROX1/ANXA4/TNFAIP3/PTGIS/ID3/SMAD7/PIM1/IRAK3/FZD6/FLNA/SFRP5/NDN/CHUK/XCL1/PYCARD/TMSB4X	18
GO:2000027	BP	GO:2000027	regulation of animal organ morphogenesis	14/756	125/18723	0.000526159863625387	0.0048121563815063	0.00335685878554673	TACSTD2/FZD7/SOX9/SPRY1/GPC3/GPC4/AR/ROBO1/DAB2/DACT1/LGR4/FZD6/HGF/SMURF2	14
GO:0070252	BP	GO:0070252	actin-mediated cell contraction	12/756	97/18723	0.000527591082014542	0.0048121563815063	0.00335685878554673	KCNN2/GJA1/GSN/PDE4B/CAV1/VIL1/TPM1/FLNA/ANK2/NEDD4L/TRPM4/PDE4D	12
GO:2001237	BP	GO:2001237	negative regulation of extrinsic apoptotic signaling pathway	12/756	97/18723	0.000527591082014542	0.0048121563815063	0.00335685878554673	LGALS3/THBS1/SNAI2/IGF1/TNFAIP3/HMGB2/GSTP1/AR/FAIM/PEA15/ITGAV/HGF	12
GO:0003281	BP	GO:0003281	ventricular septum development	10/756	71/18723	0.000539535645440543	0.00490365198320607	0.00342068418731154	SOX4/FGFR2/PROX1/SALL1/ROBO1/SMAD7/ZFPM2/SLIT2/HEG1/TGFBR2	10
GO:0045824	BP	GO:0045824	negative regulation of innate immune response	10/756	71/18723	0.000539535645440543	0.00490365198320607	0.00342068418731154	IFI16/TNFAIP3/SERPINB9/VSIG4/HLA-B/HLA-F/DUSP10/IRAK3/HLA-G/HLA-A	10
GO:0034614	BP	GO:0034614	cellular response to reactive oxygen species	16/756	155/18723	0.000544927875047934	0.0049438943141517	0.00344875638851948	ANXA1/PDGFD/FBLN5/PDGFRA/AQP1/KLF4/CYP1B1/TNFAIP3/MMP2/TPM1/AXL/FANCC/KLF2/HGF/FOXO3/CHUK	16
GO:0042063	BP	GO:0042063	gliogenesis	25/756	301/18723	0.000548988780271058	0.00496644504934915	0.00346448730571474	CXCR4/CCL2/SOX4/ANXA1/VIM/GPR183/TNFRSF21/LAMA2/SOX9/LAMB1/SERPINE2/AREG/LAMC3/C5AR1/GSTP1/C1QA/LEF1/IDH2/MDK/DUSP10/PRKCH/ADGRG1/ADGRG6/MAP2K1/NDN	25
GO:0072659	BP	GO:0072659	protein localization to plasma membrane	24/756	284/18723	0.000549452746260281	0.00496644504934915	0.00346448730571474	LGALS3/EPHA3/ANK3/ATP1B3/PID1/ANXA2/GPER1/VIL1/RAB31/AR/S100A10/NFASC/DAB2/PRKCH/RAB15/NECTIN3/EZR/FLNA/ANK2/CDH1/EPB41L3/ARL6IP5/GOLGA4/VAMP5	24
GO:0043123	BP	GO:0043123	positive regulation of I-kappaB kinase/NF-kappaB signaling	18/756	186/18723	0.000552257838105544	0.00496644504934915	0.00346448730571474	CCL19/TRIM22/CD74/CCL21/GJA1/APOL3/HTR2B/CLEC7A/LGALS1/CCR7/S100A4/GPRC5B/PRKCB/FLNA/TRAF5/CASP1/F2R/CHUK	18
GO:0071706	BP	GO:0071706	tumor necrosis factor superfamily cytokine production	18/756	186/18723	0.000552257838105544	0.00496644504934915	0.00346448730571474	CCL19/GPNMB/THBS1/TYROBP/IGF1/PTPRC/LY96/RASGRP1/TNFAIP3/GSTP1/CD2/CYBA/ZFP36/AXL/CLEC7A/FZD5/IRAK3/PYCARD	18
GO:1903555	BP	GO:1903555	regulation of tumor necrosis factor superfamily cytokine production	18/756	186/18723	0.000552257838105544	0.00496644504934915	0.00346448730571474	CCL19/GPNMB/THBS1/TYROBP/IGF1/PTPRC/LY96/RASGRP1/TNFAIP3/GSTP1/CD2/CYBA/ZFP36/AXL/CLEC7A/FZD5/IRAK3/PYCARD	18
GO:0008154	BP	GO:0008154	actin polymerization or depolymerization	20/756	218/18723	0.000557211086235598	0.00500221370935845	0.00348943876844378	CCL21/GSN/CXCL12/CDC42EP3/WIPF1/TMSB10/VIL1/HCLS1/NCK2/SWAP70/CCR7/ADD3/CORO1A/ENAH/SLIT2/AIF1/GMFG/PYCARD/TMSB4X/MICALL2	20
GO:0043551	BP	GO:0043551	regulation of phosphatidylinositol 3-kinase activity	9/756	59/18723	0.000558939842487512	0.00500896089613809	0.00349414546361811	CCL19/CCL21/PDGFRA/KLF4/CISH/CCR7/PIK3IP1/PDGFRB/SOCS6	9
GO:0032874	BP	GO:0032874	positive regulation of stress-activated MAPK cascade	14/756	126/18723	0.000570441432254058	0.00508704292484284	0.00354861383980351	CCL19/CCL21/FZD7/STK39/RASGRP1/IGFBP6/MID1/CLEC7A/CCR7/RASSF2/TRAF5/CD27/PYCARD/ARL6IP5	14
GO:2001235	BP	GO:2001235	positive regulation of apoptotic signaling pathway	14/756	126/18723	0.000570441432254058	0.00508704292484284	0.00354861383980351	THBS1/TNFRSF12A/PTPRC/SRPX/GPER1/CAV1/TIMP3/NCK2/NACC2/PEA15/CTSC/LCK/PYCARD/PDIA3	14
GO:1904951	BP	GO:1904951	positive regulation of establishment of protein localization	26/756	319/18723	0.000570630058873319	0.00508704292484284	0.00354861383980351	SOX4/ACSL4/GJA1/ANK3/CFTR/IGF1/ABCG1/TMEM30B/GPER1/MYRIP/HCLS1/RAC2/EXPH5/FZD5/ABLIM3/ITGB2/EZR/FLNA/TRPM4/EDEM1/CDH1/MYH10/VEGFC/PFKM/NADK/MICALL2	26
GO:0046631	BP	GO:0046631	alpha-beta T cell activation	16/756	156/18723	0.000585015519170261	0.00517996920562899	0.00361343725312066	CCL19/HLA-DRA/ANXA1/GPR183/PTGER4/ITK/PTPRC/LEF1/SMAD7/RUNX3/IL18/DOCK2/HLA-A/BCL11B/TGFBR2/XCL1	16
GO:0002544	BP	GO:0002544	chronic inflammatory response	5/756	18/18723	0.000585096014447753	0.00517996920562899	0.00361343725312066	THBS1/GJA1/CCL5/VCAM1/TNFAIP3	5
GO:0045953	BP	GO:0045953	negative regulation of natural killer cell mediated cytotoxicity	5/756	18/18723	0.000585096014447753	0.00517996920562899	0.00361343725312066	SERPINB9/HLA-B/HLA-F/HLA-G/HLA-A	5
GO:0061484	BP	GO:0061484	hematopoietic stem cell homeostasis	5/756	18/18723	0.000585096014447753	0.00517996920562899	0.00361343725312066	SOX4/FSTL1/ARMCX1/ADGRG1/EMCN	5
GO:0034764	BP	GO:0034764	positive regulation of transmembrane transport	20/756	219/18723	0.000590592513239991	0.00521961590149689	0.00364109395186252	CXCL10/CXCL9/CCL2/ANK3/FXYD2/ATP1B3/CFTR/GPC3/IGF1/HSPA2/STK39/GPER1/CTSS/DMD/FLNA/ACE2/ANK2/F2R/XCL1/TMSB4X	20
GO:0043903	BP	GO:0043903	regulation of biological process involved in symbiotic interaction	10/756	72/18723	0.000604297421079666	0.0052867271447138	0.00368790933950609	CXCL6/CXCL8/TRIM22/CD74/GSN/PTX3/CAV1/LGALS1/ITGAV/CAV2	10
GO:0051057	BP	GO:0051057	positive regulation of small GTPase mediated signal transduction	10/756	72/18723	0.000604297421079666	0.0052867271447138	0.00368790933950609	COL3A1/IGF1/RASGRP1/LPAR6/ARHGEF3/ROBO1/ITGAV/ADGRG1/PDGFRB/F2R	10
GO:0060142	BP	GO:0060142	regulation of syncytium formation by plasma membrane fusion	6/756	27/18723	0.000607441190822075	0.0052867271447138	0.00368790933950609	CXCL10/CXCL9/GDF15/TYROBP/CD53/CAPN2	6
GO:0061437	BP	GO:0061437	renal system vasculature development	6/756	27/18723	0.000607441190822075	0.0052867271447138	0.00368790933950609	PDGFD/PDGFRA/ACTA2/PECAM1/TCF21/PDGFRB	6
GO:0061440	BP	GO:0061440	kidney vasculature development	6/756	27/18723	0.000607441190822075	0.0052867271447138	0.00368790933950609	PDGFD/PDGFRA/ACTA2/PECAM1/TCF21/PDGFRB	6
GO:0002369	BP	GO:0002369	T cell cytokine production	7/756	37/18723	0.000607468257556853	0.0052867271447138	0.00368790933950609	SMAD7/HLA-F/FZD5/IL18/TRPM4/HLA-A/XCL1	7
GO:0002724	BP	GO:0002724	regulation of T cell cytokine production	7/756	37/18723	0.000607468257556853	0.0052867271447138	0.00368790933950609	SMAD7/HLA-F/FZD5/IL18/TRPM4/HLA-A/XCL1	7
GO:0045730	BP	GO:0045730	respiratory burst	7/756	37/18723	0.000607468257556853	0.0052867271447138	0.00368790933950609	JCHAIN/CD24/CD52/CYBA/RAC2/CLEC7A/DUSP10	7
GO:0060428	BP	GO:0060428	lung epithelium development	7/756	37/18723	0.000607468257556853	0.0052867271447138	0.00368790933950609	SOX9/FGFR2/KLF2/GATA6/ADAMTSL2/MAP2K1/FOXA1	7
GO:0048146	BP	GO:0048146	positive regulation of fibroblast proliferation	8/756	48/18723	0.000613260829304845	0.00532809323901124	0.00371676545432392	CD74/PDGFD/PDGFRA/AQP1/S100A6/IGF1/ANXA2/PDGFRB	8
GO:0030048	BP	GO:0030048	actin filament-based movement	14/756	127/18723	0.000617847295789465	0.00535885827109441	0.00373822649175672	KCNN2/GJA1/GSN/WIPF1/PDE4B/CAV1/VIL1/TPM1/FLNA/ANK2/NEDD4L/TRPM4/PDE4D/MYH10	14
GO:0001906	BP	GO:0001906	cell killing	18/756	188/18723	0.000627047307267253	0.00542087921159515	0.00378149099159881	CXCL6/LYZ/IL7R/HLA-DRA/TYROBP/PTPRC/RASGRP1/SERPINB9/CLEC7A/HLA-B/HLA-F/CORO1A/IL18/CTSC/HLA-G/CD59/HLA-A/XCL1	18
GO:2001233	BP	GO:2001233	regulation of apoptotic signaling pathway	28/756	356/18723	0.000627113026234085	0.00542087921159515	0.00378149099159881	LGALS3/THBS1/CD74/ACKR3/SNAI2/CD44/CXCL12/TNFRSF12A/IGF1/PTPRC/SRPX/TNFAIP3/HMGB2/GPER1/CAV1/GSTP1/AR/TIMP3/NCK2/FAIM/NACC2/PEA15/ITGAV/HGF/CTSC/LCK/PYCARD/PDIA3	28
GO:0007009	BP	GO:0007009	plasma membrane organization	15/756	142/18723	0.000630704176172866	0.005434471932674	0.00379097298710261	CXCR4/GSN/ANK3/MYOF/COL5A1/PTPRC/CAV1/AR/UGCG/CAVIN2/ANK2/PACSIN3/ASAP1/CAV2/EPB41L3	15
GO:1901888	BP	GO:1901888	regulation of cell junction assembly	19/756	204/18723	0.000630805852505078	0.005434471932674	0.00379097298710261	EPHA3/THBS1/GJA1/CUX2/SNAI2/THBS2/IL1RAP/GPC4/CAV1/S100A10/SLITRK3/IQGAP1/COL16A1/MEF2C/PRKCH/FZD5/CLSTN1/ACE2/EPHB1	19
GO:0032612	BP	GO:0032612	interleukin-1 production	14/756	128/18723	0.000668551844834281	0.00573076380705773	0.00399765994878023	CCL19/ANXA1/IFI16/TYROBP/IGF1/TNFAIP3/GSTP1/CLEC7A/CCR7/FZD5/HK1/CASP1/F2R/PYCARD	14
GO:0032652	BP	GO:0032652	regulation of interleukin-1 production	14/756	128/18723	0.000668551844834281	0.00573076380705773	0.00399765994878023	CCL19/ANXA1/IFI16/TYROBP/IGF1/TNFAIP3/GSTP1/CLEC7A/CCR7/FZD5/HK1/CASP1/F2R/PYCARD	14
GO:0070304	BP	GO:0070304	positive regulation of stress-activated protein kinase signaling cascade	14/756	128/18723	0.000668551844834281	0.00573076380705773	0.00399765994878023	CCL19/CCL21/FZD7/STK39/RASGRP1/IGFBP6/MID1/CLEC7A/CCR7/RASSF2/TRAF5/CD27/PYCARD/ARL6IP5	14
GO:0035023	BP	GO:0035023	regulation of Rho protein signal transduction	11/756	86/18723	0.000670245649633572	0.00573569148584589	0.00400109739355987	COL3A1/ADRA1A/LPAR6/ARHGEF3/ARHGDIB/ROBO1/ADGRG1/PDGFRB/F2R/HEG1/ABCA1	11
GO:0051145	BP	GO:0051145	smooth muscle cell differentiation	10/756	73/18723	0.000675350499371509	0.00576014419264286	0.00401815508602333	SOX9/ADM/FGFR2/GPER1/EDNRB/TMEM204/MEF2C/ENG/GATA6/SGCB	10
GO:0086003	BP	GO:0086003	cardiac muscle cell contraction	10/756	73/18723	0.000675350499371509	0.00576014419264286	0.00401815508602333	KCNN2/GJA1/GSN/PDE4B/CAV1/FLNA/ANK2/NEDD4L/TRPM4/PDE4D	10
GO:0034763	BP	GO:0034763	negative regulation of transmembrane transport	15/756	143/18723	0.000678957231304307	0.0057812869894782	0.00403290385511581	GEM/THBS1/RGS2/FABP5/RGS4/ANK3/STK39/PID1/CAV1/ENPP1/PRKCB/SLC30A1/PEA15/NEDD4L/ARL6IP5	15
GO:0001765	BP	GO:0001765	membrane raft assembly	4/756	11/18723	0.000693249750304807	0.00586402346544957	0.00409061907553488	ANXA2/CAV1/S100A10/CAV2	4
GO:0021889	BP	GO:0021889	olfactory bulb interneuron differentiation	4/756	11/18723	0.000693249750304807	0.00586402346544957	0.00409061907553488	ATF5/SALL1/ROBO1/SLIT2	4
GO:0045060	BP	GO:0045060	negative thymic T cell selection	4/756	11/18723	0.000693249750304807	0.00586402346544957	0.00409061907553488	CD74/PTPRC/CCR7/DOCK2	4
GO:1904181	BP	GO:1904181	positive regulation of membrane depolarization	4/756	11/18723	0.000693249750304807	0.00586402346544957	0.00409061907553488	ANK3/DCN/MLLT11/TRPM4	4
GO:0060840	BP	GO:0060840	artery development	12/756	100/18723	0.000696521717003857	0.00588199393964048	0.00410315489926663	SOX4/PROX1/JAG1/SLC2A10/ROBO1/SMAD7/MDK/ENG/LOXL1/NDST1/PDGFRB/ACVR2B	12
GO:0043547	BP	GO:0043547	positive regulation of GTPase activity	22/756	255/18723	0.000698327724957594	0.0058875459179813	0.00410702784224541	RGS1/CCL19/CCL20/CCL2/CCL21/RGS4/CCL5/NEDD9/RASGRP1/TBC1D9/S100A10/CCR7/GNAO1/CCL4/DOCK10/TBC1D8B/ASAP1/CAV2/F2R/TBC1D16/XCL1/ARHGAP25	22
GO:0006692	BP	GO:0006692	prostanoid metabolic process	8/756	49/18723	0.00070737459426214	0.0059151748290175	0.00412630118778826	ANXA1/PTGDS/CD74/FABP5/GSTP1/PTGIS/AKR1B1/AVPR1A	8
GO:0006693	BP	GO:0006693	prostaglandin metabolic process	8/756	49/18723	0.00070737459426214	0.0059151748290175	0.00412630118778826	ANXA1/PTGDS/CD74/FABP5/GSTP1/PTGIS/AKR1B1/AVPR1A	8
GO:0052372	BP	GO:0052372	modulation by symbiont of entry into host	8/756	49/18723	0.00070737459426214	0.0059151748290175	0.00412630118778826	CXCL8/TRIM22/CD74/GSN/PTX3/CAV1/LGALS1/ITGAV	8
GO:0070849	BP	GO:0070849	response to epidermal growth factor	8/756	49/18723	0.00070737459426214	0.0059151748290175	0.00412630118778826	COL1A1/SNAI2/SOX9/GSTP1/VIL1/ZFP36/IQGAP1/ZFP36L2	8
GO:1902041	BP	GO:1902041	regulation of extrinsic apoptotic signaling pathway via death domain receptors	8/756	49/18723	0.00070737459426214	0.0059151748290175	0.00412630118778826	LGALS3/THBS1/TNFAIP3/HMGB2/TIMP3/FAIM/PEA15/HGF	8
GO:0048863	BP	GO:0048863	stem cell differentiation	19/756	206/18723	0.000710550544911949	0.00593205552641474	0.00413807680621617	EPCAM/TACSTD2/PDGFRA/SNAI2/SOX9/PTPRC/FRZB/FGFR2/GPM6A/JAG1/HTR2B/LBH/EDNRB/NRTN/MEF2C/GATA6/FZD1/ZFP36L2/FOXA1	19
GO:1901653	BP	GO:1901653	cellular response to peptide	28/756	359/18723	0.00071445873971173	0.00595498455245907	0.00415407161112665	GDF15/VIM/GJA1/KLF4/MZB1/IGF1/ECHDC3/PID1/VCAM1/TRIB3/GPER1/CAV1/GSTP1/ENPP1/RAB31/UCP2/CYBA/FBN1/AKR1B1/RAB15/KLF2/PRKCB/FOXO3/SLC39A14/PIP4K2A/CAV2/CCND3/LDOC1	28
GO:0043280	BP	GO:0043280	positive regulation of cysteine-type endopeptidase activity involved in apoptotic process	14/756	129/18723	0.000722736220814001	0.00601419783748793	0.00419537754973541	GSN/F3/GPER1/LAPTM5/ROBO1/CLEC7A/SLC1A1/IFT57/BEX3/CASP1/F2R/LCK/PYCARD/ARL6IP5	14
GO:0001945	BP	GO:0001945	lymph vessel development	6/756	28/18723	0.000746970175505248	0.00619574291203867	0.00432201956428433	PROX1/TMEM204/SVEP1/HEG1/VEGFC/ACVR2B	6
GO:0002474	BP	GO:0002474	antigen processing and presentation of peptide antigen via MHC class I	6/756	28/18723	0.000746970175505248	0.00619574291203867	0.00432201956428433	HLA-B/HLA-F/FCER1G/HLA-C/HLA-G/HLA-A	6
GO:0016064	BP	GO:0016064	immunoglobulin mediated immune response	19/756	207/18723	0.000753577110736637	0.00623038108005806	0.00434618241964746	HLA-DQA1/CRP/HLA-DRB4/HLA-DRA/HLA-DPA1/CD74/HLA-DMA/HLA-DPB1/C7/HLA-DQB1/C1QB/PTPRC/HLA-DMB/C1QA/IGLL1/SWAP70/FCER1G/CD27/XCL1	19
GO:0050679	BP	GO:0050679	positive regulation of epithelial cell proliferation	19/756	207/18723	0.000753577110736637	0.00623038108005806	0.00434618241964746	F3/FZD7/SOX9/LAMB1/CXCL12/AREG/IGF1/FGFR2/PROX1/C5AR1/TNFAIP3/HMGB2/HTR2B/AR/CYBA/MDK/LAMC1/CAV2/VEGFC	19
GO:0002716	BP	GO:0002716	negative regulation of natural killer cell mediated immunity	5/756	19/18723	0.000767849882451066	0.00625754928051536	0.00436513438320855	SERPINB9/HLA-B/HLA-F/HLA-G/HLA-A	5
GO:0010759	BP	GO:0010759	positive regulation of macrophage chemotaxis	5/756	19/18723	0.000767849882451066	0.00625754928051536	0.00436513438320855	THBS1/CCL5/C5AR1/MDK/CSF1R	5
GO:0010829	BP	GO:0010829	negative regulation of glucose transmembrane transport	5/756	19/18723	0.000767849882451066	0.00625754928051536	0.00436513438320855	FABP5/PID1/ENPP1/PRKCB/PEA15	5
GO:0048245	BP	GO:0048245	eosinophil chemotaxis	5/756	19/18723	0.000767849882451066	0.00625754928051536	0.00436513438320855	LGALS3/CCL2/CCL21/CCL5/CCL4	5
GO:0086014	BP	GO:0086014	atrial cardiac muscle cell action potential	5/756	19/18723	0.000767849882451066	0.00625754928051536	0.00436513438320855	KCNN2/GJA1/FLNA/ANK2/TRPM4	5
GO:0086026	BP	GO:0086026	atrial cardiac muscle cell to AV node cell signaling	5/756	19/18723	0.000767849882451066	0.00625754928051536	0.00436513438320855	KCNN2/GJA1/FLNA/ANK2/TRPM4	5
GO:0086066	BP	GO:0086066	atrial cardiac muscle cell to AV node cell communication	5/756	19/18723	0.000767849882451066	0.00625754928051536	0.00436513438320855	KCNN2/GJA1/FLNA/ANK2/TRPM4	5
GO:0140131	BP	GO:0140131	positive regulation of lymphocyte chemotaxis	5/756	19/18723	0.000767849882451066	0.00625754928051536	0.00436513438320855	CCL21/CCL5/STK39/CCL4/XCL1	5
GO:1901739	BP	GO:1901739	regulation of myoblast fusion	5/756	19/18723	0.000767849882451066	0.00625754928051536	0.00436513438320855	CXCL10/CXCL9/GDF15/CD53/CAPN2	5
GO:0061351	BP	GO:0061351	neural precursor cell proliferation	15/756	145/18723	0.000784932184006671	0.00638660694479078	0.00445516228750319	ATF5/SPINT2/FGFR2/PROX1/BTG2/C5AR1/LEF1/MDK/FZD6/FLNA/FOXO3/ADGRG1/NAP1L1/VEGFC/EPHB1	15
GO:0002573	BP	GO:0002573	myeloid leukocyte differentiation	19/756	208/18723	0.00079882573539416	0.00648935137817823	0.00452683463697383	CCL19/CD74/GPR183/IFI16/TYROBP/GPC3/DHRS2/EVI2B/FSTL3/ANXA2/MAFB/HCLS1/LEF1/FBN1/LRRC17/CSF1R/CCR7/RASSF2/TGFBR2	19
GO:0006869	BP	GO:0006869	lipid transport	30/756	398/18723	0.000817251278374044	0.00662852856478694	0.00462392170658999	SPP1/CFHR4/FABP4/ANXA1/THBS1/SLCO1B3/ACSL4/APOLD1/FABP5/CFTR/ABCG1/APOL3/TMEM30B/ANXA2/CAV1/LIPG/TTPA/NPC1L1/UGCG/STARD5/SLCO2A1/ITGAV/ABCA5/ABCC4/ATP8B4/PIP4K2A/PPARA/ATG2B/NPC2/ABCA1	30
GO:0002292	BP	GO:0002292	T cell differentiation involved in immune response	10/756	75/18723	0.000838186256217831	0.00678758728178926	0.00473487771243365	CCL19/HLA-DRA/ANXA1/GPR183/PTGER4/FGL2/LEF1/SMAD7/FCER1G/IL18	10
GO:0043405	BP	GO:0043405	regulation of MAP kinase activity	17/756	177/18723	0.000847189085411399	0.00684967074419374	0.00477818582623697	CCL19/CD24/THBS1/RGS2/PDGFD/SPRY1/RASGRP1/TRIB3/CAV1/GSTP1/HTR2B/ROBO1/IQGAP1/DUSP10/FZD5/IRAK3/PDGFRB	17
GO:0001935	BP	GO:0001935	endothelial cell proliferation	18/756	193/18723	0.00085316864113388	0.00687632461391866	0.00479677900352829	RGCC/CCL2/THBS1/GJA1/F3/CXCL12/PROX1/HMGB2/CAV1/HTR2B/ALOX5/CYBA/MDK/MEF2C/SPARC/CAV2/VEGFC/PRKX	18
GO:0050731	BP	GO:0050731	positive regulation of peptidyl-tyrosine phosphorylation	18/756	193/18723	0.00085316864113388	0.00687632461391866	0.00479677900352829	ENPP2/CD24/CD74/CD44/CCL5/AREG/ADRA1A/IGF1/NEDD9/PTPRC/HCLS1/IQGAP1/CLEC7A/PECAM1/CSF1R/GPRC5B/HGF/IL18	18
GO:0002704	BP	GO:0002704	negative regulation of leukocyte mediated immunity	9/756	63/18723	0.000912168771223103	0.00732880426534424	0.0051124192638919	IL7R/PTPRC/SERPINB9/HLA-B/SMAD7/HLA-F/HLA-G/HLA-A/XCL1	9
GO:0050854	BP	GO:0050854	regulation of antigen receptor-mediated signaling pathway	9/756	63/18723	0.000912168771223103	0.00732880426534424	0.0051124192638919	LGALS3/PTPRC/LAPTM5/TRAT1/CCR7/PRKCH/PRKCB/EZR/LCK	9
GO:0001667	BP	GO:0001667	ameboidal-type cell migration	34/756	475/18723	0.000940991807906191	0.00754855087218644	0.00526570986155561	TACSTD2/RGCC/ENPP2/ANXA1/THBS1/GJA1/KLF4/ANXA3/RAB25/SOX9/CYP1B1/GPC3/DCN/PROX1/ARID5B/HTR2B/VIL1/EDNRB/NRTN/FSTL1/ARHGDIB/TIMP1/ROBO1/ZEB2/MEF2C/DUSP10/SPARC/SMURF2/SLIT2/TGFBR2/MCC/VEGFC/TMSB4X/PRKX	34
GO:0022898	BP	GO:0022898	regulation of transmembrane transporter activity	23/756	278/18723	0.000947559469407578	0.00757751925145592	0.00528591759188364	CCL2/GEM/GJA1/ANK3/FXYD2/ATP1B3/CFTR/HSPA2/STK39/PDE4B/CAV1/CTSS/DMD/MEF2C/PIM1/ACE2/ANK2/FXYD5/NEDD4L/PDE4D/AHNAK/PTPN3/TMSB4X	23
GO:0110053	BP	GO:0110053	regulation of actin filament organization	23/756	278/18723	0.000947559469407578	0.00757751925145592	0.00528591759188364	TACSTD2/RGCC/CCL21/GSN/RGS4/PTGER4/CXCL12/CDC42EP3/TMSB10/VIL1/TPM1/HCLS1/NCK2/S100A10/SWAP70/CCR7/ADD3/CORO1A/FLNA/SLIT2/GMFG/PYCARD/TMSB4X	23
GO:0043087	BP	GO:0043087	regulation of GTPase activity	27/756	348/18723	0.000954079172958314	0.00761777233735875	0.00531399729552286	RGS1/CCL19/CCL20/CCL2/EPHA3/CCL21/RGS4/SPRY1/CCL5/NEDD9/RASGRP1/TBC1D9/S100A10/IQGAP1/CCR7/GNAO1/CCL4/DOCK10/TBC1D8B/ASAP1/PLXNC1/CAV2/F2R/TBC1D16/XCL1/PYCARD/ARHGAP25	27
GO:0022612	BP	GO:0022612	gland morphogenesis	13/756	118/18723	0.000960242200360761	0.00763392278811579	0.00532526350929818	SOX9/AREG/FGFR2/PROX1/TNFAIP3/CAV1/AR/CRIP1/MDK/CSF1R/HGF/FOXA1/TGFBR2	13
GO:0045446	BP	GO:0045446	endothelial cell differentiation	13/756	118/18723	0.000960242200360761	0.00763392278811579	0.00532526350929818	CXCR4/APOLD1/COL15A1/PROX1/GSTM3/TMEM100/JAG1/FSTL1/PECAM1/EZR/PDE4D/HEG1/ACVR2B	13
GO:0001936	BP	GO:0001936	regulation of endothelial cell proliferation	17/756	179/18723	0.000960569683639228	0.00763392278811579	0.00532526350929818	RGCC/CCL2/THBS1/GJA1/F3/CXCL12/PROX1/HMGB2/CAV1/HTR2B/ALOX5/CYBA/MDK/MEF2C/SPARC/CAV2/VEGFC	17
GO:2001056	BP	GO:2001056	positive regulation of cysteine-type endopeptidase activity	15/756	148/18723	0.000970026118419769	0.00769714223377668	0.00536936406105908	GSN/F3/IFI16/GPER1/LAPTM5/ROBO1/CLEC7A/SLC1A1/IFT57/BEX3/CASP1/F2R/LCK/PYCARD/ARL6IP5	15
GO:0006883	BP	GO:0006883	cellular sodium ion homeostasis	5/756	20/18723	0.000990043436959923	0.0078227759827329	0.00545700351425009	C7/ATP1B3/SLC1A3/SLC12A2/NEDD4L	5
GO:0010863	BP	GO:0010863	positive regulation of phospholipase C activity	7/756	40/18723	0.000990437302534852	0.0078227759827329	0.00545700351425009	PDGFRA/ITK/ADRA1A/C5AR1/HTR2B/PDGFRB/AVPR1A	7
GO:1904994	BP	GO:1904994	regulation of leukocyte adhesion to vascular endothelial cell	7/756	40/18723	0.000990437302534852	0.0078227759827329	0.00545700351425009	CCL21/KLF4/CHST4/CXCL12/ALOX5/MDK/ITGB2	7
GO:0031953	BP	GO:0031953	negative regulation of protein autophosphorylation	4/756	12/18723	0.00100677508394076	0.00790310732049055	0.00551304096098454	PTPRC/CAV1/ENPP1/ENG	4
GO:0032908	BP	GO:0032908	regulation of transforming growth factor beta1 production	4/756	12/18723	0.00100677508394076	0.00790310732049055	0.00551304096098454	LUM/THBS1/TYROBP/GATA6	4
GO:0043383	BP	GO:0043383	negative T cell selection	4/756	12/18723	0.00100677508394076	0.00790310732049055	0.00551304096098454	CD74/PTPRC/CCR7/DOCK2	4
GO:0060907	BP	GO:0060907	positive regulation of macrophage cytokine production	4/756	12/18723	0.00100677508394076	0.00790310732049055	0.00551304096098454	CD74/LAPTM5/GPRC5B/HLA-G	4
GO:0060249	BP	GO:0060249	anatomical structure homeostasis	25/756	314/18723	0.00100902416338029	0.00790865116435378	0.00551690822952334	JCHAIN/SPP1/LYZ/GJA1/PROM1/LAMA2/SOX9/STK39/MUC6/TNFAIP3/CTSK/DMD/RAC2/AKR1B1/PECAM1/SLC1A1/CSF1R/CORO1A/SLC12A2/WWTR1/LAMC1/LIPA/F2R/STK11/PFKM	25
GO:0046579	BP	GO:0046579	positive regulation of Ras protein signal transduction	9/756	64/18723	0.00102410885863719	0.00801462902194542	0.00559083614751393	COL3A1/IGF1/RASGRP1/LPAR6/ARHGEF3/ROBO1/ADGRG1/PDGFRB/F2R	9
GO:0055117	BP	GO:0055117	regulation of cardiac muscle contraction	10/756	77/18723	0.00103196220703504	0.00806377785558176	0.0056251213371278	RGS2/ADRA1A/PDE4B/CAV1/DMD/SMAD7/ACE2/ANK2/TRPM4/PDE4D	10
GO:0001508	BP	GO:0001508	action potential	14/756	134/18723	0.0010526801975303	0.00821314869488633	0.00572931928384272	KCNN2/GJA1/ANK3/GPR88/ADRA1A/GPER1/CAV1/DMD/FLNA/CACNA1H/ANK2/NEDD4L/TRPM4/PTPN3	14
GO:0043277	BP	GO:0043277	apoptotic cell clearance	8/756	52/18723	0.00106133045715458	0.00825550822970312	0.00575886840181151	CCL2/ANXA1/THBS1/FCN2/TYROBP/AXL/RAC2/ITGAV	8
GO:0072132	BP	GO:0072132	mesenchyme morphogenesis	8/756	52/18723	0.00106133045715458	0.00825550822970312	0.00575886840181151	SNAI2/ACTA2/SOX9/TMEM100/LEF1/ROBO1/ENG/TGFBR2	8
GO:0019935	BP	GO:0019935	cyclic-nucleotide-mediated signaling	11/756	91/18723	0.0010809686311319	0.00837210302694823	0.0058402024729538	DEFB1/THBS1/RGS2/AQP1/SOX9/ADM/HTR2B/EDNRB/ADGRG6/PDE4D/CAP2	11
GO:0072080	BP	GO:0072080	nephron tubule development	11/756	91/18723	0.0010809686311319	0.00837210302694823	0.0058402024729538	TACSTD2/CD24/PROM1/SOX9/GPC3/JAG1/SALL1/MEF2C/LGR4/WWTR1/TCF21	11
GO:0010952	BP	GO:0010952	positive regulation of peptidase activity	18/756	197/18723	0.00108121970422156	0.00837210302694823	0.0058402024729538	GSN/F3/IFI16/PCOLCE2/FBLN1/GPER1/CAV1/LAPTM5/ROBO1/CLEC7A/SLC1A1/IFT57/BEX3/CASP1/F2R/LCK/PYCARD/ARL6IP5	18
GO:0017145	BP	GO:0017145	stem cell division	6/756	30/18723	0.00109912793429467	0.00849793332005199	0.0059279790311963	FZD7/EVI2B/LBH/WWTR1/ZFP36L2/CDK2AP2	6
GO:0042113	BP	GO:0042113	B cell activation	26/756	334/18723	0.0011204262201496	0.00864955542844406	0.00603374741573905	IL7R/CD74/GPR183/TNFRSF21/POU2AF1/SAMSN1/TYROBP/MZB1/PTPRC/KLF6/RASGRP1/VCAM1/TNFAIP3/LAPTM5/LEF1/IGLL1/ITM2A/LGALS1/SWAP70/MEF2C/PRKCB/DOCK10/ZFP36L2/CD79A/DNAJB9/CD27	26
GO:0032024	BP	GO:0032024	positive regulation of insulin secretion	10/756	78/18723	0.00114176883067545	0.00877467320246232	0.00612102693569717	SOX4/ACSL4/GJA1/CFTR/ABCG1/GPER1/MYRIP/TRPM4/PFKM/NADK	10
GO:0061045	BP	GO:0061045	negative regulation of wound healing	10/756	78/18723	0.00114176883067545	0.00877467320246232	0.00612102693569717	THBS1/TSPAN8/PDGFRA/GJA1/PLAT/SERPINE2/ANXA2/THBD/ALOX5/SLC12A2	10
GO:0070373	BP	GO:0070373	negative regulation of ERK1 and ERK2 cascade	10/756	78/18723	0.00114176883067545	0.00877467320246232	0.00612102693569717	KLF4/SPRY1/PTPRC/FBLN1/GPER1/GSTP1/TIMP3/DUSP10/EZR/EMILIN1	10
GO:0003170	BP	GO:0003170	heart valve development	9/756	65/18723	0.00114691873794545	0.00878790052422776	0.00613025403634756	SOX4/SNAI2/SOX9/JAG1/ROBO1/MEF2C/SLIT2/EMILIN1/TGFBR2	9
GO:0048645	BP	GO:0048645	animal organ formation	9/756	65/18723	0.00114691873794545	0.00878790052422776	0.00613025403634756	SPRY1/FGFR2/AR/ROBO1/MEF2C/PIM1/GATA6/MAP2K1/TGFBR2	9
GO:0032735	BP	GO:0032735	positive regulation of interleukin-12 production	7/756	41/18723	0.00115334586462972	0.00881080611340082	0.00614623249219101	CCL19/LAPTM5/CLEC7A/MDK/CCR7/LTB/HLA-G	7
GO:0071634	BP	GO:0071634	regulation of transforming growth factor beta production	7/756	41/18723	0.00115334586462972	0.00881080611340082	0.00614623249219101	LUM/CD24/THBS1/TYROBP/ITGAV/GATA6/XCL1	7
GO:0006766	BP	GO:0006766	vitamin metabolic process	12/756	106/18723	0.00117175962636419	0.00893815453086735	0.00623506806196612	SNAI2/MTHFD2/CYP26A1/RBP1/PSAT1/TTPA/CYP4F3/NNMT/MMACHC/MTRR/MTHFD2L/SHMT2	12
GO:0044262	BP	GO:0044262	cellular carbohydrate metabolic process	23/756	283/18723	0.00120267431713539	0.00916033959827047	0.00639005967828096	PPP1R1A/PPP1R3C/DDIT4/IGF1/GPER1/ENPP1/PFKFB3/ACACB/AGL/GYG2/IMPA2/IDH2/AKR1B1/CSGALNACT1/NNMT/GNE/GALK1/SDHAF3/HKDC1/HK1/NDST1/PPARA/PFKM	23
GO:0050819	BP	GO:0050819	negative regulation of coagulation	8/756	53/18723	0.00120653765425061	0.00916266291630839	0.00639168037593684	THBS1/TSPAN8/PDGFRA/PLAT/SERPINE2/ANXA2/THBD/PROCR	8
GO:0016049	BP	GO:0016049	cell growth	34/756	482/18723	0.00120655432471872	0.00916266291630839	0.00639168037593684	CXCR4/SPP1/RGS2/FBLN5/GJA1/RGS4/SOX9/CXCL12/SERPINE2/ADRA1A/IGF1/FRZB/CRYAB/IGFBP7/ENPP1/CYBA/CISH/TMEM97/DPYSL2/IQGAP1/SMAD7/PPT1/CLSTN1/NEDD4L/SLIT2/SGK2/SYT17/NDN/PPARA/TGFBR2/EPB41L3/STK11/GOLGA4/AVPR1A	34
GO:0043122	BP	GO:0043122	regulation of I-kappaB kinase/NF-kappaB signaling	21/756	249/18723	0.00121867614387489	0.00924102649926434	0.00644634515842885	CCL19/TRIM22/CD74/CCL21/GJA1/APOL3/TNFAIP3/GSTP1/HTR2B/CLEC7A/LGALS1/CCR7/S100A4/GPRC5B/PRKCB/FLNA/TRAF5/CASP1/F2R/CHUK/PYCARD	21
GO:1902904	BP	GO:1902904	negative regulation of supramolecular fiber organization	16/756	167/18723	0.0012204861250884	0.00924108105938429	0.00644638321841765	TACSTD2/GSN/STMN2/CRYAB/MID1/TMSB10/VIL1/HDGFL3/SWAP70/ADD3/CORO1A/SLIT2/EMILIN1/GMFG/NAV3/TMSB4X	16
GO:0046641	BP	GO:0046641	positive regulation of alpha-beta T cell proliferation	5/756	21/18723	0.00125663293400205	0.0094867458316561	0.006617753781575	PTPRC/IL18/HLA-A/TGFBR2/XCL1	5
GO:1902644	BP	GO:1902644	tertiary alcohol metabolic process	5/756	21/18723	0.00125663293400205	0.0094867458316561	0.006617753781575	AKR1B10/DKK3/H6PD/AKR1B1/CACNA1H	5
GO:0006029	BP	GO:0006029	proteoglycan metabolic process	10/756	79/18723	0.00126093155682895	0.00949124105771688	0.00662088955645404	DCN/IGF1/SLC2A10/BGN/UGDH/CHSY1/CSGALNACT1/SPOCK2/CHST15/NDST1	10
GO:0051279	BP	GO:0051279	regulation of release of sequestered calcium ion into cytosol	10/756	79/18723	0.00126093155682895	0.00949124105771688	0.00662088955645404	CXCL10/CXCL9/GPER1/CYBA/DMD/CORO1A/ANK2/PDE4D/F2R/XCL1	10
GO:0062197	BP	GO:0062197	cellular response to chemical stress	26/756	337/18723	0.00127350571701739	0.00957183329242101	0.00667710899939507	ANXA1/PDGFD/FBLN5/PDGFRA/AQP1/KLF4/CYP1B1/STK39/EFHD1/DHRS2/TNFAIP3/CAV1/MMP2/TPM1/ALOX5/ARNTL/AXL/AKR1B1/SLC1A1/FANCC/KLF2/HGF/FOXO3/AIF1/CHUK/ARL6IP5	26
GO:0050766	BP	GO:0050766	positive regulation of phagocytosis	9/756	66/18723	0.00128135813334036	0.00961675225695857	0.00670844352154922	CCL2/PTPRC/PTX3/RAB31/CYBA/CLEC7A/FCER1G/DOCK2/PYCARD	9
GO:0060993	BP	GO:0060993	kidney morphogenesis	11/756	93/18723	0.00129489100010691	0.00970411003881292	0.00676938246747181	TACSTD2/SOX4/SOX9/GPC3/SALL1/BASP1/LGR4/WWTR1/TCF21/PDGFRB/PRKX	11
GO:0034754	BP	GO:0034754	cellular hormone metabolic process	14/756	137/18723	0.00130552377184165	0.0097695107364384	0.00681500461459253	AKR1B10/SPP1/DKK3/PDGFRA/CYP26A1/CYP2D6/CYP1B1/RBP1/ADM/DHRS2/TIPARP/AKR1B1/CACNA1H/SCPEP1	14
GO:0001516	BP	GO:0001516	prostaglandin biosynthetic process	6/756	31/18723	0.00131695593134228	0.00979784630487738	0.00683477090943353	ANXA1/PTGDS/CD74/FABP5/PTGIS/AVPR1A	6
GO:0046457	BP	GO:0046457	prostanoid biosynthetic process	6/756	31/18723	0.00131695593134228	0.00979784630487738	0.00683477090943353	ANXA1/PTGDS/CD74/FABP5/PTGIS/AVPR1A	6
GO:0070633	BP	GO:0070633	transepithelial transport	6/756	31/18723	0.00131695593134228	0.00979784630487738	0.00683477090943353	AQP1/CFTR/EDNRB/SLC1A3/SLC1A1/SLC12A2	6
GO:0071711	BP	GO:0071711	basement membrane organization	6/756	31/18723	0.00131695593134228	0.00979784630487738	0.00683477090943353	COL4A1/SPINT2/LAMB1/CAV1/CTSS/CAV2	6
GO:1900274	BP	GO:1900274	regulation of phospholipase C activity	7/756	42/18723	0.00133653060931282	0.00991469739990954	0.00691628376850581	PDGFRA/ITK/ADRA1A/C5AR1/HTR2B/PDGFRB/AVPR1A	7
GO:1904037	BP	GO:1904037	positive regulation of epithelial cell apoptotic process	7/756	42/18723	0.00133653060931282	0.00991469739990954	0.00691628376850581	RGCC/CCL2/THBS1/GSN/GPER1/FOXO3/HLA-G	7
GO:0120254	BP	GO:0120254	olefinic compound metabolic process	15/756	153/18723	0.00136018676931814	0.0100756031496023	0.00702852822539356	AKR1B10/CYP2C19/DKK3/PTGDS/CYP2D6/CYP1B1/ADM/H6PD/GSTP1/PLA2G4C/ALOX5/PTGIS/AKR1B1/CYP4F3/CACNA1H	15
GO:0006968	BP	GO:0006968	cellular defense response	8/756	54/18723	0.00136713868761827	0.0101124861655574	0.00705425703932448	CXCL9/LGALS3BP/ITK/TYROBP/LY96/C5AR1/TRAT1/HLA-G	8
GO:0006790	BP	GO:0006790	sulfur compound metabolic process	26/756	339/18723	0.00138531776795972	0.0102321885858235	0.00713775892273499	ACSL4/CHST4/DCN/ST3GAL6/GSTM3/GSTP1/SULT1C2/ENPP1/ACACB/BGN/UGDH/CHSY1/SLC1A1/PPT1/CSGALNACT1/SPOCK2/TPST2/TPST1/CHST15/MMACHC/MTRR/NDST1/MTHFD2L/CLIC1/OPLAH/ARL6IP5	26
GO:0010958	BP	GO:0010958	regulation of amino acid import across plasma membrane	4/756	13/18723	0.00140800797487964	0.0103106412560472	0.00719248585062576	RGS2/RGS4/ACE2/ARL6IP5	4
GO:0031392	BP	GO:0031392	regulation of prostaglandin biosynthetic process	4/756	13/18723	0.00140800797487964	0.0103106412560472	0.00719248585062576	ANXA1/CD74/FABP5/AVPR1A	4
GO:0032530	BP	GO:0032530	regulation of microvillus organization	4/756	13/18723	0.00140800797487964	0.0103106412560472	0.00719248585062576	VIL1/PODXL/CDHR5/EZR	4
GO:0032905	BP	GO:0032905	transforming growth factor beta1 production	4/756	13/18723	0.00140800797487964	0.0103106412560472	0.00719248585062576	LUM/THBS1/TYROBP/GATA6	4
GO:0060670	BP	GO:0060670	branching involved in labyrinthine layer morphogenesis	4/756	13/18723	0.00140800797487964	0.0103106412560472	0.00719248585062576	SPINT2/ADM/FGFR2/FZD5	4
GO:1903789	BP	GO:1903789	regulation of amino acid transmembrane transport	4/756	13/18723	0.00140800797487964	0.0103106412560472	0.00719248585062576	RGS2/RGS4/ACE2/ARL6IP5	4
GO:0090257	BP	GO:0090257	regulation of muscle system process	21/756	252/18723	0.00141506487702477	0.0103475357484008	0.00721822267025022	RGS2/KLF4/RGS4/ADRA1A/IGF1/MYL9/PDE4B/GPER1/CAV1/TPM1/DMD/SMAD7/GUCY1A1/FOXO3/ACE2/ANK2/TRPM4/AIF1/PDE4D/F2R/PPARA	21
GO:0046635	BP	GO:0046635	positive regulation of alpha-beta T cell activation	9/756	67/18723	0.00142821567938531	0.0104288227528904	0.00727492676993835	CCL19/HLA-DRA/ANXA1/PTPRC/RUNX3/IL18/HLA-A/TGFBR2/XCL1	9
GO:0030856	BP	GO:0030856	regulation of epithelial cell differentiation	15/756	154/18723	0.00145223389262556	0.0105891193934546	0.0073867463251464	CD24/MAFF/APOLD1/PROM1/SOX9/SPRY1/FRZB/TMEM100/JAG1/CAV1/ZFP36/PRKCH/AQP3/WWTR1/PRKX	15
GO:0009743	BP	GO:0009743	response to carbohydrate	21/756	253/18723	0.00148626633060597	0.0108218767197247	0.00754911292623874	SOX4/THBS1/GJA1/CFTR/TXNIP/ABCG1/COL6A2/GPER1/GSTP1/UCP2/CYBA/CLEC7A/LGALS1/SPARC/PRKCB/FOXO3/SLC39A14/ZNF236/TRPM4/TGFBR2/NADK	21
GO:0071900	BP	GO:0071900	regulation of protein serine/threonine kinase activity	27/756	359/18723	0.00150524948190989	0.0109445515521562	0.00763468830167661	CCL19/RGCC/CD24/THBS1/RGS2/PDGFD/SPRY1/PROX1/RASGRP1/TNFAIP3/TRIB3/CDKN1C/CAV1/GSTP1/HTR2B/CCND2/ROBO1/IQGAP1/CSF1R/DUSP10/FZD5/IRAK3/MAP2K1/PDGFRB/HEG1/CCND3/PYCARD	27
GO:0071260	BP	GO:0071260	cellular response to mechanical stimulus	10/756	81/18723	0.00152968092122379	0.0111064368303019	0.00774761605695127	COL1A1/MMP7/AQP1/GJA1/PTGER4/SOX9/CYBA/TNFSF14/ENG/CASP1	10
GO:0061383	BP	GO:0061383	trabecula morphogenesis	7/756	43/18723	0.00154167738849666	0.0111619184935507	0.00778631889491996	COL1A1/ADAMTS1/FHL2/MMP2/ENG/ADGRG6/HEG1	7
GO:0071604	BP	GO:0071604	transforming growth factor beta production	7/756	43/18723	0.00154167738849666	0.0111619184935507	0.00778631889491996	LUM/CD24/THBS1/TYROBP/ITGAV/GATA6/XCL1	7
GO:0003229	BP	GO:0003229	ventricular cardiac muscle tissue development	8/756	55/18723	0.0015442659544892	0.0111648903846426	0.00778839202345751	FGFR2/PROX1/TPM1/HOPX/SMAD7/ENG/ZFPM2/HEG1	8
GO:0046890	BP	GO:0046890	regulation of lipid biosynthetic process	16/756	171/18723	0.00156422022039152	0.0112594830609627	0.0078543778791487	DKK3/ANXA1/CD74/SNAI2/FABP5/ADM/PROX1/ABCG1/H6PD/IGFBP7/TRIB3/GPER1/HTR2B/CAPN2/PPARA/AVPR1A	16
GO:0003180	BP	GO:0003180	aortic valve morphogenesis	6/756	32/18723	0.00156625297247439	0.0112594830609627	0.0078543778791487	SNAI2/SOX9/JAG1/ROBO1/SLIT2/EMILIN1	6
GO:0060317	BP	GO:0060317	cardiac epithelial to mesenchymal transition	6/756	32/18723	0.00156625297247439	0.0112594830609627	0.0078543778791487	SNAI2/SPRY1/TMEM100/JAG1/ENG/TGFBR2	6
GO:0006907	BP	GO:0006907	pinocytosis	5/756	22/18723	0.00157272529684926	0.0112594830609627	0.0078543778791487	CAV1/AXL/PPT1/DOCK2/PYCARD	5
GO:0032816	BP	GO:0032816	positive regulation of natural killer cell activation	5/756	22/18723	0.00157272529684926	0.0112594830609627	0.0078543778791487	TYROBP/RASGRP1/AXL/HLA-F/IL18	5
GO:0060343	BP	GO:0060343	trabecula formation	5/756	22/18723	0.00157272529684926	0.0112594830609627	0.0078543778791487	COL1A1/ADAMTS1/FHL2/MMP2/ADGRG6	5
GO:0060713	BP	GO:0060713	labyrinthine layer morphogenesis	5/756	22/18723	0.00157272529684926	0.0112594830609627	0.0078543778791487	SPINT2/ADM/FGFR2/LEF1/FZD5	5
GO:0042698	BP	GO:0042698	ovulation cycle	9/756	68/18723	0.00158830850186253	0.0113551874205681	0.00792113922165017	MMP7/PDGFRA/ADAMTS1/PTX3/AXL/PAM/MDK/FOXO3/SLIT2	9
GO:0051962	BP	GO:0051962	positive regulation of nervous system development	22/756	272/18723	0.00161693875757418	0.0115437716870825	0.00805269162803033	CXCR4/CUX2/THBS2/CXCL12/SERPINE2/IL1RAP/MME/GPER1/SLITRK3/ROBO1/FAIM/MDK/PRKCH/CLSTN1/SLIT2/MAP2K1/PLXNC1/NAP1L1/VEGFC/STK11/GOLGA4/EPHB1	22
GO:0055007	BP	GO:0055007	cardiac muscle cell differentiation	13/756	125/18723	0.00163456984122432	0.011627325136233	0.00811097675170615	RGS2/PDGFRA/RGS4/FZD7/FHL2/ADRA1A/IGF1/PROX1/MEF2C/GATA6/PDGFRB/PPARA/SGCB	13
GO:0008406	BP	GO:0008406	gonad development	19/756	221/18723	0.00163544701974717	0.011627325136233	0.00811097675170615	PDGFRA/ADAMTS1/SOX9/ARID5B/PTX3/FSTL3/HMGB2/TIPARP/SALL1/AR/BASP1/ZFPM2/GATA6/FLNA/FOXO3/ADGRG1/TCF21/SLIT2/PDGFRB	19
GO:0010810	BP	GO:0010810	regulation of cell-substrate adhesion	19/756	221/18723	0.00163544701974717	0.011627325136233	0.00811097675170615	TACSTD2/COL1A1/EPHA3/THBS1/CCL21/FZD7/NEDD9/FBLN1/JAG1/S100A10/RAC2/IQGAP1/COL16A1/LGALS1/MDK/CCR7/SPOCK2/FLNA/EMILIN1	19
GO:0006575	BP	GO:0006575	cellular modified amino acid metabolic process	17/756	188/18723	0.00164420008282344	0.0116733651309597	0.00814309328087362	BBOX1/MTHFD2/GGH/GSTM3/GSTP1/CTSK/TYMS/SLC1A1/MMACHC/MTRR/SLC16A10/MTHFD2L/CLIC1/OPLAH/SERINC5/SHMT2/ARL6IP5	17
GO:0042632	BP	GO:0042632	cholesterol homeostasis	11/756	96/18723	0.00167994955503709	0.0118942284794477	0.0082971628939532	FABP4/CD24/ABCG1/CAV1/LIPG/TMEM97/NR5A2/ABCA5/IL18/NPC2/ABCA1	11
GO:1904035	BP	GO:1904035	regulation of epithelial cell apoptotic process	11/756	96/18723	0.00167994955503709	0.0118942284794477	0.0082971628939532	RGCC/CCL2/THBS1/GSN/TNFAIP3/GPER1/ZFP36/MDK/FOXO3/HLA-G/PPARA	11
GO:0060348	BP	GO:0060348	bone development	18/756	205/18723	0.00169578950643634	0.0119898165655072	0.00836384312648169	COL1A1/GJA1/PTGER4/SOX9/TYROBP/IGF1/PTPRC/FGFR2/ANXA2/BGN/FBN1/CHSY1/LRRC17/MEF2C/ENG/FLI1/PIP4K2A/TGFBR2	18
GO:0031529	BP	GO:0031529	ruffle organization	8/756	56/18723	0.00173909203189883	0.0122453101037272	0.00854207002943946	TACSTD2/CCL21/SH3YL1/CAV1/TPM1/CSF1R/CCR7/AIF1	8
GO:0046456	BP	GO:0046456	icosanoid biosynthetic process	8/756	56/18723	0.00173909203189883	0.0122453101037272	0.00854207002943946	ANXA1/PTGDS/CD74/FABP5/ALOX5AP/ALOX5/PTGIS/AVPR1A	8
GO:0048008	BP	GO:0048008	platelet-derived growth factor receptor signaling pathway	8/756	56/18723	0.00173909203189883	0.0122453101037272	0.00854207002943946	PDGFD/PDGFRA/F3/PLAT/TXNIP/ARID5B/TIPARP/PDGFRB	8
GO:0060193	BP	GO:0060193	positive regulation of lipase activity	9/756	69/18723	0.00176248171191765	0.0123929784023181	0.00864508031966538	PDGFRA/ITK/CCL5/ADRA1A/FGFR2/C5AR1/HTR2B/PDGFRB/AVPR1A	9
GO:0089718	BP	GO:0089718	amino acid import across plasma membrane	7/756	44/18723	0.00177053168648044	0.0124325279793133	0.00867266927033027	RGS2/RGS4/SLC1A3/SLC1A1/ACE2/SLC1A4/ARL6IP5	7
GO:0055092	BP	GO:0055092	sterol homeostasis	11/756	97/18723	0.00182734424344696	0.0128139077864694	0.00893871177909038	FABP4/CD24/ABCG1/CAV1/LIPG/TMEM97/NR5A2/ABCA5/IL18/NPC2/ABCA1	11
GO:0032409	BP	GO:0032409	regulation of transporter activity	24/756	310/18723	0.00183597548985827	0.0128568447554829	0.00896866370297462	CCL2/GEM/GJA1/ANK3/FXYD2/ATP1B3/CFTR/HSPA2/STK39/PDE4B/CAV1/CTSS/DMD/MEF2C/PIM1/ACE2/ANK2/FXYD5/NEDD4L/PDE4D/SGK2/AHNAK/PTPN3/TMSB4X	24
GO:0048678	BP	GO:0048678	response to axon injury	10/756	83/18723	0.00184312668056023	0.0128893142763325	0.00899131375581689	SPP1/KLF4/TYROBP/DPYSL3/LGALS1/SLC1A1/FLNA/AIF1/PTPRF/MAP2K1	10
GO:0042558	BP	GO:0042558	pteridine-containing compound metabolic process	6/756	33/18723	0.00184986029958654	0.0129012025791573	0.00899960678509916	MTHFD2/GGH/TYMS/MTRR/MTHFD2L/SHMT2	6
GO:0070570	BP	GO:0070570	regulation of neuron projection regeneration	6/756	33/18723	0.00184986029958654	0.0129012025791573	0.00899960678509916	SPP1/KLF4/HGF/FLNA/PTPRF/MAP2K1	6
GO:0035270	BP	GO:0035270	endocrine system development	13/756	127/18723	0.00188689412491114	0.0131391201427068	0.00916557305886912	DKK3/SOX4/ANXA1/PDGFRA/SOX9/ARID5B/FSTL3/SALL1/ARNTL/MDK/GATA6/MAP2K1/CDH1	13
GO:0046632	BP	GO:0046632	alpha-beta T cell differentiation	12/756	112/18723	0.00188910096472394	0.0131391201427068	0.00916557305886912	CCL19/HLA-DRA/ANXA1/GPR183/PTGER4/ITK/LEF1/SMAD7/RUNX3/IL18/BCL11B/TGFBR2	12
GO:0034616	BP	GO:0034616	response to laminar fluid shear stress	4/756	14/18723	0.00190864626093654	0.0131501622762913	0.00917327581833817	KLF4/SMAD7/KLF2/ABCA1	4
GO:0046655	BP	GO:0046655	folic acid metabolic process	4/756	14/18723	0.00190864626093654	0.0131501622762913	0.00917327581833817	MTHFD2/MTRR/MTHFD2L/SHMT2	4
GO:0051764	BP	GO:0051764	actin crosslink formation	4/756	14/18723	0.00190864626093654	0.0131501622762913	0.00917327581833817	MARCKS/DPYSL3/FLNA/AIF1	4
GO:0060841	BP	GO:0060841	venous blood vessel development	4/756	14/18723	0.00190864626093654	0.0131501622762913	0.00917327581833817	PROX1/ENG/HEG1/ACVR2B	4
GO:0061043	BP	GO:0061043	regulation of vascular wound healing	4/756	14/18723	0.00190864626093654	0.0131501622762913	0.00917327581833817	CXCR4/TNFAIP3/ALOX5/SLC12A2	4
GO:0072160	BP	GO:0072160	nephron tubule epithelial cell differentiation	4/756	14/18723	0.00190864626093654	0.0131501622762913	0.00917327581833817	CD24/PROM1/MEF2C/WWTR1	4
GO:0086103	BP	GO:0086103	G protein-coupled receptor signaling pathway involved in heart process	4/756	14/18723	0.00190864626093654	0.0131501622762913	0.00917327581833817	RGS2/PDE4B/CAV1/PDE4D	4
GO:0003081	BP	GO:0003081	regulation of systemic arterial blood pressure by renin-angiotensin	5/756	23/18723	0.0019435458533506	0.013319005406785	0.00929105722464394	CPA3/MME/CYBA/ACE2/F2R	5
GO:0010888	BP	GO:0010888	negative regulation of lipid storage	5/756	23/18723	0.0019435458533506	0.013319005406785	0.00929105722464394	CRP/ABCG1/ITGAV/PPARA/ABCA1	5
GO:0045662	BP	GO:0045662	negative regulation of myoblast differentiation	5/756	23/18723	0.0019435458533506	0.013319005406785	0.00929105722464394	CXCL10/SOX9/ID3/MBNL3/IL18	5
GO:0060143	BP	GO:0060143	positive regulation of syncytium formation by plasma membrane fusion	5/756	23/18723	0.0019435458533506	0.013319005406785	0.00929105722464394	CXCL9/GDF15/TYROBP/CD53/CAPN2	5
GO:0045927	BP	GO:0045927	positive regulation of growth	21/756	259/18723	0.00198090322301455	0.0135546663282829	0.00945544931251969	CXCR4/CXCL12/IGF1/FGFR2/PROX1/VIL1/ACACB/CYBA/HOPX/SMAD7/MEF2C/PIM1/BASP1/ZFPM2/GATA6/EZR/NEDD4L/SYT17/TGFBR2/GOLGA4/AVPR1A	21
GO:0032642	BP	GO:0032642	regulation of chemokine production	11/756	98/18723	0.00198510773871886	0.0135546663282829	0.00945544931251969	CXCL6/CD74/SNAI2/KLF4/GSTP1/ACKR1/CLEC7A/CSF1R/IL18/AIF1/PYCARD	11
GO:1905475	BP	GO:1905475	regulation of protein localization to membrane	16/756	175/18723	0.0019858670332697	0.0135546663282829	0.00945544931251969	LGALS3/EPHA3/GSN/ANK3/GPC3/PID1/GPC4/GPER1/VIL1/AR/SLC1A1/DAB2/PRKCH/ITGB2/EZR/LZTFL1	16
GO:0034284	BP	GO:0034284	response to monosaccharide	19/756	225/18723	0.00200926613023246	0.013696141201558	0.00955413919988757	SOX4/THBS1/GJA1/CFTR/TXNIP/ABCG1/COL6A2/GPER1/GSTP1/UCP2/CYBA/LGALS1/SPARC/FOXO3/SLC39A14/ZNF236/TRPM4/TGFBR2/NADK	19
GO:0045445	BP	GO:0045445	myoblast differentiation	10/756	84/18723	0.00201823563055595	0.013711509657424	0.00956485991052207	CXCL10/CXCL9/SOX9/IGF1/JAG1/ID3/LGALS1/MEF2C/MBNL3/IL18	10
GO:0003197	BP	GO:0003197	endocardial cushion development	7/756	45/18723	0.00202489520301794	0.013711509657424	0.00956485991052207	SNAI2/SOX9/TMEM100/JAG1/ROBO1/ENG/TGFBR2	7
GO:0003254	BP	GO:0003254	regulation of membrane depolarization	7/756	45/18723	0.00202489520301794	0.013711509657424	0.00956485991052207	ANK3/DCN/SMAD7/MLLT11/NEDD4L/TRPM4/PTPN3	7
GO:0030850	BP	GO:0030850	prostate gland development	7/756	45/18723	0.00202489520301794	0.013711509657424	0.00956485991052207	ANXA1/SOX9/FGFR2/AR/CRIP1/FOXA1/STK11	7
GO:0085029	BP	GO:0085029	extracellular matrix assembly	7/756	45/18723	0.00202489520301794	0.013711509657424	0.00956485991052207	RGCC/FBLN5/COL1A2/MFAP4/SOX9/LAMB1/EMILIN1	7
GO:0071214	BP	GO:0071214	cellular response to abiotic stimulus	25/756	331/18723	0.0020885081617597	0.0141049971504351	0.00983934848553874	COL1A1/MMP7/AQP1/GJA1/MFAP4/IFI16/PTGER4/GPR88/SOX9/STK39/EFHD1/ADIRF/MME/CRYAB/MMP2/CYBA/TNFSF14/CCND2/TIMP1/CRIP1/AKR1B1/ENG/CASP1/STK11/AVPR1A	25
GO:0104004	BP	GO:0104004	cellular response to environmental stimulus	25/756	331/18723	0.0020885081617597	0.0141049971504351	0.00983934848553874	COL1A1/MMP7/AQP1/GJA1/MFAP4/IFI16/PTGER4/GPR88/SOX9/STK39/EFHD1/ADIRF/MME/CRYAB/MMP2/CYBA/TNFSF14/CCND2/TIMP1/CRIP1/AKR1B1/ENG/CASP1/STK11/AVPR1A	25
GO:0002703	BP	GO:0002703	regulation of leukocyte mediated immunity	19/756	226/18723	0.00211323441359339	0.014253210005368	0.00994273864678219	CXCL6/IL7R/HLA-DRA/TYROBP/PTPRC/RASGRP1/SERPINB9/RAC2/CLEC7A/HLA-B/SMAD7/HLA-F/FZD5/ITGB2/IL18/TRPM4/HLA-G/HLA-A/XCL1	19
GO:0035637	BP	GO:0035637	multicellular organismal signaling	15/756	160/18723	0.00212099706909809	0.0142867686940826	0.00996614848015246	KCNN2/GJA1/ANK3/GPR88/GPER1/CAV1/NFASC/FLNA/CACNA1H/ACE2/ANK2/TRPM4/PDE4D/ABCC9/AVPR1A	15
GO:0032602	BP	GO:0032602	chemokine production	11/756	99/18723	0.00215377125730046	0.0144505647446625	0.010080409149972	CXCL6/CD74/SNAI2/KLF4/GSTP1/ACKR1/CLEC7A/CSF1R/IL18/AIF1/PYCARD	11
GO:0033209	BP	GO:0033209	tumor necrosis factor-mediated signaling pathway	11/756	99/18723	0.00215377125730046	0.0144505647446625	0.010080409149972	TNFRSF17/TNFAIP3/GSTP1/LAPTM5/PLVAP/FOXO3/TRAF5/CASP1/CHUK/PYCARD/TMSB4X	11
GO:0042100	BP	GO:0042100	B cell proliferation	11/756	99/18723	0.00215377125730046	0.0144505647446625	0.010080409149972	IL7R/CD74/GPR183/TNFRSF21/TYROBP/MZB1/PTPRC/RASGRP1/LEF1/MEF2C/CD79A	11
GO:0014072	BP	GO:0014072	response to isoquinoline alkaloid	6/756	34/18723	0.00217069881100773	0.0144882839911792	0.0101067213007035	CXCR4/RGS4/SLC1A1/GNAO1/PEA15/AIF1	6
GO:0031128	BP	GO:0031128	developmental induction	6/756	34/18723	0.00217069881100773	0.0144882839911792	0.0101067213007035	SOX9/SPRY1/SALL1/AR/ROBO1/FZD5	6
GO:0032743	BP	GO:0032743	positive regulation of interleukin-2 production	6/756	34/18723	0.00217069881100773	0.0144882839911792	0.0101067213007035	ANXA1/PTPRC/PDE4B/CLEC7A/VTCN1/PDE4D	6
GO:0043278	BP	GO:0043278	response to morphine	6/756	34/18723	0.00217069881100773	0.0144882839911792	0.0101067213007035	CXCR4/RGS4/SLC1A1/GNAO1/PEA15/AIF1	6
GO:0035904	BP	GO:0035904	aorta development	8/756	58/18723	0.00218672357386406	0.0145762614299443	0.0101680925062162	SOX4/PROX1/JAG1/ROBO1/ENG/LOXL1/NDST1/PDGFRB	8
GO:0055013	BP	GO:0055013	cardiac muscle cell development	10/756	85/18723	0.00220650814385316	0.0146890399290796	0.0102467644082969	RGS2/PDGFRA/RGS4/FHL2/ADRA1A/IGF1/PROX1/PDGFRB/PPARA/SGCB	10
GO:0045137	BP	GO:0045137	development of primary sexual characteristics	19/756	227/18723	0.0022216989195379	0.0147709839968239	0.0103039268614516	PDGFRA/ADAMTS1/SOX9/ARID5B/PTX3/FSTL3/HMGB2/TIPARP/SALL1/AR/BASP1/ZFPM2/GATA6/FLNA/FOXO3/ADGRG1/TCF21/SLIT2/PDGFRB	19
GO:0055010	BP	GO:0055010	ventricular cardiac muscle tissue morphogenesis	7/756	46/18723	0.00230662217230313	0.0153157321958884	0.0106839317143629	FGFR2/PROX1/TPM1/SMAD7/ENG/ZFPM2/HEG1	7
GO:0010720	BP	GO:0010720	positive regulation of cell development	23/756	298/18723	0.00235108064850107	0.0155907366160627	0.0108757689970152	CXCR4/CUX2/CXCL12/TYROBP/SERPINE2/NEDD9/MME/GPER1/S100A10/ROBO1/CLEC7A/FAIM/SMAD7/MDK/PRKCH/FLNA/SLIT2/MAP2K1/PLXNC1/NAP1L1/VEGFC/STK11/GOLGA4	23
GO:0030278	BP	GO:0030278	regulation of ossification	12/756	115/18723	0.00236422307913079	0.0156576324336233	0.010922434108265	MGP/PTGER4/SOX9/SRGN/ENPP1/ALOX5/CHSY1/SMAD7/MDK/MEF2C/TRPM4/ACVR2B	12
GO:0032528	BP	GO:0032528	microvillus organization	5/756	24/18723	0.00237440635962353	0.0157047832250712	0.0109553255057944	VIL1/PODXL/CDHR5/EZR/FXYD5	5
GO:1903036	BP	GO:1903036	positive regulation of response to wounding	9/756	72/18723	0.00237834154855108	0.0157105396622072	0.0109593410749159	CXCR4/ANXA1/THBS1/F3/THBD/CLEC7A/MDK/FLNA/F2R	9
GO:0007249	BP	GO:0007249	I-kappaB kinase/NF-kappaB signaling	22/756	281/18723	0.00242803809817033	0.0160181766939783	0.0111739421790755	CCL19/TRIM22/CD74/CCL21/GJA1/APOL3/TNFAIP3/GSTP1/HTR2B/CLEC7A/LGALS1/FAIM/CCR7/S100A4/GPRC5B/PRKCB/FLNA/TRAF5/CASP1/F2R/CHUK/PYCARD	22
GO:0031346	BP	GO:0031346	positive regulation of cell projection organization	26/756	353/18723	0.00243209358499802	0.0160243081191515	0.0111782193319419	CCL19/ENPP2/EPHA3/RGS2/CCL21/CUX2/STMN2/CXCL12/CDC42EP3/GPM6A/VIL1/DPYSL3/ROBO1/RAC2/IQGAP1/MDK/CCR7/HGF/FLNA/FZD1/SLIT2/MAP2K1/PLXNC1/TMEM106B/STK11/GOLGA4	26
GO:0019369	BP	GO:0019369	arachidonic acid metabolic process	8/756	59/18723	0.00244206219839371	0.0160693335416767	0.0112096281169427	CYP2C19/PTGDS/CYP2D6/CYP1B1/PLA2G4C/ALOX5/PTGIS/CYP4F3	8
GO:0006631	BP	GO:0006631	fatty acid metabolic process	28/756	390/18723	0.00244827816478531	0.0160895818880635	0.0112237529362695	CYP2C19/ANXA1/PTGDS/ACSL4/CD74/HAO2/FABP5/CYP2D6/SOX9/CYP1B1/ECHDC3/TRIB3/ALOX5AP/CAV1/LIPG/GSTP1/ACADSB/PLA2G4C/ACACB/ALOX5/PTGIS/PAM/AKR1B1/CYP4F3/ACAT2/ACADS/PPARA/AVPR1A	28
GO:0015833	BP	GO:0015833	peptide transport	21/756	264/18723	0.00249366989788773	0.0163669038368406	0.0114172068779899	SOX4/ANXA1/ACSL4/CD74/GJA1/CCL5/IL1RN/CFTR/ABCG1/GPER1/ALOX5/UCP2/MYRIP/ARNTL/CLEC4M/ABCC4/TRPM4/SLC16A10/ABCA1/PFKM/NADK	21
GO:0006825	BP	GO:0006825	copper ion transport	4/756	15/18723	0.00252021125317718	0.0163941660961754	0.0114362244550399	SLC31A1/ATP7B/HEPH/SLC11A2	4
GO:0010820	BP	GO:0010820	positive regulation of T cell chemotaxis	4/756	15/18723	0.00252021125317718	0.0163941660961754	0.0114362244550399	CCL21/CCL5/STK39/XCL1	4
GO:0021542	BP	GO:0021542	dentate gyrus development	4/756	15/18723	0.00252021125317718	0.0163941660961754	0.0114362244550399	PROX1/BTG2/LEF1/MDK	4
GO:0072224	BP	GO:0072224	metanephric glomerulus development	4/756	15/18723	0.00252021125317718	0.0163941660961754	0.0114362244550399	PDGFRA/LGR4/TCF21/PDGFRB	4
GO:0090594	BP	GO:0090594	inflammatory response to wounding	4/756	15/18723	0.00252021125317718	0.0163941660961754	0.0114362244550399	ALOX5/TIMP1/MDK/F2R	4
GO:1901741	BP	GO:1901741	positive regulation of myoblast fusion	4/756	15/18723	0.00252021125317718	0.0163941660961754	0.0114362244550399	CXCL9/GDF15/CD53/CAPN2	4
GO:2001279	BP	GO:2001279	regulation of unsaturated fatty acid biosynthetic process	4/756	15/18723	0.00252021125317718	0.0163941660961754	0.0114362244550399	ANXA1/CD74/FABP5/AVPR1A	4
GO:0010837	BP	GO:0010837	regulation of keratinocyte proliferation	6/756	35/18723	0.00253175897717053	0.0164275905278179	0.0114595406335087	SNAI2/AREG/FGFR2/ZFP36/MDK/BCL11B	6
GO:0045907	BP	GO:0045907	positive regulation of vasoconstriction	6/756	35/18723	0.00253175897717053	0.0164275905278179	0.0114595406335087	GJA1/ADRA1A/CAV1/TRPM4/F2R/AVPR1A	6
GO:0001774	BP	GO:0001774	microglial cell activation	7/756	47/18723	0.00261761544055535	0.0168991142925525	0.0117884656656059	TYROBP/PTPRC/C5AR1/C1QA/ITGB2/CTSC/AIF1	7
GO:0010712	BP	GO:0010712	regulation of collagen metabolic process	7/756	47/18723	0.00261761544055535	0.0168991142925525	0.0117884656656059	RGCC/VIM/MFAP4/ENG/EMILIN1/PDGFRB/F2R	7
GO:0042311	BP	GO:0042311	vasodilation	7/756	47/18723	0.00261761544055535	0.0168991142925525	0.0117884656656059	RGS2/GJA1/GPER1/EDNRB/GUCY1A1/KLF2/ITGA1	7
GO:0097028	BP	GO:0097028	dendritic cell differentiation	7/756	47/18723	0.00261761544055535	0.0168991142925525	0.0117884656656059	CCL19/DHRS2/AXL/HLA-B/CCR7/HLA-G/TGFBR2	7
GO:0021537	BP	GO:0021537	telencephalon development	20/756	248/18723	0.00266585734262281	0.017180659428163	0.0119848656133786	CXCR4/AQP1/ATF5/ANXA3/COL3A1/LAMB1/CXCL12/PROX1/BTG2/SALL1/LEF1/ROBO1/MDK/FLNA/TACC1/ADGRG1/SLIT2/BCL11B/TRAPPC9/AVPR1A	20
GO:0042886	BP	GO:0042886	amide transport	23/756	301/18723	0.00266792916598083	0.017180659428163	0.0119848656133786	SOX4/ANXA1/ACSL4/CD74/GJA1/CCL5/IL1RN/CFTR/ABCG1/GPER1/ALOX5/UCP2/MYRIP/SLC5A6/ARNTL/CLEC4M/AQP3/ABCC4/TRPM4/SLC16A10/ABCA1/PFKM/NADK	23
GO:0010522	BP	GO:0010522	regulation of calcium ion transport into cytosol	11/756	102/18723	0.002730693782385	0.0175051711552263	0.0122112381490244	CXCL10/CXCL9/GPER1/CAV1/CYBA/DMD/CORO1A/ANK2/PDE4D/F2R/XCL1	11
GO:0035710	BP	GO:0035710	CD4-positive, alpha-beta T cell activation	11/756	102/18723	0.002730693782385	0.0175051711552263	0.0122112381490244	CCL19/HLA-DRA/ANXA1/GPR183/PTGER4/LEF1/SMAD7/RUNX3/IL18/TGFBR2/XCL1	11
GO:1902106	BP	GO:1902106	negative regulation of leukocyte differentiation	11/756	102/18723	0.002730693782385	0.0175051711552263	0.0122112381490244	ANXA1/CD74/FGL2/FSTL3/MAFB/FBN1/LRRC17/SMAD7/MDK/RUNX3/HLA-G	11
GO:0014902	BP	GO:0014902	myotube differentiation	12/756	117/18723	0.00273198145223977	0.0175051711552263	0.0122112381490244	CXCL10/CXCL9/GDF15/MYOF/IGF1/CD53/MEF2C/CACNA1H/ADAMTS5/CAV2/CAPN2/AVPR1A	12
GO:0071496	BP	GO:0071496	cellular response to external stimulus	24/756	320/18723	0.00277854013174456	0.0177812693075189	0.0124038383961315	COL1A1/MMP7/AQP1/GJA1/SNAI2/IFI16/PTGER4/SOX9/PTPRC/VCAM1/GSTP1/UCP2/CYBA/TNFSF14/AXL/ENG/PIM1/AQP3/RRAGD/FOXO3/AIF1/CASP1/PPARA/AVPR1A	24
GO:0150063	BP	GO:0150063	visual system development	27/756	375/18723	0.0027860332347516	0.0178069904754822	0.0124217809403481	EFEMP1/PDGFRA/VIM/COL4A1/KLF4/PROM1/SOX9/SPRY1/CYP1B1/COL5A1/PROX1/LAMC3/FAT1/GPM6A/CRYAB/JAG1/COL5A2/C1QA/FBN1/SLC1A1/FZD5/NECTIN3/PDGFRB/BCL11B/TGFBR2/ACVR2B/EPHB1	27
GO:0010565	BP	GO:0010565	regulation of cellular ketone metabolic process	13/756	133/18723	0.00284323203620682	0.0181273724099455	0.0126452726197887	DKK3/ANXA1/CD74/FABP5/SOX9/ADM/PROX1/H6PD/TRIB3/CAV1/ACACB/PPARA/AVPR1A	13
GO:0046328	BP	GO:0046328	regulation of JNK cascade	13/756	133/18723	0.00284323203620682	0.0181273724099455	0.0126452726197887	CCL19/CCL21/FZD7/RASGRP1/GSTP1/DUSP10/CCR7/DACT1/RASSF2/TRAF5/CD27/PYCARD/EPHB1	13
GO:0032635	BP	GO:0032635	interleukin-6 production	15/756	165/18723	0.00285777062461086	0.0181667566720141	0.0126727462502479	CD74/POU2AF1/TYROBP/IL1RAP/TNFAIP3/CYBA/CLEC7A/HLA-B/KLF2/IRAK3/HGF/AIF1/CAPN2/F2R/PYCARD	15
GO:0032675	BP	GO:0032675	regulation of interleukin-6 production	15/756	165/18723	0.00285777062461086	0.0181667566720141	0.0126727462502479	CD74/POU2AF1/TYROBP/IL1RAP/TNFAIP3/CYBA/CLEC7A/HLA-B/KLF2/IRAK3/HGF/AIF1/CAPN2/F2R/PYCARD	15
GO:0003094	BP	GO:0003094	glomerular filtration	5/756	25/18723	0.00287067360599521	0.0181667566720141	0.0126727462502479	JCHAIN/GJA1/CYBA/TBC1D8B/F2R	5
GO:0010560	BP	GO:0010560	positive regulation of glycoprotein biosynthetic process	5/756	25/18723	0.00287067360599521	0.0181667566720141	0.0126727462502479	CCL19/CCL21/IGF1/SLC2A10/CCR7	5
GO:0099560	BP	GO:0099560	synaptic membrane adhesion	5/756	25/18723	0.00287067360599521	0.0181667566720141	0.0126727462502479	SPARCL1/IL1RAP/GPC4/SLITRK3/PTPRF	5
GO:1903959	BP	GO:1903959	regulation of anion transmembrane transport	5/756	25/18723	0.00287067360599521	0.0181667566720141	0.0126727462502479	RGS2/RGS4/CFTR/ACE2/ARL6IP5	5
GO:0006801	BP	GO:0006801	superoxide metabolic process	9/756	74/18723	0.00287600988642147	0.0181764344539215	0.0126794972667662	CRP/FBLN5/TYROBP/GSTP1/CYBA/CLEC7A/SLC1A1/FANCC/ITGB2	9
GO:0016525	BP	GO:0016525	negative regulation of angiogenesis	14/756	149/18723	0.00287929472816704	0.0181764344539215	0.0126794972667662	CXCL10/RGCC/THBS1/COL4A2/KLF4/ADAMTS1/THBS2/DCN/ALOX5/SPARC/SLC12A2/KLF2/EMILIN1/HLA-G	14
GO:0071346	BP	GO:0071346	cellular response to interferon-gamma	12/756	118/18723	0.00293255570716947	0.0184321004513257	0.0128578444736131	CCL19/CCL20/CCL2/HLA-DPA1/CCL21/VIM/CCL5/CCL4/AIF1/CASP1/CD58/XCL1	12
GO:0003203	BP	GO:0003203	endocardial cushion morphogenesis	6/756	36/18723	0.00293609046283331	0.0184321004513257	0.0128578444736131	SNAI2/SOX9/TMEM100/ROBO1/ENG/TGFBR2	6
GO:0051955	BP	GO:0051955	regulation of amino acid transport	6/756	36/18723	0.00293609046283331	0.0184321004513257	0.0128578444736131	RGS2/RGS4/SLC12A2/ACE2/ARL6IP5/AVPR1A	6
GO:1902229	BP	GO:1902229	regulation of intrinsic apoptotic signaling pathway in response to DNA damage	6/756	36/18723	0.00293609046283331	0.0184321004513257	0.0128578444736131	CD74/ACKR3/SNAI2/CD44/CXCL12/NACC2	6
GO:0002027	BP	GO:0002027	regulation of heart rate	11/756	103/18723	0.0029485607432866	0.0184321004513257	0.0128578444736131	RGS4/ADRA1A/ADM/CAV1/TPM1/DMD/SLC1A1/ANK2/TRPM4/PDE4D/AVPR1A	11
GO:0019233	BP	GO:0019233	sensory perception of pain	11/756	103/18723	0.0029485607432866	0.0184321004513257	0.0128578444736131	CXCR4/CCL2/LXN/FABP5/CXCL12/MME/TMEM100/EDNRB/NDN/F2R/EPHB1	11
GO:0030004	BP	GO:0030004	cellular monovalent inorganic cation homeostasis	11/756	103/18723	0.0029485607432866	0.0184321004513257	0.0128578444736131	C7/ATP1B3/CFTR/TTPA/SLC1A3/PPT1/SLC12A2/NEDD4L/TMEM106B/SLC9A8/AVPR1A	11
GO:0032760	BP	GO:0032760	positive regulation of tumor necrosis factor production	11/756	103/18723	0.0029485607432866	0.0184321004513257	0.0128578444736131	CCL19/THBS1/TYROBP/PTPRC/LY96/RASGRP1/CD2/CYBA/CLEC7A/FZD5/PYCARD	11
GO:0015804	BP	GO:0015804	neutral amino acid transport	7/756	48/18723	0.00295982232540299	0.0184582904382202	0.0128761140560268	RGS2/RGS4/SLC38A1/SLC1A1/ACE2/SLC1A4/SERINC5	7
GO:0001558	BP	GO:0001558	regulation of cell growth	29/756	414/18723	0.00295995215376843	0.0184582904382202	0.0128761140560268	CXCR4/SPP1/RGS2/FBLN5/GJA1/RGS4/CXCL12/SERPINE2/IGF1/FRZB/CRYAB/IGFBP7/ENPP1/CYBA/CISH/TMEM97/DPYSL2/SMAD7/PPT1/CLSTN1/NEDD4L/SLIT2/SGK2/SYT17/PPARA/EPB41L3/STK11/GOLGA4/AVPR1A	29
GO:0007160	BP	GO:0007160	cell-matrix adhesion	19/756	233/18723	0.00297559374142825	0.0185332849557244	0.0129284286495258	EPHA3/THBS1/CCL21/FBLN5/COL3A1/CD44/ITGBL1/SGCE/VCAM1/JAG1/S100A10/IQGAP1/COL16A1/CCR7/ITGB2/ITGAV/RHOD/EMILIN1/ITGA1	19
GO:0043010	BP	GO:0043010	camera-type eye development	24/756	322/18723	0.00300948261005588	0.0187216114795467	0.0130598012600407	EFEMP1/PDGFRA/VIM/COL4A1/KLF4/PROM1/SOX9/SPRY1/CYP1B1/PROX1/LAMC3/FAT1/GPM6A/CRYAB/JAG1/FBN1/SLC1A1/FZD5/NECTIN3/PDGFRB/BCL11B/TGFBR2/ACVR2B/EPHB1	24
GO:0071384	BP	GO:0071384	cellular response to corticosteroid stimulus	8/756	61/18723	0.00302237491019656	0.0187790227753546	0.0130998501689796	ANXA1/AQP1/DDIT4/GPER1/GSTP1/ZFP36/FOXO3/ZFP36L2	8
GO:0002705	BP	GO:0002705	positive regulation of leukocyte mediated immunity	13/756	134/18723	0.00303560537424645	0.0188383936421154	0.0131412660332805	HLA-DRA/TYROBP/PTPRC/RASGRP1/CLEC7A/HLA-B/HLA-F/FZD5/ITGB2/IL18/HLA-G/HLA-A/XCL1	13
GO:0048588	BP	GO:0048588	developmental cell growth	19/756	234/18723	0.00311994354003008	0.0193383683025323	0.0134900378100709	CXCR4/SPP1/RGS2/RGS4/SOX9/CXCL12/ADRA1A/IGF1/DPYSL2/IQGAP1/SMAD7/NEDD4L/SLIT2/SYT17/NDN/PPARA/TGFBR2/STK11/GOLGA4	19
GO:1901890	BP	GO:1901890	positive regulation of cell junction assembly	11/756	104/18723	0.00318019992672326	0.0196880493048109	0.0137339679011936	CUX2/THBS2/IL1RAP/CAV1/S100A10/SLITRK3/IQGAP1/COL16A1/CLSTN1/ACE2/EPHB1	11
GO:0007254	BP	GO:0007254	JNK cascade	15/756	167/18723	0.00320624375118567	0.0198253383215654	0.013829737823348	CCL19/CCL21/PTGER4/FZD7/RASGRP1/GSTP1/DUSP10/CCR7/DACT1/RASSF2/TRAF5/CD27/PYCARD/ARHGEF6/EPHB1	15
GO:2000181	BP	GO:2000181	negative regulation of blood vessel morphogenesis	14/756	151/18723	0.00325226714506334	0.0199517830697819	0.013917943012516	CXCL10/RGCC/THBS1/COL4A2/KLF4/ADAMTS1/THBS2/DCN/ALOX5/SPARC/SLC12A2/KLF2/EMILIN1/HLA-G	14
GO:0001991	BP	GO:0001991	regulation of systemic arterial blood pressure by circulatory renin-angiotensin	4/756	16/18723	0.00325393886974983	0.0199517830697819	0.013917943012516	CPA3/MME/ACE2/F2R	4
GO:0003198	BP	GO:0003198	epithelial to mesenchymal transition involved in endocardial cushion formation	4/756	16/18723	0.00325393886974983	0.0199517830697819	0.013917943012516	SNAI2/TMEM100/ENG/TGFBR2	4
GO:0010649	BP	GO:0010649	regulation of cell communication by electrical coupling	4/756	16/18723	0.00325393886974983	0.0199517830697819	0.013917943012516	GJA1/ANK3/CAV1/PDE4D	4
GO:0031268	BP	GO:0031268	pseudopodium organization	4/756	16/18723	0.00325393886974983	0.0199517830697819	0.013917943012516	CCL21/RAB25/CDC42EP3/CCR7	4
GO:0050965	BP	GO:0050965	detection of temperature stimulus involved in sensory perception of pain	4/756	16/18723	0.00325393886974983	0.0199517830697819	0.013917943012516	CXCR4/LXN/CXCL12/EPHB1	4
GO:1901163	BP	GO:1901163	regulation of trophoblast cell migration	4/756	16/18723	0.00325393886974983	0.0199517830697819	0.013917943012516	GJA1/ARHGDIB/TIMP1/SMURF2	4
GO:0034599	BP	GO:0034599	cellular response to oxidative stress	22/756	288/18723	0.00327603833706079	0.0200632885493114	0.0139957268829724	ANXA1/PDGFD/FBLN5/PDGFRA/AQP1/KLF4/CYP1B1/DHRS2/TNFAIP3/MMP2/TPM1/ALOX5/ARNTL/AXL/SLC1A1/FANCC/KLF2/HGF/FOXO3/AIF1/CHUK/ARL6IP5	22
GO:0008038	BP	GO:0008038	neuron recognition	7/756	49/18723	0.00333523028059313	0.020346573729069	0.0141933406488382	CXCR4/EPHA3/TNFRSF21/PALLD/ROBO1/NDN/YWHAZ	7
GO:0030195	BP	GO:0030195	negative regulation of blood coagulation	7/756	49/18723	0.00333523028059313	0.020346573729069	0.0141933406488382	THBS1/TSPAN8/PDGFRA/PLAT/SERPINE2/ANXA2/THBD	7
GO:0072091	BP	GO:0072091	regulation of stem cell proliferation	7/756	49/18723	0.00333523028059313	0.020346573729069	0.0141933406488382	EPCAM/GJA1/PTPRC/FBLN1/HMGB2/PIM1/VEGFC	7
GO:0002260	BP	GO:0002260	lymphocyte homeostasis	8/756	62/18723	0.00335007963857476	0.020346573729069	0.0141933406488382	CD74/TSC22D3/TNFRSF17/TNFAIP3/TNFSF14/MEF2C/CORO1A/DOCK10	8
GO:0032731	BP	GO:0032731	positive regulation of interleukin-1 beta production	8/756	62/18723	0.00335007963857476	0.020346573729069	0.0141933406488382	CCL19/IFI16/TYROBP/CLEC7A/FZD5/HK1/CASP1/PYCARD	8
GO:0045428	BP	GO:0045428	regulation of nitric oxide biosynthetic process	8/756	62/18723	0.00335007963857476	0.020346573729069	0.0141933406488382	HBB/KLF4/PTX3/CAV1/PTGIS/CLEC7A/KLF2/AIF1	8
GO:0060135	BP	GO:0060135	maternal process involved in female pregnancy	8/756	62/18723	0.00335007963857476	0.020346573729069	0.0141933406488382	SPP1/MMP7/RGS2/GJA1/AR/PAM/AKR1B1/EPOR	8
GO:0032411	BP	GO:0032411	positive regulation of transporter activity	12/756	120/18723	0.00336952406163052	0.020422810897426	0.01424652208936	CCL2/ANK3/FXYD2/ATP1B3/CFTR/HSPA2/STK39/CTSS/DMD/ANK2/SGK2/TMSB4X	12
GO:0070664	BP	GO:0070664	negative regulation of leukocyte proliferation	10/756	90/18723	0.00337060047195131	0.020422810897426	0.01424652208936	CRP/GPNMB/TNFRSF21/TYROBP/TNFAIP3/GSTP1/VSIG4/VTCN1/HLA-G/XCL1	10
GO:0001990	BP	GO:0001990	regulation of systemic arterial blood pressure by hormone	6/756	37/18723	0.00338679153482232	0.0204484021289743	0.0142643739926742	CPA3/MME/CYBA/ACE2/F2R/AVPR1A	6
GO:0003176	BP	GO:0003176	aortic valve development	6/756	37/18723	0.00338679153482232	0.0204484021289743	0.0142643739926742	SNAI2/SOX9/JAG1/ROBO1/SLIT2/EMILIN1	6
GO:0043368	BP	GO:0043368	positive T cell selection	6/756	37/18723	0.00338679153482232	0.0204484021289743	0.0142643739926742	CD74/PTPRC/DOCK2/CD3D/BCL11B/STK11	6
GO:0060669	BP	GO:0060669	embryonic placenta morphogenesis	5/756	26/18723	0.0034377388555656	0.0206538536585737	0.0144076926459895	SPINT2/ADM/FGFR2/LEF1/FZD5	5
GO:0097205	BP	GO:0097205	renal filtration	5/756	26/18723	0.0034377388555656	0.0206538536585737	0.0144076926459895	JCHAIN/GJA1/CYBA/TBC1D8B/F2R	5
GO:1905523	BP	GO:1905523	positive regulation of macrophage migration	5/756	26/18723	0.0034377388555656	0.0206538536585737	0.0144076926459895	THBS1/CCL5/C5AR1/MDK/CSF1R	5
GO:0001937	BP	GO:0001937	negative regulation of endothelial cell proliferation	9/756	76/18723	0.00345249964160692	0.0206538536585737	0.0144076926459895	RGCC/CCL2/THBS1/GJA1/CAV1/ALOX5/MEF2C/SPARC/CAV2	9
GO:0006809	BP	GO:0006809	nitric oxide biosynthetic process	9/756	76/18723	0.00345249964160692	0.0206538536585737	0.0144076926459895	HBB/KLF4/CYP1B1/PTX3/CAV1/PTGIS/CLEC7A/KLF2/AIF1	9
GO:0086001	BP	GO:0086001	cardiac muscle cell action potential	9/756	76/18723	0.00345249964160692	0.0206538536585737	0.0144076926459895	KCNN2/GJA1/ANK3/CAV1/DMD/FLNA/ANK2/NEDD4L/TRPM4	9
GO:0030509	BP	GO:0030509	BMP signaling pathway	14/756	152/18723	0.00345305356718643	0.0206538536585737	0.0144076926459895	GDF15/GPC3/FSTL3/TMEM100/CRIM1/LEF1/FSTL1/FBN1/SMAD7/ENG/BAMBI/SMURF2/SFRP5/ACVR2B	14
GO:1901343	BP	GO:1901343	negative regulation of vasculature development	14/756	152/18723	0.00345305356718643	0.0206538536585737	0.0144076926459895	CXCL10/RGCC/THBS1/COL4A2/KLF4/ADAMTS1/THBS2/DCN/ALOX5/SPARC/SLC12A2/KLF2/EMILIN1/HLA-G	14
GO:0048880	BP	GO:0048880	sensory system development	27/756	381/18723	0.00346208386302068	0.020683731797021	0.0144285350051298	EFEMP1/PDGFRA/VIM/COL4A1/KLF4/PROM1/SOX9/SPRY1/CYP1B1/COL5A1/PROX1/LAMC3/FAT1/GPM6A/CRYAB/JAG1/COL5A2/C1QA/FBN1/SLC1A1/FZD5/NECTIN3/PDGFRB/BCL11B/TGFBR2/ACVR2B/EPHB1	27
GO:0051896	BP	GO:0051896	regulation of protein kinase B signaling	16/756	185/18723	0.00347022584606041	0.0207082394492499	0.0144456310263675	CCL19/GDF15/THBS1/CCL21/KLF4/F3/GPER1/HCLS1/AXL/CCR7/ENG/IL18/SFRP5/HLA-G/PPARA/STK11	16
GO:0006937	BP	GO:0006937	regulation of muscle contraction	15/756	169/18723	0.00358890827143576	0.0213915625574183	0.0149223028128119	RGS2/ADRA1A/MYL9/PDE4B/GPER1/CAV1/TPM1/DMD/SMAD7/GUCY1A1/ACE2/ANK2/TRPM4/PDE4D/F2R	15
GO:1904019	BP	GO:1904019	epithelial cell apoptotic process	12/756	121/18723	0.00360692189022412	0.0214739623801264	0.0149797831910158	RGCC/CCL2/THBS1/GSN/TNFAIP3/GPER1/ZFP36/MDK/FOXO3/HLA-G/PPARA/TGFBR2	12
GO:0002062	BP	GO:0002062	chondrocyte differentiation	11/756	106/18723	0.00368727059844999	0.0218760984810818	0.0152603048525032	EFEMP1/SNAI2/SOX9/CHSY1/SMAD7/MDK/MEF2C/RUNX3/SLC39A14/TGFBI/TGFBR2	11
GO:0042116	BP	GO:0042116	macrophage activation	11/756	106/18723	0.00368727059844999	0.0218760984810818	0.0152603048525032	THBS1/CD74/TYROBP/PTPRC/C5AR1/C1QA/CD93/VSIG4/ITGB2/CTSC/AIF1	11
GO:1903707	BP	GO:1903707	negative regulation of hemopoiesis	11/756	106/18723	0.00368727059844999	0.0218760984810818	0.0152603048525032	ANXA1/CD74/FGL2/FSTL3/MAFB/FBN1/LRRC17/SMAD7/MDK/RUNX3/HLA-G	11
GO:0022617	BP	GO:0022617	extracellular matrix disassembly	8/756	63/18723	0.00370468485564409	0.0219540052832736	0.0153146509943693	MMP7/TPSAB1/MMP19/CTSK/MMP2/CTSS/ADAMTS5/LAMC1	8
GO:0045058	BP	GO:0045058	T cell selection	7/756	50/18723	0.00374586238970938	0.0220958465013237	0.0154135964361247	CD74/PTPRC/CCR7/DOCK2/CD3D/BCL11B/STK11	7
GO:0060425	BP	GO:0060425	lung morphogenesis	7/756	50/18723	0.00374586238970938	0.0220958465013237	0.0154135964361247	SOX9/SPRY1/FGFR2/TCF21/MAP2K1/FOXA1/TGFBR2	7
GO:0060688	BP	GO:0060688	regulation of morphogenesis of a branching structure	7/756	50/18723	0.00374586238970938	0.0220958465013237	0.0154135964361247	TACSTD2/SOX9/FGFR2/AR/MDK/LGR4/HGF	7
GO:1900047	BP	GO:1900047	negative regulation of hemostasis	7/756	50/18723	0.00374586238970938	0.0220958465013237	0.0154135964361247	THBS1/TSPAN8/PDGFRA/PLAT/SERPINE2/ANXA2/THBD	7
GO:0090130	BP	GO:0090130	tissue migration	26/756	365/18723	0.00380616043059877	0.0224257222612061	0.0156437108079178	TACSTD2/RGCC/ENPP2/ANXA1/THBS1/KLF4/ANXA3/ACTA2/RAB25/SOX9/CYP1B1/DCN/PROX1/VIL1/FSTL1/ROBO1/ZEB2/MEF2C/DUSP10/SPARC/SLIT2/TGFBR2/MCC/VEGFC/TMSB4X/PRKX	26
GO:0019730	BP	GO:0019730	antimicrobial humoral response	12/756	122/18723	0.00385761512027072	0.0227027957594807	0.0158369914358084	JCHAIN/CXCL10/CXCL6/CXCL8/LYZ/CXCL9/DEFB1/RNASE6/COLEC11/CXCL1/GATA6/HLA-A	12
GO:0032373	BP	GO:0032373	positive regulation of sterol transport	6/756	38/18723	0.00388699833036142	0.0227972007339046	0.0159028463546161	ABCG1/ANXA2/CAV1/LIPG/ABCA5/ABCA1	6
GO:0032376	BP	GO:0032376	positive regulation of cholesterol transport	6/756	38/18723	0.00388699833036142	0.0227972007339046	0.0159028463546161	ABCG1/ANXA2/CAV1/LIPG/ABCA5/ABCA1	6
GO:0046633	BP	GO:0046633	alpha-beta T cell proliferation	6/756	38/18723	0.00388699833036142	0.0227972007339046	0.0159028463546161	PTPRC/IL18/DOCK2/HLA-A/TGFBR2/XCL1	6
GO:0007229	BP	GO:0007229	integrin-mediated signaling pathway	11/756	107/18723	0.00396397185101501	0.0231955704432682	0.0161807406607762	ADAMTS1/COL3A1/ITGBL1/NEDD9/SLC2A10/TIMP1/COL16A1/ITGB2/ITGAV/FLNA/ITGA1	11
GO:1903557	BP	GO:1903557	positive regulation of tumor necrosis factor superfamily cytokine production	11/756	107/18723	0.00396397185101501	0.0231955704432682	0.0161807406607762	CCL19/THBS1/TYROBP/PTPRC/LY96/RASGRP1/CD2/CYBA/CLEC7A/FZD5/PYCARD	11
GO:0048469	BP	GO:0048469	cell maturation	15/756	171/18723	0.00400820681066408	0.0234276717348507	0.0163426496259087	SPINK1/CCL19/DEFB1/CCL21/CFTR/C1QA/EDNRB/AXL/TYMS/AKR1B1/CLEC7A/FZD5/KLF2/FOXO3/FOXA1	15
GO:0008064	BP	GO:0008064	regulation of actin polymerization or depolymerization	16/756	188/18723	0.00406187185760788	0.0236535722107581	0.0165002330328244	CCL21/GSN/CXCL12/CDC42EP3/TMSB10/VIL1/HCLS1/NCK2/SWAP70/CCR7/ADD3/CORO1A/SLIT2/GMFG/PYCARD/TMSB4X	16
GO:0003272	BP	GO:0003272	endocardial cushion formation	5/756	27/18723	0.0040809883248255	0.0236535722107581	0.0165002330328244	SNAI2/TMEM100/ROBO1/ENG/TGFBR2	5
GO:0010758	BP	GO:0010758	regulation of macrophage chemotaxis	5/756	27/18723	0.0040809883248255	0.0236535722107581	0.0165002330328244	THBS1/CCL5/C5AR1/MDK/CSF1R	5
GO:0031954	BP	GO:0031954	positive regulation of protein autophosphorylation	5/756	27/18723	0.0040809883248255	0.0236535722107581	0.0165002330328244	GPNMB/PDGFD/IQGAP1/RASSF2/VEGFC	5
GO:0032967	BP	GO:0032967	positive regulation of collagen biosynthetic process	5/756	27/18723	0.0040809883248255	0.0236535722107581	0.0165002330328244	RGCC/VIM/ENG/PDGFRB/F2R	5
GO:0042104	BP	GO:0042104	positive regulation of activated T cell proliferation	5/756	27/18723	0.0040809883248255	0.0236535722107581	0.0165002330328244	CD24/IGFBP2/IGF1/IL18/PYCARD	5
GO:0060512	BP	GO:0060512	prostate gland morphogenesis	5/756	27/18723	0.0040809883248255	0.0236535722107581	0.0165002330328244	SOX9/FGFR2/AR/CRIP1/FOXA1	5
GO:0080164	BP	GO:0080164	regulation of nitric oxide metabolic process	8/756	64/18723	0.00408762428378794	0.0236535722107581	0.0165002330328244	HBB/KLF4/PTX3/CAV1/PTGIS/CLEC7A/KLF2/AIF1	8
GO:0006919	BP	GO:0006919	activation of cysteine-type endopeptidase activity involved in apoptotic process	9/756	78/18723	0.00411605133286001	0.0236535722107581	0.0165002330328244	F3/LAPTM5/ROBO1/SLC1A1/IFT57/BEX3/F2R/LCK/PYCARD	9
GO:0034637	BP	GO:0034637	cellular carbohydrate biosynthetic process	9/756	78/18723	0.00411605133286001	0.0236535722107581	0.0165002330328244	PPP1R3C/IGF1/ENPP1/AGL/GYG2/IMPA2/AKR1B1/CSGALNACT1/NDST1	9
GO:0010224	BP	GO:0010224	response to UV-B	4/756	17/18723	0.004120686692198	0.0236535722107581	0.0165002330328244	MFAP4/MME/CRIP1/STK11	4
GO:0055119	BP	GO:0055119	relaxation of cardiac muscle	4/756	17/18723	0.004120686692198	0.0236535722107581	0.0165002330328244	RGS2/GSN/PDE4B/PDE4D	4
GO:0060263	BP	GO:0060263	regulation of respiratory burst	4/756	17/18723	0.004120686692198	0.0236535722107581	0.0165002330328244	JCHAIN/RAC2/CLEC7A/DUSP10	4
GO:0061450	BP	GO:0061450	trophoblast cell migration	4/756	17/18723	0.004120686692198	0.0236535722107581	0.0165002330328244	GJA1/ARHGDIB/TIMP1/SMURF2	4
GO:0070206	BP	GO:0070206	protein trimerization	4/756	17/18723	0.004120686692198	0.0236535722107581	0.0165002330328244	CD74/COL1A2/ALOX5AP/HLA-G	4
GO:2000696	BP	GO:2000696	regulation of epithelial cell differentiation involved in kidney development	4/756	17/18723	0.004120686692198	0.0236535722107581	0.0165002330328244	CD24/PROM1/WWTR1/PRKX	4
GO:0051960	BP	GO:0051960	regulation of nervous system development	30/756	443/18723	0.0041375496426781	0.0237238025373243	0.0165492242272195	CXCR4/SPP1/CUX2/TNFRSF21/THBS2/CXCL12/SERPINE2/IL1RAP/MME/HMGB2/GPER1/ARNTL/SLITRK3/ROBO1/IDH2/FAIM/MDK/DUSP10/PRKCH/HGF/CLSTN1/CTSC/SLIT2/MAP2K1/PLXNC1/NAP1L1/VEGFC/STK11/GOLGA4/EPHB1	30
GO:0045661	BP	GO:0045661	regulation of myoblast differentiation	7/756	51/18723	0.00419377271257465	0.02395277106398	0.0167089478416207	CXCL10/CXCL9/SOX9/ID3/MEF2C/MBNL3/IL18	7
GO:0045668	BP	GO:0045668	negative regulation of osteoblast differentiation	7/756	51/18723	0.00419377271257465	0.02395277106398	0.0167089478416207	SOX9/AREG/CRIM1/ID3/BAMBI/TRPM4/VEGFC	7
GO:0060043	BP	GO:0060043	regulation of cardiac muscle cell proliferation	7/756	51/18723	0.00419377271257465	0.02395277106398	0.0167089478416207	GJA1/FGFR2/MEF2C/PIM1/ZFPM2/GATA6/TGFBR2	7
GO:0007548	BP	GO:0007548	sex differentiation	21/756	276/18723	0.00419617409587477	0.02395277106398	0.0167089478416207	PDGFRA/ADAMTS1/SOX9/ARID5B/PTX3/FSTL3/HMGB2/TIPARP/SALL1/AR/AXL/BASP1/ZFPM2/GATA6/LGR4/FLNA/FOXO3/ADGRG1/TCF21/SLIT2/PDGFRB	21
GO:0023061	BP	GO:0023061	signal release	31/756	463/18723	0.00424432616766597	0.0242006851339886	0.0168818874674332	SPP1/SOX4/ANXA1/ACSL4/GJA1/CCL5/IL1RN/CXCL12/CFTR/ADRA1A/ADM/ABCG1/MCTP1/GPER1/ALOX5/UCP2/MYRIP/ARNTL/PPT1/MEF2C/RAB11FIP1/PRKCB/SLC30A1/ABCC4/TRPM4/SLC16A10/SYT17/F2R/ABCA1/PFKM/NADK	31
GO:0002832	BP	GO:0002832	negative regulation of response to biotic stimulus	11/756	108/18723	0.00425698401716577	0.0242189789922217	0.0168946488770514	IFI16/FGL2/TNFAIP3/SERPINB9/VSIG4/HLA-B/HLA-F/DUSP10/IRAK3/HLA-G/HLA-A	11
GO:0007173	BP	GO:0007173	epidermal growth factor receptor signaling pathway	11/756	108/18723	0.00425698401716577	0.0242189789922217	0.0168946488770514	EFEMP1/SOX9/AREG/GPER1/VIL1/NCK2/IQGAP1/RASSF2/ITGA1/PTPN3/RHBDF1	11
GO:0033273	BP	GO:0033273	response to vitamin	10/756	93/18723	0.00427483011016159	0.0242763753087524	0.0169346873367624	CXCL10/SPP1/COL1A1/SNAI2/CYP26A1/GSTP1/TYMS/PIM1/SPARC/AQP3	10
GO:0030832	BP	GO:0030832	regulation of actin filament length	16/756	189/18723	0.00427654446035962	0.0242763753087524	0.0169346873367624	CCL21/GSN/CXCL12/CDC42EP3/TMSB10/VIL1/HCLS1/NCK2/SWAP70/CCR7/ADD3/CORO1A/SLIT2/GMFG/PYCARD/TMSB4X	16
GO:2000249	BP	GO:2000249	regulation of actin cytoskeleton reorganization	6/756	39/18723	0.00443987405690234	0.0251478391333496	0.0175426021184033	PDGFRA/HCLS1/ARHGDIB/MDK/CSF1R/GMFG	6
GO:2000516	BP	GO:2000516	positive regulation of CD4-positive, alpha-beta T cell activation	6/756	39/18723	0.00443987405690234	0.0251478391333496	0.0175426021184033	CCL19/HLA-DRA/ANXA1/IL18/TGFBR2/XCL1	6
GO:0046394	BP	GO:0046394	carboxylic acid biosynthetic process	23/756	314/18723	0.00448996632874681	0.0253503507135075	0.0176838699250026	ANXA1/PTGDS/CD74/FABP5/CYP2D6/RBP1/PSAT1/PROX1/TRIB3/ALOX5AP/LIPG/GSTP1/ACACB/ALOX5/PTGIS/UGDH/SLC1A3/GLUD2/MTRR/MTHFD2L/SERINC5/SHMT2/AVPR1A	23
GO:0002790	BP	GO:0002790	peptide secretion	19/756	242/18723	0.00449865278587329	0.0253503507135075	0.0176838699250026	SOX4/ANXA1/ACSL4/CD74/GJA1/CCL5/IL1RN/CFTR/ABCG1/GPER1/ALOX5/UCP2/MYRIP/ARNTL/TRPM4/SLC16A10/ABCA1/PFKM/NADK	19
GO:0032507	BP	GO:0032507	maintenance of protein location in cell	8/756	65/18723	0.00450035488671319	0.0253503507135075	0.0176838699250026	GJA1/GSN/ANK3/SRGN/CAV1/TMSB10/HK1/TMSB4X	8
GO:1902475	BP	GO:1902475	L-alpha-amino acid transmembrane transport	8/756	65/18723	0.00450035488671319	0.0253503507135075	0.0176838699250026	RGS2/RGS4/SLC38A1/SLC1A3/SLC1A1/ACE2/SLC1A4/ARL6IP5	8
GO:1905330	BP	GO:1905330	regulation of morphogenesis of an epithelium	8/756	65/18723	0.00450035488671319	0.0253503507135075	0.0176838699250026	TACSTD2/CXCL10/GJA1/SOX9/AR/MDK/LGR4/HGF	8
GO:0031349	BP	GO:0031349	positive regulation of defense response	21/756	278/18723	0.00455727827850821	0.0256428193804974	0.0178878898978478	FABP4/GJA1/IFI16/PTGER4/CCL5/TYROBP/RASGRP1/PLA2G7/HMGB2/ALOX5AP/CYBA/CLEC7A/MDK/HLA-F/MEF2C/CCR7/GPRC5B/IL18/CTSC/HLA-G/PYCARD	21
GO:0032414	BP	GO:0032414	positive regulation of ion transmembrane transporter activity	11/756	109/18723	0.00456697199053832	0.0256691868678722	0.0179062833008526	CCL2/ANK3/FXYD2/ATP1B3/CFTR/HSPA2/STK39/CTSS/DMD/ANK2/TMSB4X	11
GO:0051017	BP	GO:0051017	actin filament bundle assembly	14/756	157/18723	0.00461443380672894	0.0258279852931864	0.0180170577327052	TACSTD2/RGCC/PTGER4/MARCKS/NEDD9/VIL1/TPM1/DPYSL3/S100A10/SWAP70/EZR/FLNA/RHOD/AIF1	14
GO:0016485	BP	GO:0016485	protein processing	18/756	225/18723	0.00461523537902716	0.0258279852931864	0.0180170577327052	THBS1/GAS1/GSN/F3/IFI16/PLAT/CPA3/SERPINE2/CPE/MME/SRGN/CTSS/SPON1/ACE2/CASP1/CAPN2/PYCARD/FAM111A	18
GO:0030316	BP	GO:0030316	osteoclast differentiation	10/756	94/18723	0.00461537934618782	0.0258279852931864	0.0180170577327052	GPR183/TYROBP/GPC3/FSTL3/ANXA2/MAFB/FBN1/LRRC17/CSF1R/RASSF2	10
GO:0045185	BP	GO:0045185	maintenance of protein location	10/756	94/18723	0.00461537934618782	0.0258279852931864	0.0180170577327052	GJA1/GSN/ANK3/SRGN/CAV1/TMSB10/FBN1/FLNA/HK1/TMSB4X	10
GO:0043090	BP	GO:0043090	amino acid import	7/756	52/18723	0.00468104150786221	0.0261383646724419	0.0182335718406237	RGS2/RGS4/SLC1A3/SLC1A1/ACE2/SLC1A4/ARL6IP5	7
GO:0060071	BP	GO:0060071	Wnt signaling pathway, planar cell polarity pathway	7/756	52/18723	0.00468104150786221	0.0261383646724419	0.0182335718406237	FZD7/GPC3/GPC4/DAB2/DACT1/FZD6/SMURF2	7
GO:1904375	BP	GO:1904375	regulation of protein localization to cell periphery	12/756	125/18723	0.00469478705920862	0.0261835252026393	0.0182650748738866	LGALS3/EPHA3/PID1/GPC4/GPER1/VIL1/AR/DAB2/PRKCH/EZR/EPB41L2/LZTFL1	12
GO:0034341	BP	GO:0034341	response to interferon-gamma	13/756	141/18723	0.00469934513976359	0.0261835252026393	0.0182650748738866	CCL19/CCL20/CCL2/HLA-DPA1/CD74/CCL21/VIM/CCL5/CCL4/AIF1/CASP1/CD58/XCL1	13
GO:0001654	BP	GO:0001654	eye development	26/756	371/18723	0.00470838432079209	0.0262054050253857	0.0182803377767081	EFEMP1/PDGFRA/VIM/COL4A1/KLF4/PROM1/SOX9/SPRY1/CYP1B1/COL5A1/PROX1/LAMC3/FAT1/GPM6A/CRYAB/JAG1/COL5A2/FBN1/SLC1A1/FZD5/NECTIN3/PDGFRB/BCL11B/TGFBR2/ACVR2B/EPHB1	26
GO:0030041	BP	GO:0030041	actin filament polymerization	16/756	191/18723	0.00473376585981311	0.026318095224948	0.0183589480828692	CCL21/GSN/CDC42EP3/TMSB10/VIL1/HCLS1/NCK2/CCR7/ADD3/CORO1A/SLIT2/AIF1/GMFG/PYCARD/TMSB4X/MICALL2	16
GO:0062012	BP	GO:0062012	regulation of small molecule metabolic process	24/756	334/18723	0.00476232806481092	0.0264482054823627	0.0184497102539348	DKK3/ANXA1/CD74/SNAI2/FABP5/PPP1R3C/DDIT4/SOX9/IGF1/ADM/PROX1/ABCG1/PID1/H6PD/TRIB3/GPER1/CAV1/ENPP1/ACACB/NNMT/SDHAF3/PPARA/TMSB4X/AVPR1A	24
GO:0002313	BP	GO:0002313	mature B cell differentiation involved in immune response	5/756	28/18723	0.00480577487902555	0.0265456918425485	0.0185177146824521	GPR183/POU2AF1/ITM2A/LGALS1/DOCK10	5
GO:0002507	BP	GO:0002507	tolerance induction	5/756	28/18723	0.00480577487902555	0.0265456918425485	0.0185177146824521	TNFAIP3/HLA-B/IRAK3/HLA-G/TGFBR2	5
GO:0010714	BP	GO:0010714	positive regulation of collagen metabolic process	5/756	28/18723	0.00480577487902555	0.0265456918425485	0.0185177146824521	RGCC/VIM/ENG/PDGFRB/F2R	5
GO:0061082	BP	GO:0061082	myeloid leukocyte cytokine production	5/756	28/18723	0.00480577487902555	0.0265456918425485	0.0185177146824521	CD74/LAPTM5/GPRC5B/IRAK3/HLA-G	5
GO:1903020	BP	GO:1903020	positive regulation of glycoprotein metabolic process	5/756	28/18723	0.00480577487902555	0.0265456918425485	0.0185177146824521	CCL19/CCL21/IGF1/SLC2A10/CCR7	5
GO:0051495	BP	GO:0051495	positive regulation of cytoskeleton organization	18/756	226/18723	0.00483175469334356	0.0266604677697299	0.0185977799482047	RGCC/CCL21/GSN/STMN2/CDC42EP3/PROX1/VIL1/TPM1/HCLS1/NCK2/S100A10/SWAP70/CCR7/CORO1A/FLNA/GMFG/NAV3/PYCARD	18
GO:0016053	BP	GO:0016053	organic acid biosynthetic process	23/756	316/18723	0.00484599347037766	0.0267102822894149	0.0186325295063644	ANXA1/PTGDS/CD74/FABP5/CYP2D6/RBP1/PSAT1/PROX1/TRIB3/ALOX5AP/LIPG/GSTP1/ACACB/ALOX5/PTGIS/UGDH/SLC1A3/GLUD2/MTRR/MTHFD2L/SERINC5/SHMT2/AVPR1A	23
GO:0048145	BP	GO:0048145	regulation of fibroblast proliferation	9/756	80/18723	0.0048752217710734	0.0268137197409037	0.0187046852906442	CD74/PDGFD/PDGFRA/AQP1/S100A6/IGF1/ANXA2/GSTP1/PDGFRB	9
GO:0120193	BP	GO:0120193	tight junction organization	9/756	80/18723	0.0048752217710734	0.0268137197409037	0.0187046852906442	GJA1/CLDN10/SNAI2/PECAM1/PRKCH/FZD5/SVEP1/CLDN15/MICALL2	9
GO:1902905	BP	GO:1902905	positive regulation of supramolecular fiber organization	17/756	209/18723	0.00492723575086157	0.0270707507598246	0.0188839847077077	RGCC/CCL21/GSN/STMN2/CDC42EP3/PROX1/VIL1/TPM1/NCK2/S100A10/SWAP70/CCR7/CORO1A/FLNA/GMFG/NAV3/PYCARD	17
GO:0019229	BP	GO:0019229	regulation of vasoconstriction	8/756	66/18723	0.00494435443890255	0.02707773595493	0.0188888574324696	GJA1/ADRA1A/ADM/CAV1/ACE2/TRPM4/F2R/AVPR1A	8
GO:0042093	BP	GO:0042093	T-helper cell differentiation	8/756	66/18723	0.00494435443890255	0.02707773595493	0.0188888574324696	CCL19/HLA-DRA/ANXA1/GPR183/PTGER4/LEF1/SMAD7/IL18	8
GO:0071300	BP	GO:0071300	cellular response to retinoic acid	8/756	66/18723	0.00494435443890255	0.02707773595493	0.0188888574324696	COL1A1/EPHA3/AQP1/KLF4/FZD7/SOX9/FGFR2/ABCA1	8
GO:0006942	BP	GO:0006942	regulation of striated muscle contraction	10/756	95/18723	0.00497690545940065	0.0271689216026494	0.0189524666168758	RGS2/ADRA1A/PDE4B/CAV1/DMD/SMAD7/ACE2/ANK2/TRPM4/PDE4D	10
GO:0050764	BP	GO:0050764	regulation of phagocytosis	10/756	95/18723	0.00497690545940065	0.0271689216026494	0.0189524666168758	CCL2/PTPRC/PTX3/RAB31/CYBA/CLEC7A/FCER1G/ITGAV/DOCK2/PYCARD	10
GO:1901379	BP	GO:1901379	regulation of potassium ion transmembrane transport	10/756	95/18723	0.00497690545940065	0.0271689216026494	0.0189524666168758	KCNN2/RGS4/ANK3/FXYD2/ATP1B3/STK39/CAV1/FLNA/ANK2/NEDD4L	10
GO:2000045	BP	GO:2000045	regulation of G1/S transition of mitotic cell cycle	13/756	142/18723	0.00498759228772563	0.0271982958158315	0.0189729574483807	RGCC/GPNMB/CCL2/SOX4/ANXA1/KLF4/ADAMTS1/CCND2/NACC2/DACT1/AIF1/CDK2AP2/CCND3	13
GO:0019058	BP	GO:0019058	viral life cycle	23/756	317/18723	0.00503262619683617	0.0274147097608737	0.019123923251471	CXCR4/CXCL8/CCL2/TRIM22/CD74/GSN/IFI16/CCL5/ISG20/PROX1/PTX3/CAV1/APOBEC3G/AXL/LGALS1/CLEC4M/ITGAV/NR5A2/ACE2/CAV2/PPARA/CXCR6/FAM111A	23
GO:0045429	BP	GO:0045429	positive regulation of nitric oxide biosynthetic process	6/756	40/18723	0.00504859819002602	0.0274433874041075	0.0191439281704732	HBB/KLF4/PTX3/CLEC7A/KLF2/AIF1	6
GO:0072210	BP	GO:0072210	metanephric nephron development	6/756	40/18723	0.00504859819002602	0.0274433874041075	0.0191439281704732	PDGFRA/SOX9/SALL1/LGR4/TCF21/PDGFRB	6
GO:0002283	BP	GO:0002283	neutrophil activation involved in immune response	4/756	18/18723	0.00513085545726951	0.02768501586733	0.0193124830895784	ANXA3/TYROBP/FCER1G/ITGB2	4
GO:0002643	BP	GO:0002643	regulation of tolerance induction	4/756	18/18723	0.00513085545726951	0.02768501586733	0.0193124830895784	HLA-B/IRAK3/HLA-G/TGFBR2	4
GO:0030206	BP	GO:0030206	chondroitin sulfate biosynthetic process	4/756	18/18723	0.00513085545726951	0.02768501586733	0.0193124830895784	UGDH/CHSY1/CSGALNACT1/CHST15	4
GO:0032634	BP	GO:0032634	interleukin-5 production	4/756	18/18723	0.00513085545726951	0.02768501586733	0.0193124830895784	TNFRSF21/IL1RAP/LEF1/PDE4D	4
GO:0032674	BP	GO:0032674	regulation of interleukin-5 production	4/756	18/18723	0.00513085545726951	0.02768501586733	0.0193124830895784	TNFRSF21/IL1RAP/LEF1/PDE4D	4
GO:0060438	BP	GO:0060438	trachea development	4/756	18/18723	0.00513085545726951	0.02768501586733	0.0193124830895784	SOX9/LEF1/MAP2K1/TGFBR2	4
GO:0060602	BP	GO:0060602	branch elongation of an epithelium	4/756	18/18723	0.00513085545726951	0.02768501586733	0.0193124830895784	SOX9/SPRY1/AREG/FGFR2	4
GO:1903169	BP	GO:1903169	regulation of calcium ion transmembrane transport	14/756	159/18723	0.00515951414669496	0.0278103780399142	0.0193999330968208	CXCL10/CXCL9/GEM/HSPA2/PDE4B/GPER1/CYBA/DMD/CORO1A/ANK2/PDE4D/AHNAK/F2R/XCL1	14
GO:0045637	BP	GO:0045637	regulation of myeloid cell differentiation	17/756	210/18723	0.00516632011474485	0.0278178118783425	0.0194051187857013	CD74/GPR171/TYROBP/EVI2B/FSTL3/HMGB2/JAG1/MAFB/HCLS1/LEF1/ZFP36/FBN1/LRRC17/MEF2C/FAXDC2/FOXO3/RASSF2	17
GO:0045744	BP	GO:0045744	negative regulation of G protein-coupled receptor signaling pathway	7/756	53/18723	0.00520977035515093	0.0280223324664257	0.0195477880338518	CXCL8/RGS2/RGS4/CCL5/ADM/PDE4B/HTR2B	7
GO:0050728	BP	GO:0050728	negative regulation of inflammatory response	15/756	176/18723	0.00523357374127644	0.0281208584882422	0.0196165177083924	KLF4/PTGER4/IGF1/PTPRC/TNFAIP3/GPER1/GSTP1/ALOX5/PTGIS/ZFP36/MDK/DUSP10/HGF/FNDC4/PPARA	15
GO:0090288	BP	GO:0090288	negative regulation of cellular response to growth factor stimulus	11/756	111/18723	0.00524059017976285	0.028129073572214	0.0196222483776847	THBS1/SPRY1/DCN/FSTL3/CRIM1/FBN1/SMAD7/BAMBI/SMURF2/SLIT2/EMILIN1	11
GO:0006865	BP	GO:0006865	amino acid transport	13/756	143/18723	0.00528985674844411	0.028323634757895	0.0197579701568001	RGS2/GJA1/RGS4/SLC38A1/SLC1A3/SLC1A1/SLC12A2/ACE2/SLC16A10/SLC1A4/SERINC5/ARL6IP5/AVPR1A	13
GO:0046209	BP	GO:0046209	nitric oxide metabolic process	9/756	81/18723	0.00529341437730461	0.028323634757895	0.0197579701568001	HBB/KLF4/CYP1B1/PTX3/CAV1/PTGIS/CLEC7A/KLF2/AIF1	9
GO:0048144	BP	GO:0048144	fibroblast proliferation	9/756	81/18723	0.00529341437730461	0.028323634757895	0.0197579701568001	CD74/PDGFD/PDGFRA/AQP1/S100A6/IGF1/ANXA2/GSTP1/PDGFRB	9
GO:0048565	BP	GO:0048565	digestive tract development	12/756	127/18723	0.00532929489073657	0.0284858869759287	0.0198711538816005	CXCL8/PDGFRA/FGFR2/SALL1/EDNRB/TYMS/DACT1/GATA6/LGR4/TCF21/SFRP5/TGFBR2	12
GO:0030510	BP	GO:0030510	regulation of BMP signaling pathway	10/756	96/18723	0.00536027242502434	0.0285918381380591	0.0199450631774004	GPC3/FSTL3/CRIM1/FSTL1/FBN1/SMAD7/ENG/BAMBI/SMURF2/SFRP5	10
GO:1901655	BP	GO:1901655	cellular response to ketone	10/756	96/18723	0.00536027242502434	0.0285918381380591	0.0199450631774004	SPP1/AQP1/KLF4/PTGER4/DDIT4/CFTR/AR/AKR1B1/KLF2/FOXO3	10
GO:0032890	BP	GO:0032890	regulation of organic acid transport	8/756	67/18723	0.00542111901646422	0.0288563406836922	0.0201295745738962	THBS1/RGS2/RGS4/SLC12A2/ACE2/PPARA/ARL6IP5/AVPR1A	8
GO:2000514	BP	GO:2000514	regulation of CD4-positive, alpha-beta T cell activation	8/756	67/18723	0.00542111901646422	0.0288563406836922	0.0201295745738962	CCL19/HLA-DRA/ANXA1/SMAD7/RUNX3/IL18/TGFBR2/XCL1	8
GO:0010631	BP	GO:0010631	epithelial cell migration	25/756	357/18723	0.00556349203283834	0.0295834648966072	0.0206368010870844	TACSTD2/RGCC/ENPP2/ANXA1/THBS1/KLF4/ANXA3/RAB25/SOX9/CYP1B1/DCN/PROX1/VIL1/FSTL1/ROBO1/ZEB2/MEF2C/DUSP10/SPARC/SLIT2/TGFBR2/MCC/VEGFC/TMSB4X/PRKX	25
GO:0001676	BP	GO:0001676	long-chain fatty acid metabolic process	11/756	112/18723	0.00560560385664828	0.0296547339720853	0.0206865168908093	CYP2C19/PTGDS/ACSL4/CYP2D6/CYP1B1/GSTP1/PLA2G4C/ALOX5/PTGIS/PAM/CYP4F3	11
GO:0002821	BP	GO:0002821	positive regulation of adaptive immune response	11/756	112/18723	0.00560560385664828	0.0296547339720853	0.0206865168908093	HLA-DRA/PTPRC/CLEC7A/HLA-B/HLA-F/FZD5/IL18/HLA-G/HLA-A/XCL1/PYCARD	11
GO:0001773	BP	GO:0001773	myeloid dendritic cell activation	5/756	29/18723	0.00561739108210981	0.0296547339720853	0.0206865168908093	DHRS2/CD2/DOCK2/TGFBR2/PYCARD	5
GO:0032366	BP	GO:0032366	intracellular sterol transport	5/756	29/18723	0.00561739108210981	0.0296547339720853	0.0206865168908093	ABCG1/ANXA2/PIP4K2A/NPC2/ABCA1	5
GO:0032367	BP	GO:0032367	intracellular cholesterol transport	5/756	29/18723	0.00561739108210981	0.0296547339720853	0.0206865168908093	ABCG1/ANXA2/PIP4K2A/NPC2/ABCA1	5
GO:0048679	BP	GO:0048679	regulation of axon regeneration	5/756	29/18723	0.00561739108210981	0.0296547339720853	0.0206865168908093	SPP1/KLF4/FLNA/PTPRF/MAP2K1	5
GO:1902230	BP	GO:1902230	negative regulation of intrinsic apoptotic signaling pathway in response to DNA damage	5/756	29/18723	0.00561739108210981	0.0296547339720853	0.0206865168908093	CD74/ACKR3/SNAI2/CD44/CXCL12	5
GO:0009749	BP	GO:0009749	response to glucose	17/756	212/18723	0.00567291827888748	0.0299170566847502	0.0208695076818072	SOX4/THBS1/GJA1/CFTR/TXNIP/ABCG1/COL6A2/GPER1/UCP2/CYBA/LGALS1/FOXO3/SLC39A14/ZNF236/TRPM4/TGFBR2/NADK	17
GO:0007568	BP	GO:0007568	aging	24/756	339/18723	0.00571003027785733	0.0299424314276736	0.0208872085672233	MMP7/COL4A2/IGFBP2/ADRA1A/DCN/ADM/MME/VCAM1/CRYAB/UCP2/C1QA/EDNRB/ARNTL/TIMP1/TYMS/GNAO1/SLC12A2/FOXO3/CTSC/MAP2K1/PDGFRB/HLA-G/PRELP/TGFBR2	24
GO:0050856	BP	GO:0050856	regulation of T cell receptor signaling pathway	6/756	41/18723	0.00571635573152252	0.0299424314276736	0.0208872085672233	LGALS3/LAPTM5/TRAT1/CCR7/EZR/LCK	6
GO:0055023	BP	GO:0055023	positive regulation of cardiac muscle tissue growth	6/756	41/18723	0.00571635573152252	0.0299424314276736	0.0208872085672233	IGF1/FGFR2/MEF2C/PIM1/ZFPM2/GATA6	6
GO:1904407	BP	GO:1904407	positive regulation of nitric oxide metabolic process	6/756	41/18723	0.00571635573152252	0.0299424314276736	0.0208872085672233	HBB/KLF4/PTX3/CLEC7A/KLF2/AIF1	6
GO:1905314	BP	GO:1905314	semi-lunar valve development	6/756	41/18723	0.00571635573152252	0.0299424314276736	0.0208872085672233	SNAI2/SOX9/JAG1/ROBO1/SLIT2/EMILIN1	6
GO:1905521	BP	GO:1905521	regulation of macrophage migration	6/756	41/18723	0.00571635573152252	0.0299424314276736	0.0208872085672233	THBS1/CCL5/C5AR1/MDK/CSF1R/EMILIN1	6
GO:0042391	BP	GO:0042391	regulation of membrane potential	29/756	434/18723	0.00571861887781749	0.0299424314276736	0.0208872085672233	KCNN2/GJA1/CUX2/RGS4/ANK3/GPR88/ATP1B3/CFTR/ADRA1A/DCN/PID1/GABRP/GPER1/CAV1/UCP2/DMD/SMAD7/MEF2C/MLLT11/FLNA/BNIP3L/CACNA1H/ANK2/NEDD4L/TRPM4/CASP1/PTPN3/CLIC1/ARL6IP5	29
GO:0008625	BP	GO:0008625	extrinsic apoptotic signaling pathway via death domain receptors	9/756	82/18723	0.00573884257653147	0.0299565244880859	0.0208970395888921	LGALS3/THBS1/TNFAIP3/HMGB2/TIMP3/FAIM/PEA15/HGF/BEX3	9
GO:0043242	BP	GO:0043242	negative regulation of protein-containing complex disassembly	9/756	82/18723	0.00573884257653147	0.0299565244880859	0.0208970395888921	GSN/STMN2/MID1/VIL1/HDGFL3/SWAP70/ADD3/IRAK3/NAV3	9
GO:2001057	BP	GO:2001057	reactive nitrogen species metabolic process	9/756	82/18723	0.00573884257653147	0.0299565244880859	0.0208970395888921	HBB/KLF4/CYP1B1/PTX3/CAV1/PTGIS/CLEC7A/KLF2/AIF1	9
GO:0061572	BP	GO:0061572	actin filament bundle organization	14/756	161/18723	0.00575533401118482	0.0299861772580261	0.0209177247357157	TACSTD2/RGCC/PTGER4/MARCKS/NEDD9/VIL1/TPM1/DPYSL3/S100A10/SWAP70/EZR/FLNA/RHOD/AIF1	14
GO:0016032	BP	GO:0016032	viral process	28/756	415/18723	0.00575936691107558	0.0299861772580261	0.0209177247357157	CXCR4/CRP/CXCL8/CCL2/TRIM22/CD74/GSN/IFI16/CCL5/ISG20/PROX1/PTX3/CAV1/APOBEC3G/LEF1/ZFP36/AXL/LGALS1/CLEC4M/CCL4/ITGAV/NR5A2/ACE2/CAV2/PPARA/CXCR6/FAM111A/MON1B	28
GO:0070167	BP	GO:0070167	regulation of biomineral tissue development	10/756	97/18723	0.00576635612405621	0.0299861772580261	0.0209177247357157	MGP/SOX9/CFTR/ASPN/SRGN/ENPP1/ALOX5/MEF2C/TRPM4/ACVR2B	10
GO:0030073	BP	GO:0030073	insulin secretion	16/756	195/18723	0.00576792250807915	0.0299861772580261	0.0209177247357157	SOX4/ANXA1/ACSL4/GJA1/CCL5/IL1RN/CFTR/ABCG1/GPER1/ALOX5/UCP2/MYRIP/ARNTL/TRPM4/PFKM/NADK	16
GO:0086002	BP	GO:0086002	cardiac muscle cell action potential involved in contraction	7/756	54/18723	0.00578207719925154	0.0300293087369436	0.020947812345606	KCNN2/GJA1/CAV1/FLNA/ANK2/NEDD4L/TRPM4	7
GO:0009266	BP	GO:0009266	response to temperature stimulus	15/756	178/18723	0.00580161959130621	0.0301003056933559	0.0209973383248106	CXCR4/CXCL10/LXN/THBS1/CXCL12/IGF1/HSPA2/ADM/IGFBP7/HTR2B/TGFB1I1/UCP2/DNAJC3/IER5/EPHB1	15
GO:0002294	BP	GO:0002294	CD4-positive, alpha-beta T cell differentiation involved in immune response	8/756	68/18723	0.00593216041841111	0.0306534821620719	0.0213832225608473	CCL19/HLA-DRA/ANXA1/GPR183/PTGER4/LEF1/SMAD7/IL18	8
GO:0009988	BP	GO:0009988	cell-cell recognition	8/756	68/18723	0.00593216041841111	0.0306534821620719	0.0213832225608473	CCL19/LGALS3/CCL21/NCK2/CLEC4M/CCR7/DOCK2/EPHB1	8
GO:0042267	BP	GO:0042267	natural killer cell mediated cytotoxicity	8/756	68/18723	0.00593216041841111	0.0306534821620719	0.0213832225608473	RASGRP1/SERPINB9/HLA-B/HLA-F/CORO1A/IL18/HLA-G/HLA-A	8
GO:1902305	BP	GO:1902305	regulation of sodium ion transmembrane transport	8/756	68/18723	0.00593216041841111	0.0306534821620719	0.0213832225608473	ANK3/FXYD2/ATP1B3/STK39/DMD/FXYD5/NEDD4L/PTPN3	8
GO:0015849	BP	GO:0015849	organic acid transport	22/756	303/18723	0.00594840053819692	0.0307064462827768	0.0214201692142417	FABP4/ANXA1/THBS1/SLCO1B3/ACSL4/RGS2/GJA1/FABP5/RGS4/SLC38A1/SLC5A6/SLC1A3/SLC1A1/SLC12A2/ABCC4/ACE2/SLC16A10/SLC1A4/PPARA/SERINC5/ARL6IP5/AVPR1A	22
GO:0044344	BP	GO:0044344	cellular response to fibroblast growth factor stimulus	11/756	113/18723	0.0059903591549266	0.0308919326238971	0.0215495605732137	CXCL8/CCL2/COL1A1/THBS1/CD44/SPRY1/CCL5/FGFR2/ZFP36/NDST1/ZFP36L2	11
GO:0032412	BP	GO:0032412	regulation of ion transmembrane transporter activity	20/756	267/18723	0.00607823277586759	0.0313135891548716	0.0218436992749243	CCL2/GEM/ANK3/FXYD2/ATP1B3/CFTR/HSPA2/STK39/PDE4B/CAV1/CTSS/DMD/MEF2C/ANK2/FXYD5/NEDD4L/PDE4D/AHNAK/PTPN3/TMSB4X	20
GO:0010950	BP	GO:0010950	positive regulation of endopeptidase activity	15/756	179/18723	0.00610372947848892	0.0314133707898938	0.0219133048387517	GSN/F3/IFI16/GPER1/LAPTM5/ROBO1/CLEC7A/SLC1A1/IFT57/BEX3/CASP1/F2R/LCK/PYCARD/ARL6IP5	15
GO:0090132	BP	GO:0090132	epithelium migration	25/756	360/18723	0.00617127786475844	0.0317291578081763	0.0221335912015884	TACSTD2/RGCC/ENPP2/ANXA1/THBS1/KLF4/ANXA3/RAB25/SOX9/CYP1B1/DCN/PROX1/VIL1/FSTL1/ROBO1/ZEB2/MEF2C/DUSP10/SPARC/SLIT2/TGFBR2/MCC/VEGFC/TMSB4X/PRKX	25
GO:0030900	BP	GO:0030900	forebrain development	26/756	379/18723	0.00618379325854367	0.0317616475383716	0.0221562553520439	CXCR4/AQP1/ATF5/ANXA3/COL3A1/LAMB1/CXCL12/TYROBP/FGFR2/PROX1/BTG2/SALL1/LEF1/AXL/ROBO1/MDK/GNAO1/FLNA/TACC1/ADGRG1/NDST1/SLIT2/CDH1/BCL11B/TRAPPC9/AVPR1A	26
GO:0070301	BP	GO:0070301	cellular response to hydrogen peroxide	10/756	98/18723	0.00619604344057182	0.0317927113877589	0.0221779248381249	ANXA1/PDGFD/AQP1/KLF4/CYP1B1/TNFAIP3/AXL/KLF2/HGF/FOXO3	10
GO:0043367	BP	GO:0043367	CD4-positive, alpha-beta T cell differentiation	9/756	83/18723	0.00621264586117664	0.0318460226843915	0.0222151136741232	CCL19/HLA-DRA/ANXA1/GPR183/PTGER4/LEF1/SMAD7/RUNX3/IL18	9
GO:0007189	BP	GO:0007189	adenylate cyclase-activating G protein-coupled receptor signaling pathway	13/756	146/18723	0.0062855521816724	0.0319595669973646	0.0222943197917834	CXCL10/CXCL9/PTGER4/ADRA1A/ADM/PDE4B/GPER1/ADGRE5/LGR4/ADGRG1/ADGRG6/PDE4D/ABCA1	13
GO:0032616	BP	GO:0032616	interleukin-13 production	4/756	19/18723	0.00629432361055441	0.0319595669973646	0.0222943197917834	TNFRSF21/IL1RAP/LEF1/IL18	4
GO:0032656	BP	GO:0032656	regulation of interleukin-13 production	4/756	19/18723	0.00629432361055441	0.0319595669973646	0.0222943197917834	TNFRSF21/IL1RAP/LEF1/IL18	4
GO:0046653	BP	GO:0046653	tetrahydrofolate metabolic process	4/756	19/18723	0.00629432361055441	0.0319595669973646	0.0222943197917834	MTHFD2/TYMS/MTHFD2L/SHMT2	4
GO:0050961	BP	GO:0050961	detection of temperature stimulus involved in sensory perception	4/756	19/18723	0.00629432361055441	0.0319595669973646	0.0222943197917834	CXCR4/LXN/CXCL12/EPHB1	4
GO:0070233	BP	GO:0070233	negative regulation of T cell apoptotic process	4/756	19/18723	0.00629432361055441	0.0319595669973646	0.0222943197917834	IL7R/TSC22D3/CCL5/CD27	4
GO:0051348	BP	GO:0051348	negative regulation of transferase activity	20/756	268/18723	0.00632803884839055	0.0319595669973646	0.0222943197917834	FABP4/RGS2/SPRY1/PTPRC/TNFAIP3/TRIB3/CDKN1C/CAV1/GSTP1/ZFP36/SMAD7/DUSP10/PIK3IP1/IRAK3/WWTR1/IBTK/PIP4K2A/HEG1/SH3BP5/PYCARD	20
GO:0001915	BP	GO:0001915	negative regulation of T cell mediated cytotoxicity	3/756	10/18723	0.00635949245753256	0.0319595669973646	0.0222943197917834	IL7R/PTPRC/HLA-G	3
GO:0002002	BP	GO:0002002	regulation of angiotensin levels in blood	3/756	10/18723	0.00635949245753256	0.0319595669973646	0.0222943197917834	CPA3/MME/ACE2	3
GO:0002003	BP	GO:0002003	angiotensin maturation	3/756	10/18723	0.00635949245753256	0.0319595669973646	0.0222943197917834	CPA3/MME/ACE2	3
GO:0002291	BP	GO:0002291	T cell activation via T cell receptor contact with antigen bound to MHC molecule on antigen presenting cell	3/756	10/18723	0.00635949245753256	0.0319595669973646	0.0222943197917834	LGALS3/FGL2/HLA-DMB	3
GO:0034651	BP	GO:0034651	cortisol biosynthetic process	3/756	10/18723	0.00635949245753256	0.0319595669973646	0.0222943197917834	DKK3/H6PD/CACNA1H	3
GO:0042045	BP	GO:0042045	epithelial fluid transport	3/756	10/18723	0.00635949245753256	0.0319595669973646	0.0222943197917834	AQP1/CFTR/EDNRB	3
GO:0048251	BP	GO:0048251	elastic fiber assembly	3/756	10/18723	0.00635949245753256	0.0319595669973646	0.0222943197917834	FBLN5/MFAP4/EMILIN1	3
GO:0060736	BP	GO:0060736	prostate gland growth	3/756	10/18723	0.00635949245753256	0.0319595669973646	0.0222943197917834	SOX9/FGFR2/AR	3
GO:0070099	BP	GO:0070099	regulation of chemokine-mediated signaling pathway	3/756	10/18723	0.00635949245753256	0.0319595669973646	0.0222943197917834	CCL5/ROBO1/SLIT2	3
GO:0071600	BP	GO:0071600	otic vesicle morphogenesis	3/756	10/18723	0.00635949245753256	0.0319595669973646	0.0222943197917834	SOX9/FGFR2/PROX1	3
GO:0097084	BP	GO:0097084	vascular associated smooth muscle cell development	3/756	10/18723	0.00635949245753256	0.0319595669973646	0.0222943197917834	ADM/ENG/SGCB	3
GO:1901203	BP	GO:1901203	positive regulation of extracellular matrix assembly	3/756	10/18723	0.00635949245753256	0.0319595669973646	0.0222943197917834	RGCC/SOX9/EMILIN1	3
GO:1902645	BP	GO:1902645	tertiary alcohol biosynthetic process	3/756	10/18723	0.00635949245753256	0.0319595669973646	0.0222943197917834	DKK3/H6PD/CACNA1H	3
GO:0090100	BP	GO:0090100	positive regulation of transmembrane receptor protein serine/threonine kinase signaling pathway	11/756	114/18723	0.00639557132012795	0.0320412589376023	0.0223513063661078	GDF15/THBS1/GPC3/CDKN1C/TGFB1I1/SLC2A10/ZEB2/DAB2/ENG/ACVR2B/STK11	11
GO:0061098	BP	GO:0061098	positive regulation of protein tyrosine kinase activity	7/756	55/18723	0.0064000913391127	0.0320412589376023	0.0223513063661078	CD24/CCL5/AREG/ADRA1A/NEDD9/CSF1R/GPRC5B	7
GO:0051494	BP	GO:0051494	negative regulation of cytoskeleton organization	14/756	163/18723	0.00640517265891968	0.0320412589376023	0.0223513063661078	TACSTD2/GSN/STMN2/MID1/TMSB10/VIL1/HDGFL3/SWAP70/ADD3/CORO1A/SLIT2/GMFG/NAV3/TMSB4X	14
GO:0071322	BP	GO:0071322	cellular response to carbohydrate stimulus	14/756	163/18723	0.00640517265891968	0.0320412589376023	0.0223513063661078	SOX4/CFTR/ABCG1/GPER1/UCP2/CYBA/CLEC7A/LGALS1/PRKCB/FOXO3/SLC39A14/ZNF236/TRPM4/NADK	14
GO:0006956	BP	GO:0006956	complement activation	12/756	130/18723	0.00640700164085883	0.0320412589376023	0.0223513063661078	CRP/RGCC/C7/MFAP4/FCN2/COLEC11/C1QB/C1QA/IGLL1/VSIG4/CFD/CD59	12
GO:0043409	BP	GO:0043409	negative regulation of MAPK cascade	15/756	180/18723	0.00641837662583085	0.0320668602183323	0.0223691652795192	RGS2/KLF4/SPRY1/PTPRC/FBLN1/DUSP5/GPER1/CAV1/GSTP1/TIMP3/DUSP10/DACT1/IRAK3/EZR/EMILIN1	15
GO:0006040	BP	GO:0006040	amino sugar metabolic process	6/756	42/18723	0.00644632658522415	0.0321438424862441	0.0224228664857735	CHST4/GFPT2/CSGALNACT1/GNE/NPL/CTBS	6
GO:0032965	BP	GO:0032965	regulation of collagen biosynthetic process	6/756	42/18723	0.00644632658522415	0.0321438424862441	0.0224228664857735	RGCC/VIM/ENG/EMILIN1/PDGFRB/F2R	6
GO:0002287	BP	GO:0002287	alpha-beta T cell activation involved in immune response	8/756	69/18723	0.00647900352745943	0.0322440505648127	0.0224927695276236	CCL19/HLA-DRA/ANXA1/GPR183/PTGER4/LEF1/SMAD7/IL18	8
GO:0002293	BP	GO:0002293	alpha-beta T cell differentiation involved in immune response	8/756	69/18723	0.00647900352745943	0.0322440505648127	0.0224927695276236	CCL19/HLA-DRA/ANXA1/GPR183/PTGER4/LEF1/SMAD7/IL18	8
GO:0007202	BP	GO:0007202	activation of phospholipase C activity	5/756	30/18723	0.00652104371167284	0.0323277273365909	0.0225511406785632	ITK/ADRA1A/C5AR1/HTR2B/AVPR1A	5
GO:0061384	BP	GO:0061384	heart trabecula morphogenesis	5/756	30/18723	0.00652104371167284	0.0323277273365909	0.0225511406785632	ADAMTS1/FHL2/ENG/ADGRG6/HEG1	5
GO:0070168	BP	GO:0070168	negative regulation of biomineral tissue development	5/756	30/18723	0.00652104371167284	0.0323277273365909	0.0225511406785632	SOX9/ASPN/SRGN/ENPP1/TRPM4	5
GO:0070229	BP	GO:0070229	negative regulation of lymphocyte apoptotic process	5/756	30/18723	0.00652104371167284	0.0323277273365909	0.0225511406785632	IL7R/CD74/TSC22D3/CCL5/CD27	5
GO:0007188	BP	GO:0007188	adenylate cyclase-modulating G protein-coupled receptor signaling pathway	18/756	233/18723	0.00659216254379682	0.0326487199995193	0.0227750583892985	RGS1/CXCL10/CXCL9/RGS2/PTGER4/ADRA1A/ADM/PDE4B/GPER1/ADGRE5/GNAO1/LGR4/FLNA/ADGRG1/ADGRG6/PDE4D/GRK5/ABCA1	18
GO:0008630	BP	GO:0008630	intrinsic apoptotic signaling pathway in response to DNA damage	10/756	99/18723	0.00665023132633268	0.0328727924578412	0.0229313666097062	CD74/ACKR3/SNAI2/IFI16/CD44/DDIT4/CXCL12/CRIP1/NACC2/PYCARD	10
GO:0110149	BP	GO:0110149	regulation of biomineralization	10/756	99/18723	0.00665023132633268	0.0328727924578412	0.0229313666097062	MGP/SOX9/CFTR/ASPN/SRGN/ENPP1/ALOX5/MEF2C/TRPM4/ACVR2B	10
GO:0006112	BP	GO:0006112	energy reserve metabolic process	9/756	84/18723	0.00671597508885111	0.0331657883482185	0.0231357543624655	PPP1R1A/PPP1R3C/IGF1/PID1/ENPP1/AGL/GFPT2/GYG2/PFKM	9
GO:0097696	BP	GO:0097696	receptor signaling pathway via STAT	15/756	181/18723	0.00674592618113235	0.0332816338830456	0.0232165657639497	CCL2/IL7R/CCL5/CYP1B1/IGF1/PTPRC/CAV1/HCLS1/AKR1B1/CSF1R/IL10RA/IL18/F2R/SOCS6/IFNAR1	15
GO:0019079	BP	GO:0019079	viral genome replication	12/756	131/18723	0.00680216476505699	0.033526823640079	0.0233876049664966	CXCL8/CCL2/IFI16/CCL5/ISG20/PROX1/APOBEC3G/CLEC4M/NR5A2/PPARA/CXCR6/FAM111A	12
GO:0044272	BP	GO:0044272	sulfur compound biosynthetic process	13/756	148/18723	0.00702834546953757	0.0346083562697883	0.0241420593154549	ACSL4/ST3GAL6/GSTP1/ACACB/UGDH/CHSY1/SLC1A1/PPT1/CSGALNACT1/CHST15/MTRR/NDST1/MTHFD2L	13
GO:0070830	BP	GO:0070830	bicellular tight junction assembly	8/756	70/18723	0.00706318361945106	0.0346272002019696	0.0241552044450563	GJA1/CLDN10/SNAI2/PECAM1/PRKCH/FZD5/CLDN15/MICALL2	8
GO:0030166	BP	GO:0030166	proteoglycan biosynthetic process	7/756	56/18723	0.00706594838300042	0.0346272002019696	0.0241552044450563	IGF1/SLC2A10/UGDH/CHSY1/CSGALNACT1/CHST15/NDST1	7
GO:0055078	BP	GO:0055078	sodium ion homeostasis	7/756	56/18723	0.00706594838300042	0.0346272002019696	0.0241552044450563	C7/ATP1B3/EDNRB/SLC1A3/SLC12A2/NEDD4L/AVPR1A	7
GO:0071385	BP	GO:0071385	cellular response to glucocorticoid stimulus	7/756	56/18723	0.00706594838300042	0.0346272002019696	0.0241552044450563	ANXA1/AQP1/DDIT4/GSTP1/ZFP36/FOXO3/ZFP36L2	7
GO:0090175	BP	GO:0090175	regulation of establishment of planar polarity	7/756	56/18723	0.00706594838300042	0.0346272002019696	0.0241552044450563	FZD7/GPC3/GPC4/DAB2/DACT1/FZD6/SMURF2	7
GO:0050796	BP	GO:0050796	regulation of insulin secretion	14/756	165/18723	0.00711239629144556	0.0348215314135148	0.0242907657990656	SOX4/ACSL4/GJA1/CCL5/CFTR/ABCG1/GPER1/ALOX5/UCP2/MYRIP/ARNTL/TRPM4/PFKM/NADK	14
GO:0060443	BP	GO:0060443	mammary gland morphogenesis	6/756	43/18723	0.00724167510361238	0.0354206360506842	0.0247086885566204	AREG/FGFR2/CAV1/AR/CSF1R/TGFBR2	6
GO:0045069	BP	GO:0045069	regulation of viral genome replication	9/756	85/18723	0.0072499909112851	0.0354275056351262	0.0247134806338222	CXCL8/IFI16/CCL5/ISG20/PROX1/APOBEC3G/NR5A2/PPARA/FAM111A	9
GO:0071902	BP	GO:0071902	positive regulation of protein serine/threonine kinase activity	16/756	200/18723	0.0073103370979906	0.0356883694898094	0.0248954537562647	CCL19/RGCC/CD24/THBS1/PDGFD/PROX1/RASGRP1/HTR2B/CCND2/ROBO1/IQGAP1/CSF1R/FZD5/MAP2K1/PDGFRB/CCND3	16
GO:0045834	BP	GO:0045834	positive regulation of lipid metabolic process	13/756	149/18723	0.00742494590805091	0.0362133898426917	0.0252616968798127	CCL19/ANXA1/CD74/CCL21/PDGFRA/ADM/ABCG1/HTR2B/CCR7/PDGFRB/CAPN2/PPARA/AVPR1A	13
GO:0007163	BP	GO:0007163	establishment or maintenance of cell polarity	17/756	218/18723	0.00743983266334294	0.036251504023095	0.0252882845280928	CCL19/CCL21/AQP1/GJA1/GSN/SPINT2/SPRY1/FAT1/RAC2/CCR7/CCL4/SFRP5/RHOD/DOCK2/CAP2/STK11/EPHB1	17
GO:0048566	BP	GO:0048566	embryonic digestive tract development	5/756	31/18723	0.00752182982327486	0.0364417059884375	0.0254209654070522	CXCL8/PDGFRA/FGFR2/SALL1/TCF21	5
GO:0055022	BP	GO:0055022	negative regulation of cardiac muscle tissue growth	5/756	31/18723	0.00752182982327486	0.0364417059884375	0.0254209654070522	RGS2/GJA1/RGS4/PPARA/TGFBR2	5
GO:0060045	BP	GO:0060045	positive regulation of cardiac muscle cell proliferation	5/756	31/18723	0.00752182982327486	0.0364417059884375	0.0254209654070522	FGFR2/MEF2C/PIM1/ZFPM2/GATA6	5
GO:0061117	BP	GO:0061117	negative regulation of heart growth	5/756	31/18723	0.00752182982327486	0.0364417059884375	0.0254209654070522	RGS2/GJA1/RGS4/PPARA/TGFBR2	5
GO:0110150	BP	GO:0110150	negative regulation of biomineralization	5/756	31/18723	0.00752182982327486	0.0364417059884375	0.0254209654070522	SOX9/ASPN/SRGN/ENPP1/TRPM4	5
GO:1902042	BP	GO:1902042	negative regulation of extrinsic apoptotic signaling pathway via death domain receptors	5/756	31/18723	0.00752182982327486	0.0364417059884375	0.0254209654070522	TNFAIP3/HMGB2/FAIM/PEA15/HGF	5
GO:0022411	BP	GO:0022411	cellular component disassembly	29/756	443/18723	0.00752863180681922	0.0364417059884375	0.0254209654070522	MMP7/SNAI2/GSN/STMN2/DDIT4/C1QB/HSPA2/TPSAB1/MMP19/GPER1/CTSK/MID1/VIL1/MMP2/HDGFL3/C1QA/CTSS/SWAP70/ADD3/FZD5/PRKCB/IRAK3/BNIP3L/ADAMTS5/LAMC1/ATG2B/NAV3/GSPT2/ABCE1	29
GO:0006700	BP	GO:0006700	C21-steroid hormone biosynthetic process	4/756	20/18723	0.00762039365395304	0.0367125355922587	0.025609890425879	DKK3/ADM/AKR1B1/CACNA1H	4
GO:0032495	BP	GO:0032495	response to muramyl dipeptide	4/756	20/18723	0.00762039365395304	0.0367125355922587	0.025609890425879	VIM/TNFAIP3/JAG1/LDOC1	4
GO:0043691	BP	GO:0043691	reverse cholesterol transport	4/756	20/18723	0.00762039365395304	0.0367125355922587	0.025609890425879	ABCG1/LIPG/ABCA5/ABCA1	4
GO:0046629	BP	GO:0046629	gamma-delta T cell activation	4/756	20/18723	0.00762039365395304	0.0367125355922587	0.025609890425879	SOX4/ITK/PTPRC/LEF1	4
GO:0097150	BP	GO:0097150	neuronal stem cell population maintenance	4/756	20/18723	0.00762039365395304	0.0367125355922587	0.025609890425879	PROX1/JAG1/FANCC/FOXO3	4
GO:0050830	BP	GO:0050830	defense response to Gram-positive bacterium	10/756	101/18723	0.00763574112590682	0.036751933344036	0.0256373734664744	CRP/LYZ/DEFB1/IL7R/RNASE6/FCN2/C5AR1/HMGB2/HLA-A/PYCARD	10
GO:0002228	BP	GO:0002228	natural killer cell mediated immunity	8/756	71/18723	0.00768624363047758	0.036925665276315	0.0257585651977826	RASGRP1/SERPINB9/HLA-B/HLA-F/CORO1A/IL18/HLA-G/HLA-A	8
GO:0061515	BP	GO:0061515	myeloid cell development	8/756	71/18723	0.00768624363047758	0.036925665276315	0.0257585651977826	TYROBP/EVI2B/ANXA2/FBN1/KLF2/FLI1/PIP4K2A/SLC11A2	8
GO:0030301	BP	GO:0030301	cholesterol transport	11/756	117/18723	0.00774122250891357	0.0371549687085121	0.0259185224352251	CFTR/ABCG1/ANXA2/CAV1/LIPG/NPC1L1/STARD5/ABCA5/PIP4K2A/NPC2/ABCA1	11
GO:0009746	BP	GO:0009746	response to hexose	17/756	219/18723	0.00777331782944543	0.0372741133711294	0.0260016352386649	SOX4/THBS1/GJA1/CFTR/TXNIP/ABCG1/COL6A2/GPER1/UCP2/CYBA/LGALS1/FOXO3/SLC39A14/ZNF236/TRPM4/TGFBR2/NADK	17
GO:0033673	BP	GO:0033673	negative regulation of kinase activity	18/756	237/18723	0.00781187933707428	0.0374081320896751	0.0260951238697715	FABP4/RGS2/SPRY1/PTPRC/TNFAIP3/TRIB3/CDKN1C/CAV1/GSTP1/DUSP10/PIK3IP1/IRAK3/WWTR1/IBTK/PIP4K2A/HEG1/SH3BP5/PYCARD	18
GO:0060761	BP	GO:0060761	negative regulation of response to cytokine stimulus	9/756	86/18723	0.00781586216700001	0.0374081320896751	0.0260951238697715	KLF4/CCL5/IL1RN/PTPRC/CAV1/GSTP1/ROBO1/IRAK3/SLIT2	9
GO:0016051	BP	GO:0016051	carbohydrate biosynthetic process	16/756	202/18723	0.00801318543031094	0.0383167803318786	0.0267289777167776	PPP1R3C/IGF1/ST3GAL6/GPER1/ENPP1/AGL/GYG2/IMPA2/AKR1B1/CSGALNACT1/NNMT/CHST15/SDHAF3/SLC39A14/NDST1/PPARA	16
GO:0042269	BP	GO:0042269	regulation of natural killer cell mediated cytotoxicity	6/756	44/18723	0.00810553985368585	0.0386502300372034	0.0269615851975235	RASGRP1/SERPINB9/HLA-B/HLA-F/HLA-G/HLA-A	6
GO:0042554	BP	GO:0042554	superoxide anion generation	6/756	44/18723	0.00810553985368585	0.0386502300372034	0.0269615851975235	CRP/TYROBP/GSTP1/CYBA/CLEC7A/ITGB2	6
GO:0060711	BP	GO:0060711	labyrinthine layer development	6/756	44/18723	0.00810553985368585	0.0386502300372034	0.0269615851975235	SPINT2/ADM/FGFR2/LEF1/FZD5/MAP2K1	6
GO:0044409	BP	GO:0044409	entry into host	13/756	151/18723	0.00827111698580377	0.0393391433347448	0.0274421565821567	CXCR4/CXCL8/TRIM22/CD74/GSN/PTX3/CAV1/AXL/LGALS1/CLEC4M/ITGAV/ACE2/CAV2	13
GO:0048592	BP	GO:0048592	eye morphogenesis	13/756	151/18723	0.00827111698580377	0.0393391433347448	0.0274421565821567	EFEMP1/PROM1/SOX9/COL5A1/PROX1/FAT1/JAG1/COL5A2/FBN1/SLC1A1/FZD5/NECTIN3/EPHB1	13
GO:0002706	BP	GO:0002706	regulation of lymphocyte mediated immunity	14/756	168/18723	0.00828838759296224	0.0393391433347448	0.0274421565821567	IL7R/HLA-DRA/PTPRC/RASGRP1/SERPINB9/HLA-B/SMAD7/HLA-F/FZD5/IL18/TRPM4/HLA-G/HLA-A/XCL1	14
GO:1902806	BP	GO:1902806	regulation of cell cycle G1/S phase transition	14/756	168/18723	0.00828838759296224	0.0393391433347448	0.0274421565821567	RGCC/GPNMB/CCL2/SOX4/ANXA1/KLF4/ADAMTS1/CCND2/NACC2/DACT1/AIF1/PLPP2/CDK2AP2/CCND3	14
GO:2000241	BP	GO:2000241	regulation of reproductive process	14/756	168/18723	0.00828838759296224	0.0393391433347448	0.0274421565821567	SPINK1/DEFB1/GJA1/PLAT/SOX9/IGF1/AR/EDNRB/ARHGDIB/TIMP1/ZFPM2/SMURF2/CACNA1H/STK11	14
GO:1901880	BP	GO:1901880	negative regulation of protein depolymerization	8/756	72/18723	0.0083497313907184	0.039393744004783	0.027480244857845	GSN/STMN2/MID1/VIL1/HDGFL3/SWAP70/ADD3/NAV3	8
GO:0019915	BP	GO:0019915	lipid storage	9/756	87/18723	0.0084147642419788	0.039393744004783	0.027480244857845	CRP/ABCG1/CAV1/PLA2G4C/ENPP1/ACACB/ITGAV/PPARA/ABCA1	9
GO:2000177	BP	GO:2000177	regulation of neural precursor cell proliferation	9/756	87/18723	0.0084147642419788	0.039393744004783	0.027480244857845	SPINT2/PROX1/BTG2/MDK/FLNA/FOXO3/ADGRG1/NAP1L1/VEGFC	9
GO:0001867	BP	GO:0001867	complement activation, lectin pathway	3/756	11/18723	0.00848433347274297	0.039393744004783	0.027480244857845	MFAP4/FCN2/COLEC11	3
GO:0002645	BP	GO:0002645	positive regulation of tolerance induction	3/756	11/18723	0.00848433347274297	0.039393744004783	0.027480244857845	IRAK3/HLA-G/TGFBR2	3
GO:0002725	BP	GO:0002725	negative regulation of T cell cytokine production	3/756	11/18723	0.00848433347274297	0.039393744004783	0.027480244857845	SMAD7/HLA-F/XCL1	3
GO:0003093	BP	GO:0003093	regulation of glomerular filtration	3/756	11/18723	0.00848433347274297	0.039393744004783	0.027480244857845	GJA1/CYBA/F2R	3
GO:0006002	BP	GO:0006002	fructose 6-phosphate metabolic process	3/756	11/18723	0.00848433347274297	0.039393744004783	0.027480244857845	GFPT2/HK1/PFKM	3
GO:0010887	BP	GO:0010887	negative regulation of cholesterol storage	3/756	11/18723	0.00848433347274297	0.039393744004783	0.027480244857845	ABCG1/PPARA/ABCA1	3
GO:0033148	BP	GO:0033148	positive regulation of intracellular estrogen receptor signaling pathway	3/756	11/18723	0.00848433347274297	0.039393744004783	0.027480244857845	AR/FOXA1/WBP2	3
GO:0033632	BP	GO:0033632	regulation of cell-cell adhesion mediated by integrin	3/756	11/18723	0.00848433347274297	0.039393744004783	0.027480244857845	CCL5/PODXL/SWAP70	3
GO:0034650	BP	GO:0034650	cortisol metabolic process	3/756	11/18723	0.00848433347274297	0.039393744004783	0.027480244857845	DKK3/H6PD/CACNA1H	3
GO:0042989	BP	GO:0042989	sequestering of actin monomers	3/756	11/18723	0.00848433347274297	0.039393744004783	0.027480244857845	GSN/TMSB10/TMSB4X	3
GO:0046643	BP	GO:0046643	regulation of gamma-delta T cell activation	3/756	11/18723	0.00848433347274297	0.039393744004783	0.027480244857845	SOX4/PTPRC/LEF1	3
GO:0048103	BP	GO:0048103	somatic stem cell division	3/756	11/18723	0.00848433347274297	0.039393744004783	0.027480244857845	FZD7/LBH/ZFP36L2	3
GO:0060174	BP	GO:0060174	limb bud formation	3/756	11/18723	0.00848433347274297	0.039393744004783	0.027480244857845	SOX4/SOX9/FGFR2	3
GO:0060433	BP	GO:0060433	bronchus development	3/756	11/18723	0.00848433347274297	0.039393744004783	0.027480244857845	SOX9/ADAMTSL2/TGFBR2	3
GO:0060742	BP	GO:0060742	epithelial cell differentiation involved in prostate gland development	3/756	11/18723	0.00848433347274297	0.039393744004783	0.027480244857845	FGFR2/AR/FOXA1	3
GO:0060767	BP	GO:0060767	epithelial cell proliferation involved in prostate gland development	3/756	11/18723	0.00848433347274297	0.039393744004783	0.027480244857845	SOX9/AR/STK11	3
GO:0070778	BP	GO:0070778	L-aspartate transmembrane transport	3/756	11/18723	0.00848433347274297	0.039393744004783	0.027480244857845	SLC1A3/SLC1A1/SLC1A4	3
GO:0071492	BP	GO:0071492	cellular response to UV-A	3/756	11/18723	0.00848433347274297	0.039393744004783	0.027480244857845	MME/MMP2/TIMP1	3
GO:0072497	BP	GO:0072497	mesenchymal stem cell differentiation	3/756	11/18723	0.00848433347274297	0.039393744004783	0.027480244857845	PDGFRA/SOX9/FZD1	3
GO:0099550	BP	GO:0099550	trans-synaptic signaling, modulating synaptic transmission	3/756	11/18723	0.00848433347274297	0.039393744004783	0.027480244857845	PLAT/GUCY1A1/F2R	3
GO:2000392	BP	GO:2000392	regulation of lamellipodium morphogenesis	3/756	11/18723	0.00848433347274297	0.039393744004783	0.027480244857845	ENPP2/CD44/VIL1	3
GO:0086065	BP	GO:0086065	cell communication involved in cardiac conduction	7/756	58/18723	0.00854973482465978	0.0395898290074128	0.027617029619521	KCNN2/GJA1/CAV1/FLNA/ANK2/TRPM4/PDE4D	7
GO:2000649	BP	GO:2000649	regulation of sodium ion transmembrane transporter activity	7/756	58/18723	0.00854973482465978	0.0395898290074128	0.027617029619521	ANK3/FXYD2/STK39/DMD/FXYD5/NEDD4L/PTPN3	7
GO:2000736	BP	GO:2000736	regulation of stem cell differentiation	7/756	58/18723	0.00854973482465978	0.0395898290074128	0.027617029619521	TACSTD2/PDGFRA/SOX9/JAG1/LBH/GATA6/ZFP36L2	7
GO:0003338	BP	GO:0003338	metanephros morphogenesis	5/756	32/18723	0.00862471442527495	0.0398290866161796	0.027783930680568	SOX9/SALL1/BASP1/LGR4/PDGFRB	5
GO:0061037	BP	GO:0061037	negative regulation of cartilage development	5/756	32/18723	0.00862471442527495	0.0398290866161796	0.027783930680568	EFEMP1/SNAI2/SOX9/FRZB/CTSK	5
GO:0072525	BP	GO:0072525	pyridine-containing compound biosynthetic process	5/756	32/18723	0.00862471442527495	0.0398290866161796	0.027783930680568	PSAT1/PTGIS/IDH2/NNMT/NADK	5
GO:1903829	BP	GO:1903829	positive regulation of cellular protein localization	20/756	276/18723	0.0086439500728821	0.0398819874649808	0.027820833196817	LGALS3/EPHA3/ANK3/TYROBP/GPER1/VIL1/HCLS1/RAC2/IQGAP1/PRKCH/FZD5/ABLIM3/ITGB2/EZR/FLNA/WWTR1/EPB41L2/CDH1/STK11/MICALL2	20
GO:0008643	BP	GO:0008643	carbohydrate transport	13/756	152/18723	0.00872172723358813	0.0401324719922556	0.027995565919398	AQP1/FABP5/GPC3/IGF1/PID1/TRIB3/ENPP1/VIL1/SLC2A10/PRKCB/PEA15/AQP3/EZR	13
GO:0016125	BP	GO:0016125	sterol metabolic process	13/756	152/18723	0.00872172723358813	0.0401324719922556	0.027995565919398	CYP26A1/CH25H/CYP2D6/CYP1B1/CFTR/ABCG1/NPC1L1/LSS/FAXDC2/ABCA5/LIPA/NPC2/ABCA1	13
GO:0051092	BP	GO:0051092	positive regulation of NF-kappaB transcription factor activity	13/756	152/18723	0.00872172723358813	0.0401324719922556	0.027995565919398	TRIM22/IL1RAP/CAV1/AR/CLEC7A/PRKCH/PRKCB/IRAK3/TRAF5/IL18/CHUK/PYCARD/TRAPPC9	13
GO:0090277	BP	GO:0090277	positive regulation of peptide hormone secretion	10/756	103/18723	0.00873022508053962	0.0401355459756467	0.0279977102653699	SOX4/ACSL4/GJA1/CFTR/ABCG1/GPER1/MYRIP/TRPM4/PFKM/NADK	10
GO:0071383	BP	GO:0071383	cellular response to steroid hormone stimulus	16/756	204/18723	0.00876908200590049	0.0402425330911723	0.0280723422204062	ANXA1/AQP1/DDIT4/GPER1/GSTP1/LBH/AR/ARNTL/ZFP36/DAB2/FOXO3/TCF21/ZFP36L2/FOXA1/PPARA/WBP2	16
GO:0042593	BP	GO:0042593	glucose homeostasis	19/756	258/18723	0.00876919810043688	0.0402425330911723	0.0280723422204062	SOX4/FABP5/CFTR/ABCG1/GPER1/ALOX5/UCP2/CYBA/LGALS1/FOXO3/SLC39A14/ZNF236/HKDC1/HK1/TRPM4/FOXA1/STK11/PFKM/NADK	19
GO:0022602	BP	GO:0022602	ovulation cycle process	6/756	45/18723	0.0090410236460963	0.0414067252190791	0.0288844580917124	PDGFRA/ADAMTS1/PTX3/PAM/FOXO3/SLIT2	6
GO:0050829	BP	GO:0050829	defense response to Gram-negative bacterium	9/756	88/18723	0.00904787740262248	0.0414067252190791	0.0288844580917124	CXCL6/LYZ/DEFB1/AQP1/RNASE6/FCN2/HMGB2/CASP1/PYCARD	9
GO:0032732	BP	GO:0032732	positive regulation of interleukin-1 production	8/756	73/18723	0.00905519683390318	0.0414067252190791	0.0288844580917124	CCL19/IFI16/TYROBP/CLEC7A/FZD5/HK1/CASP1/PYCARD	8
GO:0035924	BP	GO:0035924	cellular response to vascular endothelial growth factor stimulus	8/756	73/18723	0.00905519683390318	0.0414067252190791	0.0288844580917124	ANXA1/GAS1/PDGFRA/DCN/VCAM1/ROBO1/PDGFRB/VEGFC	8
GO:0030502	BP	GO:0030502	negative regulation of bone mineralization	4/756	21/18723	0.00911774911747093	0.0415111955022891	0.0289573343576147	SOX9/SRGN/ENPP1/TRPM4	4
GO:0048745	BP	GO:0048745	smooth muscle tissue development	4/756	21/18723	0.00911774911747093	0.0415111955022891	0.0289573343576147	SOX9/PROX1/TIPARP/ENG	4
GO:0061081	BP	GO:0061081	positive regulation of myeloid leukocyte cytokine production involved in immune response	4/756	21/18723	0.00911774911747093	0.0415111955022891	0.0289573343576147	CD74/LAPTM5/GPRC5B/HLA-G	4
GO:1902307	BP	GO:1902307	positive regulation of sodium ion transmembrane transport	4/756	21/18723	0.00911774911747093	0.0415111955022891	0.0289573343576147	ANK3/FXYD2/ATP1B3/DMD	4
GO:0033500	BP	GO:0033500	carbohydrate homeostasis	19/756	259/18723	0.00911853416612906	0.0415111955022891	0.0289573343576147	SOX4/FABP5/CFTR/ABCG1/GPER1/ALOX5/UCP2/CYBA/LGALS1/FOXO3/SLC39A14/ZNF236/HKDC1/HK1/TRPM4/FOXA1/STK11/PFKM/NADK	19
GO:0007259	BP	GO:0007259	receptor signaling pathway via JAK-STAT	14/756	170/18723	0.00915430852241328	0.0416370767399206	0.0290451464536851	CCL2/CCL5/CYP1B1/IGF1/PTPRC/CAV1/HCLS1/AKR1B1/CSF1R/IL10RA/IL18/F2R/SOCS6/IFNAR1	14
GO:0071774	BP	GO:0071774	response to fibroblast growth factor	11/756	120/18723	0.00929745937079391	0.042250688594583	0.029473189140152	CXCL8/CCL2/COL1A1/THBS1/CD44/SPRY1/CCL5/FGFR2/ZFP36/NDST1/ZFP36L2	11
GO:0046634	BP	GO:0046634	regulation of alpha-beta T cell activation	10/756	104/18723	0.0093206532883924	0.0423185728576612	0.029520543770145	CCL19/HLA-DRA/ANXA1/PTPRC/SMAD7/RUNX3/IL18/HLA-A/TGFBR2/XCL1	10
GO:0002820	BP	GO:0002820	negative regulation of adaptive immune response	7/756	59/18723	0.00937192152434945	0.0423637299239994	0.0295520443870928	IL7R/SAMSN1/PTPRC/SMAD7/HLA-F/HLA-G/XCL1	7
GO:0006767	BP	GO:0006767	water-soluble vitamin metabolic process	7/756	59/18723	0.00937192152434945	0.0423637299239994	0.0295520443870928	MTHFD2/PSAT1/NNMT/MMACHC/MTRR/MTHFD2L/SHMT2	7
GO:0021885	BP	GO:0021885	forebrain cell migration	7/756	59/18723	0.00937192152434945	0.0423637299239994	0.0295520443870928	CXCR4/LAMB1/CXCL12/AXL/ROBO1/ADGRG1/SLIT2	7
GO:0090303	BP	GO:0090303	positive regulation of wound healing	7/756	59/18723	0.00937192152434945	0.0423637299239994	0.0295520443870928	CXCR4/ANXA1/THBS1/F3/THBD/CLEC7A/F2R	7
GO:2000351	BP	GO:2000351	regulation of endothelial cell apoptotic process	7/756	59/18723	0.00937192152434945	0.0423637299239994	0.0295520443870928	RGCC/CCL2/THBS1/TNFAIP3/GPER1/FOXO3/HLA-G	7
GO:0051091	BP	GO:0051091	positive regulation of DNA-binding transcription factor activity	19/756	260/18723	0.00947897633936106	0.0428098966656959	0.0298632808947921	RGCC/TRIM22/ANXA3/IL1RAP/ARID5B/CAV1/AR/HCLS1/CLEC7A/PRKCH/PRKCB/IRAK3/TRAF5/IL18/FZD1/FOXA1/CHUK/PYCARD/TRAPPC9	19
GO:0030879	BP	GO:0030879	mammary gland development	12/756	137/18723	0.00959276975990677	0.0432476145903976	0.0301686236859726	DHODH/SOX9/AREG/FGFR2/CAV1/LBH/AR/LEF1/PAM/ROBO1/CSF1R/TGFBR2	12
GO:0055123	BP	GO:0055123	digestive system development	12/756	137/18723	0.00959276975990677	0.0432476145903976	0.0301686236859726	CXCL8/PDGFRA/FGFR2/SALL1/EDNRB/TYMS/DACT1/GATA6/LGR4/TCF21/SFRP5/TGFBR2	12
GO:0046330	BP	GO:0046330	positive regulation of JNK cascade	9/756	89/18723	0.00971638510529777	0.0437664235938105	0.030530533903151	CCL19/CCL21/FZD7/RASGRP1/CCR7/RASSF2/TRAF5/CD27/PYCARD	9
GO:0003151	BP	GO:0003151	outflow tract morphogenesis	8/756	74/18723	0.0098041891911737	0.0440276831962651	0.0307127830908911	FGFR2/JAG1/ROBO1/MEF2C/ENG/ZFPM2/GATA6/TGFBR2	8
GO:0051881	BP	GO:0051881	regulation of mitochondrial membrane potential	8/756	74/18723	0.0098041891911737	0.0440276831962651	0.0307127830908911	DCN/PID1/UCP2/MLLT11/BNIP3L/CASP1/CLIC1/ARL6IP5	8
GO:0120192	BP	GO:0120192	tight junction assembly	8/756	74/18723	0.0098041891911737	0.0440276831962651	0.0307127830908911	GJA1/CLDN10/SNAI2/PECAM1/PRKCH/FZD5/CLDN15/MICALL2	8
GO:0002335	BP	GO:0002335	mature B cell differentiation	5/756	33/18723	0.00983450980486218	0.0440276831962651	0.0307127830908911	GPR183/POU2AF1/ITM2A/LGALS1/DOCK10	5
GO:0043552	BP	GO:0043552	positive regulation of phosphatidylinositol 3-kinase activity	5/756	33/18723	0.00983450980486218	0.0440276831962651	0.0307127830908911	CCL19/CCL21/PDGFRA/CCR7/PDGFRB	5
GO:0050901	BP	GO:0050901	leukocyte tethering or rolling	5/756	33/18723	0.00983450980486218	0.0440276831962651	0.0307127830908911	CCL21/CHST4/CXCL12/VCAM1/SELL	5
GO:1901380	BP	GO:1901380	negative regulation of potassium ion transmembrane transport	5/756	33/18723	0.00983450980486218	0.0440276831962651	0.0307127830908911	RGS4/ANK3/STK39/CAV1/NEDD4L	5
GO:0038127	BP	GO:0038127	ERBB signaling pathway	11/756	121/18723	0.00986651311885092	0.0440939374430949	0.0307590006559323	EFEMP1/SOX9/AREG/GPER1/VIL1/NCK2/IQGAP1/RASSF2/ITGA1/PTPN3/RHBDF1	11
GO:0043500	BP	GO:0043500	muscle adaptation	11/756	121/18723	0.00986651311885092	0.0440939374430949	0.0307590006559323	RGS2/KLF4/GSN/RGS4/ADRA1A/IGF1/CYBA/GATA6/FOXO3/AIF1/PPARA	11
GO:0046578	BP	GO:0046578	regulation of Ras protein signal transduction	15/756	189/18723	0.00987598395223844	0.0440978168459706	0.0307617068455474	COL3A1/SPRY1/ADRA1A/IGF1/RASGRP1/LPAR6/ARHGEF3/ARHGDIB/ROBO1/ADGRG1/PDGFRB/F2R/HEG1/CYTH2/ABCA1	15
GO:0050769	BP	GO:0050769	positive regulation of neurogenesis	17/756	225/18723	0.0100349569977342	0.0447242782144872	0.0311987130818352	CXCR4/CUX2/CXCL12/SERPINE2/MME/GPER1/ROBO1/FAIM/MDK/PRKCH/SLIT2/MAP2K1/PLXNC1/NAP1L1/VEGFC/STK11/GOLGA4	17
GO:0001974	BP	GO:0001974	blood vessel remodeling	6/756	46/18723	0.0100511838671653	0.0447242782144872	0.0311987130818352	JAG1/BGN/AXL/MEF2C/FLNA/ACVR2B	6
GO:0043616	BP	GO:0043616	keratinocyte proliferation	6/756	46/18723	0.0100511838671653	0.0447242782144872	0.0311987130818352	SNAI2/AREG/FGFR2/ZFP36/MDK/BCL11B	6
GO:1900087	BP	GO:1900087	positive regulation of G1/S transition of mitotic cell cycle	6/756	46/18723	0.0100511838671653	0.0447242782144872	0.0311987130818352	RGCC/ANXA1/ADAMTS1/CCND2/AIF1/CCND3	6
GO:0001678	BP	GO:0001678	cellular glucose homeostasis	14/756	172/18723	0.0100899775907735	0.0448190859014776	0.0312648489244347	SOX4/CFTR/ABCG1/GPER1/UCP2/CYBA/LGALS1/FOXO3/SLC39A14/ZNF236/HKDC1/HK1/TRPM4/NADK	14
GO:0030833	BP	GO:0030833	regulation of actin filament polymerization	14/756	172/18723	0.0100899775907735	0.0448190859014776	0.0312648489244347	CCL21/GSN/CDC42EP3/TMSB10/VIL1/HCLS1/NCK2/CCR7/ADD3/CORO1A/SLIT2/GMFG/PYCARD/TMSB4X	14
GO:0007265	BP	GO:0007265	Ras protein signal transduction	23/756	337/18723	0.0102097396578798	0.0453117969578285	0.0316085537642449	COL1A2/COL3A1/SPRY1/ADRA1A/IGF1/CDC42EP3/RASGRP1/LPAR6/ARHGEF3/ARHGDIB/ROBO1/RAC2/RAB15/RAB33B/ADGRG1/RHOD/AIF1/PDGFRB/F2R/HEG1/CYTH2/CHUK/ABCA1	23
GO:0031102	BP	GO:0031102	neuron projection regeneration	7/756	60/18723	0.0102504557308245	0.0453746425528553	0.0316523935256894	SPP1/KLF4/ADM/HGF/FLNA/PTPRF/MAP2K1	7
GO:0055008	BP	GO:0055008	cardiac muscle tissue morphogenesis	7/756	60/18723	0.0102504557308245	0.0453746425528553	0.0316523935256894	FGFR2/PROX1/TPM1/SMAD7/ENG/ZFPM2/HEG1	7
GO:0060038	BP	GO:0060038	cardiac muscle cell proliferation	7/756	60/18723	0.0102504557308245	0.0453746425528553	0.0316523935256894	GJA1/FGFR2/MEF2C/PIM1/ZFPM2/GATA6/TGFBR2	7
GO:0002028	BP	GO:0002028	regulation of sodium ion transport	9/756	90/18723	0.0104214722867807	0.0459728631170723	0.0320696995726009	ANK3/FXYD2/ATP1B3/SERPINE2/STK39/DMD/FXYD5/NEDD4L/PTPN3	9
GO:0034109	BP	GO:0034109	homotypic cell-cell adhesion	9/756	90/18723	0.0104214722867807	0.0459728631170723	0.0320696995726009	HBB/PDGFRA/ANK3/CCL5/SERPINE2/MYL9/LGALS1/FLNA/CLIC1	9
GO:0046849	BP	GO:0046849	bone remodeling	9/756	90/18723	0.0104214722867807	0.0459728631170723	0.0320696995726009	SPP1/GJA1/TNFAIP3/CTSK/RAC2/MDK/CSF1R/LGR4/RASSF2	9
GO:0097581	BP	GO:0097581	lamellipodium organization	9/756	90/18723	0.0104214722867807	0.0459728631170723	0.0320696995726009	ENPP2/CD44/VIL1/NCK2/RAC2/ABLIM3/RHOD/SLIT2/ARHGEF6	9
GO:1901214	BP	GO:1901214	regulation of neuron death	22/756	319/18723	0.0105602476676806	0.0465449953091408	0.032468806921402	GPNMB/CCL2/DDIT4/CCL5/TYROBP/BTG2/C5AR1/C1QA/AXL/SLC1A1/MDK/PPT1/HLA-F/MEF2C/CORO1A/ITGB2/FOXO3/ITGA1/CAPN2/F2R/PPARA/EPHB1	22
GO:0006694	BP	GO:0006694	steroid biosynthetic process	14/756	173/18723	0.0105851112917469	0.0465524000995569	0.0324739723470019	DKK3/SNAI2/CH25H/CFTR/ADM/PROX1/ABCG1/H6PD/IGFBP7/NPC1L1/LSS/AKR1B1/FAXDC2/CACNA1H	14
GO:0002793	BP	GO:0002793	positive regulation of peptide secretion	10/756	106/18723	0.0105925617767382	0.0465524000995569	0.0324739723470019	SOX4/ACSL4/GJA1/CFTR/ABCG1/GPER1/MYRIP/TRPM4/PFKM/NADK	10
GO:0006024	BP	GO:0006024	glycosaminoglycan biosynthetic process	8/756	75/18723	0.0105982541779522	0.0465524000995569	0.0324739723470019	ST3GAL6/UGDH/CHSY1/CSGALNACT1/CHST15/HS3ST1/NDST1/PDGFRB	8
GO:0061333	BP	GO:0061333	renal tubule morphogenesis	8/756	75/18723	0.0105982541779522	0.0465524000995569	0.0324739723470019	TACSTD2/COL4A1/SOX9/GPC3/SALL1/MEF2C/LGR4/TCF21	8
GO:0032891	BP	GO:0032891	negative regulation of organic acid transport	4/756	22/18723	0.0107944210776091	0.0472117768292015	0.0329339396449058	THBS1/RGS2/RGS4/ARL6IP5	4
GO:0034629	BP	GO:0034629	cellular protein-containing complex localization	4/756	22/18723	0.0107944210776091	0.0472117768292015	0.0329339396449058	TNFAIP2/NACC2/SMAD7/EZR	4
GO:0035584	BP	GO:0035584	calcium-mediated signaling using intracellular calcium source	4/756	22/18723	0.0107944210776091	0.0472117768292015	0.0329339396449058	CCL20/DEFB1/PTPRC/VCAM1	4
GO:0061042	BP	GO:0061042	vascular wound healing	4/756	22/18723	0.0107944210776091	0.0472117768292015	0.0329339396449058	CXCR4/TNFAIP3/ALOX5/SLC12A2	4
GO:0090280	BP	GO:0090280	positive regulation of calcium ion import	4/756	22/18723	0.0107944210776091	0.0472117768292015	0.0329339396449058	LGALS3/CCL2/CXCL12/PDGFRB	4
GO:0002664	BP	GO:0002664	regulation of T cell tolerance induction	3/756	12/18723	0.010976852935677	0.0474429579665096	0.0330952067298259	HLA-B/HLA-G/TGFBR2	3
GO:0006563	BP	GO:0006563	L-serine metabolic process	3/756	12/18723	0.010976852935677	0.0474429579665096	0.0330952067298259	PSAT1/SERINC5/SHMT2	3
GO:0008228	BP	GO:0008228	opsonization	3/756	12/18723	0.010976852935677	0.0474429579665096	0.0330952067298259	CRP/FCN2/PTX3	3
GO:0032536	BP	GO:0032536	regulation of cell projection size	3/756	12/18723	0.010976852935677	0.0474429579665096	0.0330952067298259	VIL1/CDHR5/EZR	3
GO:0033629	BP	GO:0033629	negative regulation of cell adhesion mediated by integrin	3/756	12/18723	0.010976852935677	0.0474429579665096	0.0330952067298259	SNAI2/CYP1B1/SWAP70	3
GO:0038063	BP	GO:0038063	collagen-activated tyrosine kinase receptor signaling pathway	3/756	12/18723	0.010976852935677	0.0474429579665096	0.0330952067298259	COL1A1/COL4A1/COL4A2	3
GO:0048548	BP	GO:0048548	regulation of pinocytosis	3/756	12/18723	0.010976852935677	0.0474429579665096	0.0330952067298259	CAV1/AXL/PPT1	3
GO:0061052	BP	GO:0061052	negative regulation of cell growth involved in cardiac muscle cell development	3/756	12/18723	0.010976852935677	0.0474429579665096	0.0330952067298259	RGS2/RGS4/PPARA	3
GO:0061620	BP	GO:0061620	glycolytic process through glucose-6-phosphate	3/756	12/18723	0.010976852935677	0.0474429579665096	0.0330952067298259	GALK1/HK1/PFKM	3
GO:0071472	BP	GO:0071472	cellular response to salt stress	3/756	12/18723	0.010976852935677	0.0474429579665096	0.0330952067298259	AQP1/EFHD1/AKR1B1	3
GO:0071635	BP	GO:0071635	negative regulation of transforming growth factor beta production	3/756	12/18723	0.010976852935677	0.0474429579665096	0.0330952067298259	CD24/TYROBP/GATA6	3
GO:0072015	BP	GO:0072015	glomerular visceral epithelial cell development	3/756	12/18723	0.010976852935677	0.0474429579665096	0.0330952067298259	JAG1/PODXL/IQGAP1	3
GO:0072182	BP	GO:0072182	regulation of nephron tubule epithelial cell differentiation	3/756	12/18723	0.010976852935677	0.0474429579665096	0.0330952067298259	CD24/PROM1/WWTR1	3
GO:2000035	BP	GO:2000035	regulation of stem cell division	3/756	12/18723	0.010976852935677	0.0474429579665096	0.0330952067298259	EVI2B/LBH/CDK2AP2	3
GO:0045581	BP	GO:0045581	negative regulation of T cell differentiation	6/756	47/18723	0.0111390231491082	0.0478097936324683	0.0333511035524765	ANXA1/CD74/FGL2/SMAD7/MDK/RUNX3	6
GO:0050798	BP	GO:0050798	activated T cell proliferation	6/756	47/18723	0.0111390231491082	0.0478097936324683	0.0333511035524765	CD24/IGFBP2/IGF1/IL18/BTN3A1/PYCARD	6
GO:0090279	BP	GO:0090279	regulation of calcium ion import	6/756	47/18723	0.0111390231491082	0.0478097936324683	0.0333511035524765	SPINK1/LGALS3/CCL2/CXCL12/SLC30A1/PDGFRB	6
GO:0035909	BP	GO:0035909	aorta morphogenesis	5/756	34/18723	0.0111558565279405	0.0478097936324683	0.0333511035524765	SOX4/PROX1/JAG1/ENG/PDGFRB	5
GO:0050869	BP	GO:0050869	negative regulation of B cell activation	5/756	34/18723	0.0111558565279405	0.0478097936324683	0.0333511035524765	TNFRSF21/SAMSN1/TYROBP/TNFAIP3/LAPTM5	5
GO:0070232	BP	GO:0070232	regulation of T cell apoptotic process	5/756	34/18723	0.0111558565279405	0.0478097936324683	0.0333511035524765	LGALS3/IL7R/TSC22D3/CCL5/CD27	5
GO:0086004	BP	GO:0086004	regulation of cardiac muscle cell contraction	5/756	34/18723	0.0111558565279405	0.0478097936324683	0.0333511035524765	PDE4B/CAV1/ANK2/TRPM4/PDE4D	5
GO:0086019	BP	GO:0086019	cell-cell signaling involved in cardiac conduction	5/756	34/18723	0.0111558565279405	0.0478097936324683	0.0333511035524765	KCNN2/GJA1/FLNA/ANK2/TRPM4	5
GO:0090075	BP	GO:0090075	relaxation of muscle	5/756	34/18723	0.0111558565279405	0.0478097936324683	0.0333511035524765	RGS2/GSN/PDE4B/GUCY1A1/PDE4D	5
GO:0098751	BP	GO:0098751	bone cell development	5/756	34/18723	0.0111558565279405	0.0478097936324683	0.0333511035524765	TYROBP/ANXA2/FBN1/FLI1/PIP4K2A	5
GO:0002275	BP	GO:0002275	myeloid cell activation involved in immune response	9/756	91/18723	0.0111643236398877	0.0478097936324683	0.0333511035524765	PTGDS/ANXA3/TYROBP/RASGRP1/RAC2/FCER1G/ITGB2/DOCK2/PYCARD	9
GO:0019748	BP	GO:0019748	secondary metabolic process	7/756	61/18723	0.0111874291705355	0.0478687495226753	0.033392229937887	AKR1B10/CYP2D6/CYP1B1/FMO2/PAM/AKR1B1/ZEB2	7
GO:0002824	BP	GO:0002824	positive regulation of adaptive immune response based on somatic recombination of immune receptors built from immunoglobulin superfamily domains	10/756	107/18723	0.0112759215628952	0.048170301460174	0.0336025862086394	HLA-DRA/PTPRC/CLEC7A/HLA-B/HLA-F/FZD5/IL18/HLA-G/HLA-A/XCL1	10
GO:0051056	BP	GO:0051056	regulation of small GTPase mediated signal transduction	21/756	302/18723	0.0112766995224754	0.048170301460174	0.0336025862086394	COL3A1/SPRY1/ADRA1A/IGF1/RASGRP1/LPAR6/ARHGEF3/ARHGDIB/ROBO1/SWAP70/ITGAV/ADGRG1/RHOD/DOCK2/SLIT2/PDGFRB/F2R/HEG1/CYTH2/ABCA1/ARHGAP25	21
GO:0014855	BP	GO:0014855	striated muscle cell proliferation	8/756	76/18723	0.0114389311822281	0.048822615520484	0.0340576267373933	GJA1/FGFR2/MEF2C/PIM1/ZFPM2/GATA6/TGFBR2/EPHB1	8
GO:0062023	CC	GO:0062023	collagen-containing extracellular matrix	82/791	425/19550	4.74558824377778e-33	2.29686470998844e-30	1.76835604031298e-30	LUM/EFEMP1/MGP/PZP/LGALS3/GDF15/COL1A1/ANXA1/THBS1/LGALS4/DPT/FBLN5/COL1A2/SPARCL1/COL4A1/LGALS3BP/COL4A2/VWF/S100A6/ADAMTS1/F3/MFAP4/COL3A1/VCAN/CPA3/COL15A1/FGL2/FCN2/LAMA2/COL6A3/F13A1/THBS2/LAMB1/CXCL12/TPSB2/C1QB/SERPINE2/GPC3/DCN/AEBP1/COL5A1/FGFR2/FBLN1/LAMC3/ASPN/SRPX/TPSAB1/ANXA4/GPC4/IGFBP7/ANXA2/SERPINB9/COL6A2/TGFB1I1/MMP2/COL6A1/BGN/TIMP3/COL14A1/COL5A2/C1QA/MXRA7/CTSS/S100A10/TIMP1/…	82
GO:0042611	CC	GO:0042611	MHC protein complex	14/791	25/19550	8.29228656216179e-14	1.10245608103963e-11	8.48780888838686e-12	HLA-DQA1/HLA-DRB4/HLA-DRA/HLA-DPA1/CD74/HLA-DMA/HLA-DPB1/HLA-DQB1/HLA-DMB/HLA-B/HLA-F/HLA-C/HLA-G/HLA-A	14
GO:0045121	CC	GO:0045121	membrane raft	47/791	335/19550	9.11120728131923e-14	1.10245608103963e-11	8.48780888838686e-12	CD24/GJA1/MS4A4A/ATP1B3/MYOF/ADRA1A/LDHB/PTPRC/MME/CD8A/ANXA2/CAV1/CD2/PTGIS/CD48/TUBA1A/PODXL/EDNRB/S100A10/DMD/IQGAP1/PLVAP/PECAM1/SLC1A1/PPT1/CAVIN1/ITGB2/EZR/CAVIN2/SMURF2/ADGRG1/ACE2/ANK2/HK1/CAV2/CD79A/ITGA1/CDH1/AHNAK/CAPN2/F2R/PLPP2/LCP2/LCK/TGFBR2/ABCA1/EPHB1	47
GO:0098857	CC	GO:0098857	membrane microdomain	47/791	335/19550	9.11120728131923e-14	1.10245608103963e-11	8.48780888838686e-12	CD24/GJA1/MS4A4A/ATP1B3/MYOF/ADRA1A/LDHB/PTPRC/MME/CD8A/ANXA2/CAV1/CD2/PTGIS/CD48/TUBA1A/PODXL/EDNRB/S100A10/DMD/IQGAP1/PLVAP/PECAM1/SLC1A1/PPT1/CAVIN1/ITGB2/EZR/CAVIN2/SMURF2/ADGRG1/ACE2/ANK2/HK1/CAV2/CD79A/ITGA1/CDH1/AHNAK/CAPN2/F2R/PLPP2/LCP2/LCK/TGFBR2/ABCA1/EPHB1	47
GO:0009897	CC	GO:0009897	external side of plasma membrane	49/791	421/19550	3.01239814822722e-11	2.65774101471491e-09	2.04619469162479e-09	CXCR4/CXCL10/CD69/CXCL9/IL7R/CD24/ANXA1/THBS1/CD74/ACKR3/PDGFRA/F3/CXCL12/CD163/SERPINE2/PTPRC/ABCG1/SLC38A1/VCAM1/GPC4/CD8A/CTSK/THBD/CD2/LY75/CD48/ADGRA3/IGLL1/CLEC2B/HLA-F/CCR7/VTCN1/FCER1G/ENG/ITGB2/ITGAV/ABCC4/CD3D/CD79A/ITGA1/CAPN2/CD27/HLA-G/CD59/HEG1/BTN3A1/TGFBR2/ABCA1/CXCR6	49
GO:0005788	CC	GO:0005788	endoplasmic reticulum lumen	41/791	313/19550	3.29472026617551e-11	2.65774101471491e-09	2.04619469162479e-09	SPP1/COL1A1/THBS1/PDGFD/COL1A2/SPARCL1/COL4A1/COL4A2/COL3A1/VCAN/COL15A1/COL6A3/LAMB1/GPC3/MZB1/COL5A1/GOLM1/FSTL3/H6PD/IGFBP7/COL6A2/COL6A1/COL14A1/COL5A2/FSTL1/TIMP1/SPON1/FBN1/COL16A1/DNAJC3/LGALS1/RNASET2/ACE2/ADAMTS5/CTSC/LAMC1/DNAJB9/EDEM3/MINPP1/FKBP14/PDIA3	41
GO:0005581	CC	GO:0005581	collagen trimer	20/791	87/19550	2.00464863834418e-10	1.38607134422655e-08	1.06713626762984e-08	LUM/COL1A1/COL1A2/COL4A1/COL4A2/COL3A1/COL15A1/FCN2/COL6A3/COLEC11/C1QB/DCN/COL5A1/COL6A2/COL6A1/COL14A1/COL5A2/C1QA/COL16A1/EMILIN1	20
GO:0071556	CC	GO:0071556	integral component of lumenal side of endoplasmic reticulum membrane	12/791	29/19550	4.87653186968153e-10	2.62249047213984e-08	2.01905530042954e-08	HLA-DQA1/HLA-DRB4/HLA-DRA/HLA-DPA1/CD74/HLA-DPB1/HLA-DQB1/HLA-B/HLA-F/HLA-C/HLA-G/HLA-A	12
GO:0098553	CC	GO:0098553	lumenal side of endoplasmic reticulum membrane	12/791	29/19550	4.87653186968153e-10	2.62249047213984e-08	2.01905530042954e-08	HLA-DQA1/HLA-DRB4/HLA-DRA/HLA-DPA1/CD74/HLA-DPB1/HLA-DQB1/HLA-B/HLA-F/HLA-C/HLA-G/HLA-A	12
GO:0012507	CC	GO:0012507	ER to Golgi transport vesicle membrane	16/791	62/19550	2.12288373492762e-09	1.02747572770497e-07	7.91053518067765e-08	HLA-DQA1/HLA-DRB4/HLA-DRA/HLA-DPA1/CD74/HLA-DPB1/HLA-DQB1/AREG/SEC24D/HLA-B/HLA-F/HLA-C/MCFD2/HLA-G/CD59/HLA-A	16
GO:0030055	CC	GO:0030055	cell-substrate junction	45/791	425/19550	4.0681393513149e-09	1.78998131457856e-07	1.3781065362349e-07	ANXA1/VIM/GJA1/GSN/CD44/FHL2/MARCKS/ITGBL1/NEDD9/PTPRC/MME/FAT1/CAV1/TGFB1I1/CYBA/PALLD/SNTB1/ADGRE5/DMD/NFASC/SLA/RAC2/IQGAP1/DAB2/ENG/ITGB2/ITGAV/EZR/FLNA/TLN2/FZD1/EPB41L2/ENAH/MAP2K1/CAV2/ITGA1/PDGFRB/AHNAK/CAPN2/TPM4/CD59/PROCR/YWHAZ/PDIA3/TSPAN4	45
GO:0042613	CC	GO:0042613	MHC class II protein complex	9/791	17/19550	5.04341157774598e-09	2.03417600302421e-07	1.56611201624744e-07	HLA-DQA1/HLA-DRB4/HLA-DRA/HLA-DPA1/CD74/HLA-DMA/HLA-DPB1/HLA-DQB1/HLA-DMB	9
GO:0005925	CC	GO:0005925	focal adhesion	44/791	418/19550	7.25239924949216e-09	2.70012402827247e-07	2.07882537191921e-07	ANXA1/VIM/GJA1/GSN/CD44/FHL2/MARCKS/ITGBL1/NEDD9/PTPRC/MME/FAT1/CAV1/TGFB1I1/CYBA/PALLD/SNTB1/ADGRE5/NFASC/SLA/RAC2/IQGAP1/DAB2/ENG/ITGB2/ITGAV/EZR/FLNA/TLN2/FZD1/EPB41L2/ENAH/MAP2K1/CAV2/ITGA1/PDGFRB/AHNAK/CAPN2/TPM4/CD59/PROCR/YWHAZ/PDIA3/TSPAN4	44
GO:0098576	CC	GO:0098576	lumenal side of membrane	12/791	36/19550	9.05559519589457e-09	3.13064862486641e-07	2.41028624011029e-07	HLA-DQA1/HLA-DRB4/HLA-DRA/HLA-DPA1/CD74/HLA-DPB1/HLA-DQB1/HLA-B/HLA-F/HLA-C/HLA-G/HLA-A	12
GO:0030667	CC	GO:0030667	secretory granule membrane	36/791	311/19550	1.50482915980416e-08	4.85558208896808e-07	3.73831243909243e-07	LGALS3/FABP5/CD44/TYROBP/SLCO4C1/PTPRC/GLIPR1/MME/C5AR1/MOXD1/CAV1/SELL/RAB31/FCGR2A/CD53/CYBA/MLEC/CD93/ADGRE5/PAM/NFASC/IQGAP1/HLA-B/PECAM1/FCER1G/ITGB2/SPARC/ITGAV/ABCC4/HLA-C/ATP8B4/CAV2/CD58/CD59/MAGT1/VAMP1	36
GO:0042383	CC	GO:0042383	sarcolemma	22/791	138/19550	3.63199378792776e-08	1.09867812084815e-06	8.45872237451597e-07	ANXA1/AQP1/KRT19/ANK3/LAMA2/COL6A3/ADRA1A/SGCE/VCAM1/ANXA2/COL6A2/CAV1/COL6A1/BGN/SNTB1/DMD/SLC30A1/EZR/ANK2/CAV2/AHNAK/SGCB	22
GO:0098644	CC	GO:0098644	complex of collagen trimers	9/791	21/19550	5.26831367948576e-08	1.49991989463006e-06	1.15478826163341e-06	LUM/COL1A1/COL1A2/COL4A1/COL4A2/COL3A1/COL5A1/COL5A2/COL16A1	9
GO:0030666	CC	GO:0030666	endocytic vesicle membrane	26/791	193/19550	7.52518986310416e-08	2.02343994096801e-06	1.55784632253735e-06	HLA-DQA1/HLA-DRB4/IL7R/HLA-DRA/HLA-DPA1/CD74/HLA-DPB1/ANXA3/HLA-DQB1/CFTR/CD163/AREG/CAV1/RAB31/CYBA/RAC2/HLA-B/HLA-F/RAB11FIP1/FZD5/CORO1A/ACE2/HLA-C/CD3D/HLA-G/HLA-A	26
GO:0005583	CC	GO:0005583	fibrillar collagen trimer	7/791	12/19550	1.14638277588404e-07	2.77424631763938e-06	2.13589211927869e-06	LUM/COL1A1/COL1A2/COL3A1/COL5A1/COL5A2/COL16A1	7
GO:0098643	CC	GO:0098643	banded collagen fibril	7/791	12/19550	1.14638277588404e-07	2.77424631763938e-06	2.13589211927869e-06	LUM/COL1A1/COL1A2/COL3A1/COL5A1/COL5A2/COL16A1	7
GO:0005775	CC	GO:0005775	vacuolar lumen	24/791	174/19550	1.51589293888747e-07	3.4937722972454e-06	2.68985513968001e-06	LUM/LYZ/CD74/FABP5/VCAN/GPC3/GGH/DCN/ADA2/GPC4/ANXA2/CTSK/BGN/CTSS/DNAJC3/RNASET2/PPT1/FMOD/CTSC/LIPA/PDGFRB/PRELP/NPC2/PYCARD	24
GO:0030134	CC	GO:0030134	COPII-coated ER to Golgi transport vesicle	17/791	94/19550	1.99259897387409e-07	4.38371774252301e-06	3.37502409928914e-06	HLA-DQA1/HLA-DRB4/HLA-DRA/HLA-DPA1/CD74/HLA-DPB1/HLA-DQB1/AREG/SEC24D/HLA-B/HLA-F/HLA-C/MCFD2/CTSC/HLA-G/CD59/HLA-A	17
GO:0005604	CC	GO:0005604	basement membrane	17/791	96/19550	2.73404194733553e-07	5.75337522830607e-06	4.42952333801729e-06	COL4A1/COL4A2/ADAMTS1/COL15A1/LAMA2/THBS2/LAMB1/COL5A1/FBLN1/LAMC3/ANXA2/TIMP1/FBN1/LOXL1/SPARC/TGFBI/LAMC1	17
GO:0030139	CC	GO:0030139	endocytic vesicle	35/791	336/19550	3.24642671143761e-07	6.54696053473252e-06	5.0405046309163e-06	HLA-DQA1/HLA-DRB4/HBB/IL7R/HLA-DRA/HLA-DPA1/CD74/HLA-DPB1/VIM/ANXA3/HLA-DQB1/CFTR/CD163/AREG/CAV1/GOLIM4/RAB31/CYBA/CTSS/RAC2/HLA-B/HLA-F/RAB11FIP1/FZD5/CORO1A/SPARC/ITGAV/ACE2/HLA-C/CD3D/HLA-G/HLA-A/ABCA1/PDIA3/AVPR1A	35
GO:0044853	CC	GO:0044853	plasma membrane raft	18/791	116/19550	9.43499042344683e-07	1.82661414597931e-05	1.40631015153692e-05	MS4A4A/ATP1B3/MYOF/ADRA1A/CD8A/CAV1/PTGIS/PLVAP/CAVIN1/ITGB2/EZR/CAVIN2/CAV2/CDH1/F2R/PLPP2/LCP2/TGFBR2	18
GO:0034774	CC	GO:0034774	secretory granule lumen	33/791	322/19550	1.01353264358026e-06	1.88672999804941e-05	1.45259334343082e-05	LYZ/THBS1/CRISPLD2/LGALS3BP/VWF/FABP5/GSN/S100A11/F13A1/GGH/IGF1/ADA2/PTX3/SRGN/ANXA2/GSTP1/CXCL1/ALOX5/AGL/TIMP3/TIMP1/DNAJC3/CFD/RNASET2/SPARC/HGF/CTSC/DOCK2/GMFG/NPC2/PYCARD/VEGFC/TMSB4X	33
GO:0060205	CC	GO:0060205	cytoplasmic vesicle lumen	33/791	325/19550	1.24662138932968e-06	2.23468426827988e-05	1.72048332094623e-05	LYZ/THBS1/CRISPLD2/LGALS3BP/VWF/FABP5/GSN/S100A11/F13A1/GGH/IGF1/ADA2/PTX3/SRGN/ANXA2/GSTP1/CXCL1/ALOX5/AGL/TIMP3/TIMP1/DNAJC3/CFD/RNASET2/SPARC/HGF/CTSC/DOCK2/GMFG/NPC2/PYCARD/VEGFC/TMSB4X	33
GO:0031983	CC	GO:0031983	vesicle lumen	33/791	327/19550	1.42860927257704e-06	2.46945317116888e-05	1.90123188906869e-05	LYZ/THBS1/CRISPLD2/LGALS3BP/VWF/FABP5/GSN/S100A11/F13A1/GGH/IGF1/ADA2/PTX3/SRGN/ANXA2/GSTP1/CXCL1/ALOX5/AGL/TIMP3/TIMP1/DNAJC3/CFD/RNASET2/SPARC/HGF/CTSC/DOCK2/GMFG/NPC2/PYCARD/VEGFC/TMSB4X	33
GO:0043202	CC	GO:0043202	lysosomal lumen	16/791	97/19550	1.64062374890044e-06	2.73814446368211e-05	2.10809730348732e-05	LUM/CD74/VCAN/GPC3/DCN/GPC4/CTSK/BGN/CTSS/RNASET2/PPT1/FMOD/LIPA/PDGFRB/PRELP/NPC2	16
GO:0045178	CC	GO:0045178	basal part of cell	29/791	276/19550	2.76629474353688e-06	4.46295551957283e-05	3.43602926039317e-05	EPCAM/TACSTD2/KCNJ16/ANXA1/SLCO1B3/AQP1/ANK3/ATP1B3/CD44/SLCO4C1/STK39/SLC38A1/C5AR1/ANXA2/ENPP1/SLC5A6/SLC1A3/SLC12A2/AQP3/EZR/ABCC4/ANK2/SLC39A14/ATP7B/SLC16A10/ITGA1/HEPH/SLC11A2/ABCA1	29
GO:0031252	CC	GO:0031252	cell leading edge	38/791	422/19550	3.77695314657999e-06	5.89692039659585e-05	4.54003875683978e-05	CXCR4/SH3YL1/VIM/S100A6/CD44/SAMSN1/STMN2/ACTA2/S100A11/NEDD9/WIPF1/FAT1/SGCE/ANXA2/GPER1/VIL1/TPM1/PALLD/PODXL/DPYSL3/RAC2/IQGAP1/SWAP70/ABLIM3/CORO1A/ITGAV/EZR/PTPN13/MYO10/TLN2/ENAH/KLHL2/AIF1/CDH1/MYH10/EPB41L3/MCC/ARHGEF6	38
GO:0030133	CC	GO:0030133	transport vesicle	37/791	412/19550	5.37814127308843e-06	8.13443867554625e-05	6.26270398247798e-05	HLA-DQA1/HLA-DRB4/HLA-DRA/HLA-DPA1/CD74/HLA-DPB1/CRISPLD2/HLA-DQB1/CPA3/AREG/IGF1/NTS/MCTP1/CPE/PDE4B/MME/GOLIM4/SEC24D/BGN/LAPTM5/MYRIP/DPYSL3/PAM/HLA-B/PPT1/HLA-F/RAB15/HLA-C/MCFD2/CAV2/SYT17/HLA-G/CD59/HLA-A/VAMP1/KIF1B/YIPF1	37
GO:0009925	CC	GO:0009925	basal plasma membrane	27/791	257/19550	6.06948796272344e-06	8.90191567866104e-05	6.85358449379298e-05	EPCAM/TACSTD2/KCNJ16/ANXA1/SLCO1B3/AQP1/ANK3/ATP1B3/CD44/SLCO4C1/STK39/SLC38A1/C5AR1/ANXA2/ENPP1/SLC5A6/SLC1A3/SLC12A2/AQP3/EZR/ABCC4/ANK2/SLC39A14/ATP7B/SLC16A10/HEPH/ABCA1	27
GO:0030027	CC	GO:0030027	lamellipodium	23/791	202/19550	7.84979608004502e-06	0.000109509558684483	8.4311404467827e-05	CD44/STMN2/ACTA2/NEDD9/FAT1/VIL1/PALLD/PODXL/DPYSL3/RAC2/SWAP70/ABLIM3/CORO1A/ITGAV/PTPN13/MYO10/ENAH/KLHL2/AIF1/CDH1/MYH10/MCC/ARHGEF6	23
GO:0016323	CC	GO:0016323	basolateral plasma membrane	25/791	231/19550	7.91907965693573e-06	0.000109509558684483	8.4311404467827e-05	EPCAM/KCNJ16/ANXA1/SLCO1B3/AQP1/ANK3/ATP1B3/CD44/SLCO4C1/STK39/SLC38A1/C5AR1/ANXA2/ENPP1/SLC5A6/SLC12A2/AQP3/EZR/ABCC4/ANK2/SLC39A14/ATP7B/SLC16A10/HEPH/ABCA1	25
GO:0005769	CC	GO:0005769	early endosome	35/791	394/19550	1.21519686843475e-05	0.000163376467867339	0.00012578353550465	CXCR4/GPNMB/HLA-DRA/EPHA3/ANXA1/ACKR3/CYTIP/GJA1/CFTR/MME/VCAM1/ANXA2/GPER1/CAV1/LIPG/RAB31/ACKR1/HLA-B/SLC1A1/HLA-F/FZD5/CORO1A/HLA-C/ANK2/SLC39A14/RHOD/MAP2K1/MTMR4/HLA-G/F2R/PLPP2/TBC1D16/SLC11A2/HLA-A/EPHB1	35
GO:0055037	CC	GO:0055037	recycling endosome	22/791	195/19550	1.42268978390414e-05	0.00018399263962719	0.000141655925245814	ACKR3/FZD7/RAB25/CFTR/ABCG1/MCTP1/GPER1/TUBA1A/ACKR1/HLA-B/SLC1A1/HLA-F/RAB15/RAB11FIP1/SLC31A1/HLA-C/ANK2/HLA-G/SLC11A2/HLA-A/PDIA3/MICALL2	22
GO:0030662	CC	GO:0030662	coated vesicle membrane	21/791	181/19550	1.44457031112257e-05	0.00018399263962719	0.000141655925245814	HLA-DQA1/HLA-DRB4/IL7R/HLA-DRA/HLA-DPA1/CD74/HLA-DPB1/HLA-DQB1/CFTR/AREG/SEC24D/HLA-B/HLA-F/DAB2/FZD5/HLA-C/MCFD2/CD3D/HLA-G/CD59/HLA-A	21
GO:0031091	CC	GO:0031091	platelet alpha granule	14/791	91/19550	1.66335962925743e-05	0.000202365663093127	0.000155801315213065	THBS1/VWF/F13A1/THBS2/SERPINE2/IGF1/SRGN/TIMP1/CFD/PECAM1/SPARC/HGF/VEGFC/TMSB4X	14
GO:0016324	CC	GO:0016324	apical plasma membrane	33/791	367/19550	1.67244349663742e-05	0.000202365663093127	0.000155801315213065	EPCAM/ANXA1/AQP1/GJA1/IGFBP2/ATP1B3/CD44/PROM1/CFTR/STK39/SLC38A1/FAT1/ANXA13/JAG1/CTSK/NPC1L1/CYBA/SLC5A6/PODXL/CYBRD1/SLC1A1/CDHR5/SLC12A2/FZD6/EZR/ABCC4/ACE2/ANK2/SLC39A14/PDE4D/PDGFRB/SLC11A2/PFKM	33
GO:0032432	CC	GO:0032432	actin filament bundle	13/791	80/19550	1.81350288823102e-05	0.000214081804366783	0.000164821571870033	MARCKS/MYL9/CRYAB/PDLIM3/VIL1/TPM1/CYBA/PALLD/ABLIM3/FLNA/TPM4/MYH10/MICALL2	13
GO:0030669	CC	GO:0030669	clathrin-coated endocytic vesicle membrane	12/791	72/19550	2.91576686046082e-05	0.000336007419157866	0.000258692097394268	HLA-DQA1/HLA-DRB4/IL7R/HLA-DRA/HLA-DPA1/CD74/HLA-DPB1/HLA-DQB1/CFTR/AREG/FZD5/CD3D	12
GO:0005901	CC	GO:0005901	caveola	13/791	84/19550	3.10348592037674e-05	0.000349322601270312	0.000268943455523468	ATP1B3/MYOF/ADRA1A/CAV1/PTGIS/PLVAP/CAVIN1/CAVIN2/CAV2/CDH1/F2R/PLPP2/TGFBR2	13
GO:0045177	CC	GO:0045177	apical part of cell	36/791	435/19550	4.18405640029051e-05	0.000460246204031956	0.000354343532464795	EPCAM/ANXA1/AQP1/GJA1/IGFBP2/PLAT/ATP1B3/CD44/PROM1/CFTR/STK39/SLC38A1/C5AR1/FAT1/VCAM1/ANXA13/JAG1/CTSK/NPC1L1/CYBA/SLC5A6/PODXL/CYBRD1/SLC1A1/CDHR5/SLC12A2/FZD6/EZR/ABCC4/ACE2/ANK2/SLC39A14/PDE4D/PDGFRB/SLC11A2/PFKM	36
GO:0001772	CC	GO:0001772	immunological synapse	9/791	44/19550	5.50437542092585e-05	0.000588081859889488	0.000452764198349019	LGALS3/HLA-DRA/GZMA/CD53/CD37/CORO1A/EZR/SOCS6/LCK	9
GO:0005884	CC	GO:0005884	actin filament	15/791	114/19550	5.58920775928026e-05	0.000588081859889488	0.000452764198349019	ANXA1/WIPF1/TPM2/PDLIM3/TPM1/HCLS1/PALLD/DPYSL3/RAC2/IQGAP1/CORO1A/EZR/FLNA/AIF1/TPM4	15
GO:0005911	CC	GO:0005911	cell-cell junction	39/791	494/19550	5.73562988947819e-05	0.000590647843937754	0.000454739749356165	EPCAM/ANXA1/GJA1/CLDN10/ANK3/CDH19/S100A11/STEAP1/ITK/PMP22/FAT1/ANXA2/PDLIM3/JAG1/CD2/CD53/PODXL/NFASC/IQGAP1/AKR1B1/SMAD7/PECAM1/TMEM204/ADD3/FZD5/NECTIN3/CORO1A/AQP3/FLNA/ANK2/CDH1/AHNAK/LCP2/HEG1/CYTH2/EPB41L3/CLDN15/VAMP5/MICALL2	39
GO:0005938	CC	GO:0005938	cell cortex	28/791	308/19550	5.90906357283448e-05	0.000595830576927476	0.000458729935259519	CYTIP/KRT19/GSN/MARCKS/MYL9/NEDD9/FGFR2/ANXA2/CAV1/PLA2G4C/MYRIP/HCLS1/DMD/RAC2/TNFAIP2/ADD3/CORO1A/PRKCB/EZR/FLNA/MYO10/EPB41L2/RHOD/CDH1/CAPN2/TPM4/MYH10/GYPC	28
GO:0031093	CC	GO:0031093	platelet alpha granule lumen	11/791	67/19550	7.18970593049413e-05	0.000710166871501869	0.000546757443479038	THBS1/VWF/F13A1/IGF1/SRGN/TIMP1/CFD/SPARC/HGF/VEGFC/TMSB4X	11
GO:0030175	CC	GO:0030175	filopodium	14/791	107/19550	0.000104270922482295	0.00100934252962862	0.000777092769657528	ARL4C/ACTA2/FAT1/VCAM1/GPM6A/VIL1/PODXL/DMD/ITGAV/EZR/MYO10/ENAH/HLA-G/EPHB1	14
GO:0030863	CC	GO:0030863	cortical cytoskeleton	14/791	108/19550	0.000115422297948905	0.00109538023935823	0.000843333198635959	KRT19/GSN/MYRIP/HCLS1/DMD/CORO1A/PRKCB/EZR/FLNA/EPB41L2/CDH1/CAPN2/TPM4/GYPC	14
GO:0045335	CC	GO:0045335	phagocytic vesicle	16/791	137/19550	0.000136144490189858	0.00126719102407483	0.000975610314315985	VIM/ANXA3/RAB31/CYBA/CTSS/RAC2/HLA-B/HLA-F/RAB11FIP1/CORO1A/ITGAV/HLA-C/HLA-G/HLA-A/ABCA1/PDIA3	16
GO:0005770	CC	GO:0005770	late endosome	25/791	282/19550	0.000213437286570469	0.00194912540943598	0.00150063156794332	CXCR4/HLA-DRB4/HLA-DRA/CD74/HLA-DMA/GJA1/HLA-DMB/ANXA2/TTPA/CTSS/SLC1A1/ABCA5/SLC31A1/SLC39A14/NEDD4L/ATP7B/MAP2K1/CD79A/F2R/TMEM106B/SLC11A2/YIPF1/IFNAR1/VAMP5/MON1B	25
GO:0030670	CC	GO:0030670	phagocytic vesicle membrane	11/791	76/19550	0.000230338736952188	0.00206451756823813	0.00158947198598586	ANXA3/RAB31/CYBA/RAC2/HLA-B/HLA-F/RAB11FIP1/CORO1A/HLA-C/HLA-G/HLA-A	11
GO:0098858	CC	GO:0098858	actin-based cell projection	21/791	221/19550	0.000263117101213182	0.002315430490676	0.00178264983405678	PDGFRA/ARL4C/CD44/PROM1/ACTA2/FAT1/VCAM1/GPM6A/VIL1/PODXL/DMD/NFASC/AKR1B1/CDHR5/ITGAV/EZR/MYO10/ENAH/FOXA1/HLA-G/EPHB1	21
GO:0005796	CC	GO:0005796	Golgi lumen	13/791	104/19550	0.000288961692817563	0.00247821604102864	0.00190797842219256	LUM/DEFB1/VCAN/GPC3/DCN/MUC6/GPC4/GOLIM4/BGN/RAB33B/FMOD/HS3ST1/PRELP	13
GO:0005902	CC	GO:0005902	microvillus	12/791	91/19550	0.000296976302437316	0.00247821604102864	0.00190797842219256	PDGFRA/CD44/PROM1/VCAM1/VIL1/PODXL/NFASC/AKR1B1/CDHR5/ITGAV/EZR/FOXA1	12
GO:0045334	CC	GO:0045334	clathrin-coated endocytic vesicle	12/791	91/19550	0.000296976302437316	0.00247821604102864	0.00190797842219256	HLA-DQA1/HLA-DRB4/IL7R/HLA-DRA/HLA-DPA1/CD74/HLA-DPB1/HLA-DQB1/CFTR/AREG/FZD5/CD3D	12
GO:0070820	CC	GO:0070820	tertiary granule	17/791	164/19550	0.000362016939682231	0.00296976608146101	0.00228642277694041	LGALS3/LYZ/HBB/GGH/PTX3/CXCL1/CD53/CYBA/CTSS/CD93/NFASC/FCER1G/ITGB2/ATP8B4/CD58/CD59/VAMP1	17
GO:0030658	CC	GO:0030658	transport vesicle membrane	20/791	212/19550	0.000400922374554074	0.0032341071547362	0.00248993895775688	HLA-DQA1/HLA-DRB4/HLA-DRA/HLA-DPA1/CD74/HLA-DPB1/HLA-DQB1/AREG/MCTP1/CPE/SEC24D/PAM/HLA-B/HLA-F/HLA-C/MCFD2/HLA-G/CD59/HLA-A/VAMP1	20
GO:0043034	CC	GO:0043034	costamere	5/791	18/19550	0.000590804908598509	0.0046876979633062	0.00360905845804784	KRT19/ANK3/DMD/ANK2/AHNAK	5
GO:0031901	CC	GO:0031901	early endosome membrane	17/791	173/19550	0.000671200497279142	0.0052396942045662	0.00403404034018364	GPNMB/HLA-DRA/ANXA1/CFTR/CAV1/RAB31/HLA-B/SLC1A1/HLA-F/FZD5/HLA-C/SLC39A14/MTMR4/HLA-G/PLPP2/HLA-A/EPHB1	17
GO:0016010	CC	GO:0016010	dystrophin-associated glycoprotein complex	5/791	19/19550	0.000775282094859018	0.00586307084237132	0.00451397798651468	KRT19/SGCE/SNTB1/DMD/SGCB	5
GO:0090665	CC	GO:0090665	glycoprotein complex	5/791	19/19550	0.000775282094859018	0.00586307084237132	0.00451397798651468	KRT19/SGCE/SNTB1/DMD/SGCB	5
GO:0042581	CC	GO:0042581	specific granule	16/791	160/19550	0.000790444880734974	0.00588577418885734	0.00453145729198673	LYZ/ANXA3/GGH/SLCO4C1/PTX3/CXCL1/CD53/CYBA/MLEC/CD93/ITGB2/ITGAV/ATP8B4/DOCK2/CD59/VAMP1	16
GO:0030665	CC	GO:0030665	clathrin-coated vesicle membrane	13/791	116/19550	0.000834458044926703	0.00611935899612916	0.00471129422494502	HLA-DQA1/HLA-DRB4/IL7R/HLA-DRA/HLA-DPA1/CD74/HLA-DPB1/HLA-DQB1/CFTR/AREG/DAB2/FZD5/CD3D	13
GO:0001726	CC	GO:0001726	ruffle	17/791	178/19550	0.000925199004890732	0.00668352713980767	0.00514564725422339	SH3YL1/S100A6/SAMSN1/S100A11/WIPF1/ANXA2/VIL1/TPM1/PALLD/PODXL/IQGAP1/ITGAV/EZR/MYO10/TLN2/KLHL2/AIF1	17
GO:0005903	CC	GO:0005903	brush border	12/791	106/19550	0.00119421902146499	0.00850002950572143	0.00654417234672768	AQP1/MME/VIL1/SLC5A6/CYBRD1/ADD3/CDHR5/EZR/FLNA/ACE2/CLIC1/SLC11A2	12
GO:0030864	CC	GO:0030864	cortical actin cytoskeleton	10/791	79/19550	0.00128187279131628	0.00899168740575479	0.00692269974257763	KRT19/GSN/MYRIP/HCLS1/DMD/CORO1A/PRKCB/EPB41L2/CDH1/CAPN2	10
GO:0009898	CC	GO:0009898	cytoplasmic side of plasma membrane	16/791	172/19550	0.00170045142395436	0.0117574069884844	0.00905202712902018	RGS1/GEM/RGS2/S100A6/PTPRC/CD2/SLA/IQGAP1/GNAO1/EZR/TRAF5/CAV2/CDH1/PTPN3/LCK/CHUK	16
GO:0043292	CC	GO:0043292	contractile fiber	20/791	239/19550	0.00177644562355749	0.0121098546732651	0.00932337658620239	KCNN2/KRT19/ANK3/ACTA2/FHL2/ADRA1A/MYL9/TPM2/PDE4B/CRYAB/PDLIM3/MMP2/TPM1/PALLD/DMD/FLNA/ANK2/AHNAK/TPM4/ABCC9	20
GO:0005802	CC	GO:0005802	trans-Golgi network	21/791	259/19550	0.00203631943574095	0.0136885917624808	0.010538846202519	HLA-DQA1/HLA-DRB4/HLA-DRA/HLA-DPA1/CD74/HLA-DPB1/CHST4/HLA-DQB1/MME/GPER1/RAB31/PAM/MS4A6A/FLNA/ATP8B4/TGFBI/ATP7B/CDH1/YIPF1/GOLGA4/TRAPPC9	21
GO:0001725	CC	GO:0001725	stress fiber	9/791	71/19550	0.00218863703996008	0.0143148692883876	0.0110210172424733	MYL9/PDLIM3/TPM1/CYBA/PALLD/ABLIM3/TPM4/MYH10/MICALL2	9
GO:0097517	CC	GO:0097517	contractile actin filament bundle	9/791	71/19550	0.00218863703996008	0.0143148692883876	0.0110210172424733	MYL9/PDLIM3/TPM1/CYBA/PALLD/ABLIM3/TPM4/MYH10/MICALL2	9
GO:0030018	CC	GO:0030018	Z disc	13/791	130/19550	0.00237024985823704	0.0152102977787161	0.0117104075982286	KCNN2/KRT19/ANK3/FHL2/ADRA1A/MYL9/PDE4B/CRYAB/PDLIM3/PALLD/DMD/FLNA/ANK2	13
GO:0030017	CC	GO:0030017	sarcomere	18/791	211/19550	0.00238839386607939	0.0152102977787161	0.0117104075982286	KCNN2/KRT19/ANK3/FHL2/ADRA1A/MYL9/TPM2/PDE4B/CRYAB/PDLIM3/MMP2/TPM1/PALLD/DMD/FLNA/ANK2/TPM4/ABCC9	18
GO:0030176	CC	GO:0030176	integral component of endoplasmic reticulum membrane	15/791	162/19550	0.00244574835715937	0.0153732753878589	0.0118358840524185	HLA-DQA1/HLA-DRB4/HLA-DRA/HLA-DPA1/CD74/HLA-DPB1/HLA-DQB1/HLA-B/HLA-F/HLA-C/TRAM2/EDEM1/HLA-G/HLA-A/PDIA3	15
GO:0030135	CC	GO:0030135	coated vesicle	23/791	299/19550	0.00252497132797332	0.0156677708043472	0.0120626160607632	HLA-DQA1/HLA-DRB4/IL7R/HLA-DRA/HLA-DPA1/CD74/HLA-DPB1/VWF/HLA-DQB1/CFTR/AREG/SEC24D/HLA-B/HLA-F/DAB2/FZD5/HLA-C/MCFD2/CTSC/CD3D/HLA-G/CD59/HLA-A	23
GO:0030016	CC	GO:0030016	myofibril	19/791	231/19550	0.0027722210511187	0.0169842403638159	0.0130761659173354	KCNN2/KRT19/ANK3/FHL2/ADRA1A/MYL9/TPM2/PDE4B/CRYAB/PDLIM3/MMP2/TPM1/PALLD/DMD/FLNA/ANK2/AHNAK/TPM4/ABCC9	19
GO:0016328	CC	GO:0016328	lateral plasma membrane	8/791	61/19550	0.00306261480723979	0.0185288195838007	0.0142653373916169	EPCAM/TACSTD2/ANXA1/ANK3/DMD/SLC12A2/CDH1/CLDN15	8
GO:0101002	CC	GO:0101002	ficolin-1-rich granule	16/791	185/19550	0.00354651318188701	0.0211915108646088	0.0163153432928915	LGALS3/HBB/CRISPLD2/GSN/FGL2/GSTP1/ALOX5/AGL/CTSS/CD93/NFASC/CFD/FCER1G/ITGB2/GMFG/CD58	16
GO:0035578	CC	GO:0035578	azurophil granule lumen	10/791	91/19550	0.00371008621389046	0.0216347196087107	0.0166565696856972	LYZ/FABP5/GGH/ADA2/ANXA2/DNAJC3/RNASET2/CTSC/NPC2/PYCARD	10
GO:0035579	CC	GO:0035579	specific granule membrane	10/791	91/19550	0.00371008621389046	0.0216347196087107	0.0166565696856972	SLCO4C1/CD53/CYBA/MLEC/CD93/ITGB2/ITGAV/ATP8B4/CD59/VAMP1	10
GO:0031227	CC	GO:0031227	intrinsic component of endoplasmic reticulum membrane	15/791	170/19550	0.00387286792014889	0.0223150961113341	0.0171803915254725	HLA-DQA1/HLA-DRB4/HLA-DRA/HLA-DPA1/CD74/HLA-DPB1/HLA-DQB1/HLA-B/HLA-F/HLA-C/TRAM2/EDEM1/HLA-G/HLA-A/PDIA3	15
GO:0031528	CC	GO:0031528	microvillus membrane	5/791	27/19550	0.00411798247610418	0.0233658890288118	0.0179893969469321	PROM1/PODXL/CDHR5/ITGAV/EZR	5
GO:0031527	CC	GO:0031527	filopodium membrane	4/791	17/19550	0.00415179019933433	0.0233658890288118	0.0179893969469321	DMD/ITGAV/MYO10/HLA-G	4
GO:0031674	CC	GO:0031674	I band	13/791	141/19550	0.00478615970005273	0.0266264516646612	0.0204997039784473	KCNN2/KRT19/ANK3/FHL2/ADRA1A/MYL9/PDE4B/CRYAB/PDLIM3/PALLD/DMD/FLNA/ANK2	13
GO:0001891	CC	GO:0001891	phagocytic cup	5/791	28/19550	0.00484897589485389	0.0266693674216964	0.020532744817922	ANXA1/RAB31/CORO1A/AIF1/ARHGAP25	5
GO:0042641	CC	GO:0042641	actomyosin	9/791	81/19550	0.0053675700764954	0.0291899316519525	0.0224733271091587	MYL9/PDLIM3/TPM1/CYBA/PALLD/ABLIM3/TPM4/MYH10/MICALL2	9
GO:0002102	CC	GO:0002102	podosome	5/791	29/19550	0.00566746485479534	0.030478366552455	0.0234652930830123	GSN/VCAM1/PALLD/ASAP1/TPM4	5
GO:0098562	CC	GO:0098562	cytoplasmic side of membrane	16/791	197/19550	0.00648210745115671	0.0344762638061522	0.0265432740047366	RGS1/GEM/RGS2/S100A6/PTPRC/CD2/SLA/IQGAP1/GNAO1/EZR/TRAF5/CAV2/CDH1/PTPN3/LCK/CHUK	16
GO:0008305	CC	GO:0008305	integrin complex	5/791	31/19550	0.0075877526482528	0.0399181769755908	0.0307330027171795	ITGBL1/ITGB2/ITGAV/EMILIN1/ITGA1	5
GO:0089717	CC	GO:0089717	spanning component of membrane	4/791	20/19550	0.00767627501685455	0.0399496463242753	0.0307572309673629	NPC1L1/CDHR5/SLC12A2/TRPM4	4
GO:0070821	CC	GO:0070821	tertiary granule membrane	8/791	73/19550	0.0091668018716954	0.0471992777223465	0.0363387218653995	CD53/CYBA/CD93/FCER1G/ITGB2/ATP8B4/CD59/VAMP1	8
GO:0005201	MF	GO:0005201	extracellular matrix structural constituent	43/777	172/18368	1.12328272527901e-21	9.77255970992742e-19	8.32411619575185e-19	LUM/EFEMP1/MGP/COL1A1/THBS1/DPT/FBLN5/COL1A2/COL4A1/COL4A2/VWF/MFAP4/COL3A1/VCAN/COL15A1/FGL2/LAMA2/COL6A3/THBS2/LAMB1/DCN/AEBP1/COL5A1/FBLN1/ASPN/SRPX/MUC6/IGFBP7/COL6A2/COL6A1/BGN/COL14A1/COL5A2/SPON1/FBN1/COL16A1/SPARC/FMOD/LTBP2/TGFBI/LAMC1/EMILIN1/PRELP	43
GO:0005518	MF	GO:0005518	collagen binding	20/777	69/18368	4.32097465446476e-12	1.87962397469217e-09	1.60103481933852e-09	LUM/THBS1/SPARCL1/VWF/CD44/PCOLCE2/DCN/AEBP1/ASPN/COL6A2/CTSK/COL6A1/COL14A1/CTSS/SMAD7/SPARC/ADGRG1/TGFBI/ADGRG6/ITGA1	20
GO:0005539	MF	GO:0005539	glycosaminoglycan binding	36/777	230/18368	1.03595006651791e-11	3.00425519290194e-09	2.55897840992494e-09	JCHAIN/CXCL10/CXCL6/GPNMB/LXN/THBS1/MMP7/CRISPLD2/ADAMTS1/CD44/VCAN/THBS2/PCOLCE2/SERPINE2/DCN/COL5A1/ADA2/PTPRC/FGFR2/SELL/LIPG/BGN/DPYSL3/FSTL1/FBN1/MDK/ENG/SPOCK2/LTBP2/ADGRG1/ADAMTS5/HK1/SLIT2/PTPRF/PRELP/TGFBR2	36
GO:0050840	MF	GO:0050840	extracellular matrix binding	17/777	56/18368	7.78479358689998e-11	1.69319260515075e-08	1.44223544346779e-08	SPP1/LGALS3/THBS1/SPARCL1/DCN/ANXA2/BGN/CTSS/LGALS1/SPARC/SPOCK2/ITGAV/ADGRG1/ADAMTS5/TGFBI/SLIT2/ADGRG6	17
GO:0048407	MF	GO:0048407	platelet-derived growth factor binding	8/777	11/18368	1.45850209937312e-09	2.53779365290923e-07	2.16165363780775e-07	COL1A1/COL1A2/PDGFRA/COL4A1/COL3A1/COL5A1/COL6A1/PDGFRB	8
GO:0030020	MF	GO:0030020	extracellular matrix structural constituent conferring tensile strength	13/777	41/18368	7.38672760484965e-09	9.54704376123514e-07	8.13202517593411e-07	COL1A1/COL1A2/COL4A1/COL4A2/COL3A1/COL15A1/COL6A3/COL5A1/COL6A2/COL6A1/COL14A1/COL5A2/COL16A1	13
GO:0008201	MF	GO:0008201	heparin binding	26/777	166/18368	7.68152946306276e-09	9.54704376123514e-07	8.13202517593411e-07	CXCL10/CXCL6/GPNMB/LXN/THBS1/MMP7/CRISPLD2/ADAMTS1/THBS2/PCOLCE2/SERPINE2/COL5A1/ADA2/PTPRC/FGFR2/SELL/LIPG/FSTL1/FBN1/MDK/LTBP2/ADGRG1/ADAMTS5/SLIT2/PTPRF/PRELP	26
GO:0019838	MF	GO:0019838	growth factor binding	23/777	141/18368	2.56362024634501e-08	2.75869123035797e-06	2.34981079996614e-06	COL1A1/THBS1/COL1A2/PDGFRA/COL4A1/IGFBP2/COL3A1/IL1RN/COL5A1/FGFR2/IGFBP7/IGFALS/IGFBP6/COL6A1/CRIM1/ENG/ITGAV/IL10RA/LTBP2/PDGFRB/RHBDF1/TGFBR2/ACVR2B	23
GO:1901681	MF	GO:1901681	sulfur compound binding	33/777	265/18368	2.85381851416342e-08	2.75869123035797e-06	2.34981079996614e-06	CXCL10/CXCL6/GPNMB/LXN/THBS1/MMP7/CRISPLD2/ADAMTS1/THBS2/PCOLCE2/SERPINE2/COL5A1/ADA2/PTPRC/FGFR2/GSTM3/SELL/LIPG/GSTP1/ENPP1/ACACB/DPYSL3/FSTL1/FBN1/MDK/CHST15/LTBP2/MMACHC/ADGRG1/ADAMTS5/SLIT2/PTPRF/PRELP	33
GO:0005178	MF	GO:0005178	integrin binding	23/777	144/18368	3.84765165812385e-08	3.34745694256775e-06	2.85131238665178e-06	SPP1/GPNMB/THBS1/TSPAN8/FBLN5/VWF/COL3A1/LAMB1/CXCL12/ITGBL1/IGF1/COL5A1/FBLN1/VCAM1/FBN1/COL16A1/ITGB2/ITGAV/TLN2/ADAMTS5/TGFBI/EMILIN1/TSPAN4	23
GO:0008009	MF	GO:0008009	chemokine activity	13/777	49/18368	8.04527315396878e-08	6.36307967632076e-06	5.41997349320002e-06	CCL19/CXCL10/CCL20/CXCL6/CXCL8/CXCL9/CCL2/CCL21/CCL5/CXCL12/CXCL1/CCL4/XCL1	13
GO:0042605	MF	GO:0042605	peptide antigen binding	11/777	36/18368	1.64776540928373e-07	1.19462992173071e-05	1.01756741064539e-05	HLA-DQA1/HLA-DRA/HLA-DPA1/HLA-DPB1/HLA-DQB1/HLA-B/CLEC4M/HLA-F/HLA-C/HLA-G/HLA-A	11
GO:0042379	MF	GO:0042379	chemokine receptor binding	15/777	72/18368	2.64343861639012e-07	1.76907045866108e-05	1.5068670331487e-05	CCL19/CXCL10/CCL20/CXCL6/CXCL8/CXCL9/CCL2/DEFB1/CCL21/CCL5/CXCL12/CXCL1/CCL4/S100A14/XCL1	15
GO:0030246	MF	GO:0030246	carbohydrate binding	31/777	271/18368	5.06543101294179e-07	3.1478035580424e-05	2.68125070158723e-05	LGALS3/CD69/HLA-DRA/ENPP2/LGALS4/PPP1R3C/VCAN/FCN2/COLEC11/KLRB1/PTX3/H6PD/SELL/ENPP1/AGL/LY75/MLEC/CD93/PAM/CLEC7A/LGALS1/CLEC4M/LGALS2/CLEC2B/CRYBG1/ENG/GALK1/HKDC1/HK1/CLEC11A/PFKM	31
GO:0023026	MF	GO:0023026	MHC class II protein complex binding	9/777	27/18368	9.76566760917366e-07	5.66408721332072e-05	4.82458245393562e-05	HLA-DQA1/HLA-DRB4/HLA-DRA/HLA-DPA1/CD74/HLA-DMA/HLA-DPB1/HLA-DQB1/HLA-DMB	9
GO:0023023	MF	GO:0023023	MHC protein complex binding	10/777	36/18368	1.61793207221005e-06	8.28000531072202e-05	7.0527812931014e-05	HLA-DQA1/HLA-DRB4/HLA-DRA/HLA-DPA1/CD74/HLA-DMA/HLA-DPB1/HLA-DQB1/HLA-DMB/CD8A	10
GO:0043394	MF	GO:0043394	proteoglycan binding	10/777	36/18368	1.61793207221005e-06	8.28000531072202e-05	7.0527812931014e-05	GPNMB/THBS1/FCN2/COL5A1/ADA2/PTPRC/CTSK/CTSS/SLIT2/PTPRF	10
GO:0005126	MF	GO:0005126	cytokine receptor binding	29/777	271/18368	4.51053225022245e-06	0.000218009058760752	0.000185696766324948	CCL19/CXCL10/CCL20/CXCL6/CXCL8/CXCL9/CCL2/DEFB1/CCL21/CCL5/IL1RN/CXCL12/IL1RAP/CXCL1/TNFSF14/SMAD7/ENG/CCL4/BAMBI/SMURF2/TRAF5/IL18/S100A14/BEX3/LTB/TGFBR2/XCL1/PYCARD/VEGFC	29
GO:0030247	MF	GO:0030247	polysaccharide binding	8/777	25/18368	5.63375198171842e-06	0.000257966538110264	0.000219731933248186	HLA-DRA/ENPP2/PPP1R3C/FCN2/PTX3/ENPP1/AGL/CLEC7A	8
GO:0140375	MF	GO:0140375	immune receptor activity	19/777	144/18368	1.06923631558922e-05	0.00046511779728131	0.000396180192723584	CXCR4/HLA-DQA1/IL7R/HLA-DRA/HLA-DPA1/CD74/ACKR3/F3/HLA-DQB1/CD44/IL1RAP/C5AR1/CCR7/FCER1G/IL10RA/EPOR/CXCR6/IL17RC/IFNAR1	19
GO:0044548	MF	GO:0044548	S100 protein binding	6/777	14/18368	1.26080594153146e-05	0.000522333890063032	0.000444915981372504	S100A6/S100A11/ANXA2/IQGAP1/EZR/AHNAK	6
GO:0061134	MF	GO:0061134	peptidase regulator activity	25/777	230/18368	1.54813105336192e-05	0.000612215462011306	0.0005214757232377	SPINK1/PZP/LXN/SPINT2/RARRES1/COL6A3/PCOLCE2/SERPINE2/GPC3/FBLN1/ANXA2/SERPINB9/TNFAIP8/CAV1/VIL1/CRIM1/TIMP3/TNFSF14/TIMP1/SPOCK2/CTSC/BEX3/CASP1/CD27/PYCARD	25
GO:0001848	MF	GO:0001848	complement binding	7/777	21/18368	1.63043530739037e-05	0.000616729877143312	0.000525321032678635	CRP/PTX3/C5AR1/CD93/VSIG4/ITGB2/CD59	7
GO:0001846	MF	GO:0001846	opsonin binding	6/777	15/18368	2.02616869273041e-05	0.000734486151114774	0.000625624017404478	CRP/PTX3/CD93/VSIG4/ITGB2/ITGAV	6
GO:0030021	MF	GO:0030021	extracellular matrix structural constituent conferring compression resistance	7/777	22/18368	2.30427419134113e-05	0.000801887418586713	0.000683035381349118	LUM/VCAN/DCN/ASPN/BGN/FMOD/PRELP	7
GO:0097493	MF	GO:0097493	structural molecule activity conferring elasticity	5/777	11/18368	4.99323800608906e-05	0.00162171008987286	0.0013813477353545	FBLN5/FBN1/LAMC1/EMILIN1/AHNAK	5
GO:0048018	MF	GO:0048018	receptor ligand activity	40/777	487/18368	5.03289338236405e-05	0.00162171008987286	0.0013813477353545	CCL19/CXCL10/EFEMP1/CCL20/CXCL6/SPP1/LGALS3/CXCL8/CXCL9/GPNMB/CCL2/GDF15/CCL21/PDGFD/IL32/CCL5/IL1RN/CXCL12/AREG/IGF1/ADM/ADA2/NTS/HMGB2/JAG1/CXCL1/HDGFL3/TNFSF14/NRTN/TIMP1/FBN1/MDK/CCL4/HGF/IL18/LTB/GMFG/CLEC11A/XCL1/VEGFC	40
GO:0045236	MF	GO:0045236	CXCR chemokine receptor binding	6/777	18/18368	6.73836786934014e-05	0.00209370715940212	0.00178338758647198	CXCL10/CXCL6/CXCL8/CXCL9/CXCL12/CXCL1	6
GO:0030546	MF	GO:0030546	signaling receptor activator activity	40/777	495/18368	7.1953158573503e-05	0.00215859475720509	0.00183865784521764	CCL19/CXCL10/EFEMP1/CCL20/CXCL6/SPP1/LGALS3/CXCL8/CXCL9/GPNMB/CCL2/GDF15/CCL21/PDGFD/IL32/CCL5/IL1RN/CXCL12/AREG/IGF1/ADM/ADA2/NTS/HMGB2/JAG1/CXCL1/HDGFL3/TNFSF14/NRTN/TIMP1/FBN1/MDK/CCL4/HGF/IL18/LTB/GMFG/CLEC11A/XCL1/VEGFC	40
GO:0001968	MF	GO:0001968	fibronectin binding	7/777	28/18368	0.000128137332486054	0.00371598264209556	0.00316521691474322	THBS1/FBLN1/FSTL3/CTSK/IGFBP6/CTSS/ITGAV	7
GO:0003779	MF	GO:0003779	actin binding	36/777	441/18368	0.000133554313140344	0.003748137175229	0.00319260565197969	CXCR4/TAGLN/GSN/MARCKS/WIPF1/TPM2/PDLIM3/TMSB10/VIL1/TPM1/MYRIP/HCLS1/PALLD/SNTB1/DMD/IQGAP1/ADD3/S100A4/ABLIM3/CORO1A/EZR/FLNA/MYO10/TLN2/FXYD5/EPB41L2/ENAH/KLHL2/AIF1/GMFG/TPM4/MYH10/CAP2/EPB41L3/TMSB4X/MICALL2	36
GO:0001664	MF	GO:0001664	G protein-coupled receptor binding	27/777	295/18368	0.00014644006210339	0.00398133918843592	0.00339124354344693	CCL19/CXCL10/CCL20/CXCL6/CXCL8/CXCL9/CCL2/DEFB1/CCL21/FZD7/CCL5/CXCL12/ADM/ADA2/NTS/CXCL1/EDNRB/GNAO1/CCL4/GPRC5B/BAMBI/FLNA/S100A14/FZD1/PDE4D/XCL1/AVPR1A	27
GO:0019200	MF	GO:0019200	carbohydrate kinase activity	6/777	21/18368	0.000176653536003145	0.00465722958553746	0.00396695659796537	PFKFB3/GNE/GALK1/HKDC1/HK1/PFKM	6
GO:0004896	MF	GO:0004896	cytokine receptor activity	13/777	97/18368	0.000220069403332433	0.00561699091757642	0.00478446655290236	CXCR4/IL7R/CD74/ACKR3/F3/CD44/IL1RAP/CCR7/IL10RA/EPOR/CXCR6/IL17RC/IFNAR1	13
GO:0043028	MF	GO:0043028	cysteine-type endopeptidase regulator activity involved in apoptotic process	8/777	40/18368	0.000228238288347567	0.00561699091757642	0.00478446655290236	SERPINB9/TNFAIP8/VIL1/TNFSF14/BEX3/CASP1/CD27/PYCARD	8
GO:0008013	MF	GO:0008013	beta-catenin binding	12/777	85/18368	0.000232427210382473	0.00561699091757642	0.00478446655290236	GJA1/KLF4/SOX9/SALL1/AR/TCF4/LEF1/SMAD7/CDHR5/DACT1/FOXO3/CDH1	12
GO:0048185	MF	GO:0048185	activin binding	5/777	15/18368	0.000281724275494274	0.00662432755891942	0.00564250042526228	FSTL3/SMAD7/ENG/TGFBR2/ACVR2B	5
GO:0019865	MF	GO:0019865	immunoglobulin binding	6/777	23/18368	0.000305671147492135	0.00699826048205676	0.00596101074333692	JCHAIN/LGALS3/VWF/FCER1A/FCGR2A/FCER1G	6
GO:0048306	MF	GO:0048306	calcium-dependent protein binding	12/777	88/18368	0.000323217482849649	0.00721023615587679	0.00614156836507835	ANXA1/ANXA3/S100A6/STMN2/S100A11/FCN2/ANXA4/ANXA2/S100A10/CLEC4M/S100A4/S100A14	12
GO:0140678	MF	GO:0140678	molecular function inhibitor activity	15/777	128/18368	0.000336488378795432	0.00731862223880065	0.00623388996505221	ANXA1/ID4/ANXA3/TXNIP/ANXA4/ANXA2/CAV1/ID3/LEF1/SMAD7/SLC30A1/MCUB/NEDD4L/PACSIN3/ABCE1	15
GO:0003823	MF	GO:0003823	antigen binding	18/777	171/18368	0.00034606396665222	0.00734330856066905	0.00625491739468967	JCHAIN/HLA-DQA1/IL7R/HLA-DRA/HLA-DPA1/HLA-DPB1/MFAP4/HLA-DQB1/FCN2/CD48/IGLL1/HLA-B/CLEC4M/HLA-F/HLA-C/HLA-G/HLA-A/TSPAN4	18
GO:0019956	MF	GO:0019956	chemokine binding	7/777	33/18368	0.000384515414367517	0.00782153224652437	0.00666226098191549	CXCR4/ACKR3/ACKR1/ZFP36/CCR7/ITGAV/CXCR6	7
GO:0019957	MF	GO:0019957	C-C chemokine binding	6/777	24/18368	0.000393086747494634	0.00782153224652437	0.00666226098191549	CXCR4/ACKR3/ACKR1/ZFP36/CCR7/CXCR6	6
GO:0008191	MF	GO:0008191	metalloendopeptidase inhibitor activity	5/777	16/18368	0.000395571745801232	0.00782153224652437	0.00666226098191549	LXN/RARRES1/TIMP3/TIMP1/SPOCK2	5
GO:0005125	MF	GO:0005125	cytokine activity	22/777	235/18368	0.000428632942373855	0.00828690355256119	0.00705865710950161	CCL19/CXCL10/CCL20/CXCL6/SPP1/CXCL8/CXCL9/CCL2/GDF15/CCL21/IL32/CCL5/IL1RN/CXCL12/AREG/CXCL1/TNFSF14/TIMP1/CCL4/IL18/LTB/XCL1	22
GO:0043548	MF	GO:0043548	phosphatidylinositol 3-kinase binding	7/777	34/18368	0.000466718864215119	0.00882707417102508	0.00751876614204677	GSN/AXL/PIK3IP1/CORO1A/PTPN13/PDGFRB/LCK	7
GO:0008083	MF	GO:0008083	growth factor activity	17/777	162/18368	0.000518239649279136	0.00959294669942231	0.00817112459333733	EFEMP1/GDF15/PDGFD/CXCL12/AREG/IGF1/ADA2/JAG1/CXCL1/HDGFL3/NRTN/TIMP1/MDK/HGF/GMFG/CLEC11A/VEGFC	17
GO:0032395	MF	GO:0032395	MHC class II receptor activity	4/777	10/18368	0.000543878947085356	0.00985780591592208	0.0083967276041248	HLA-DQA1/HLA-DRA/HLA-DPA1/HLA-DQB1	4
GO:0005543	MF	GO:0005543	phospholipid binding	35/777	466/18368	0.000768669830613439	0.0131869952437807	0.0112324799172675	JCHAIN/ANXA1/THBS1/SH3YL1/ANXA3/GSN/F3/MYOF/FZD7/ABCG1/MME/ANXA4/RASGRP1/ANXA13/PLA2G7/ANXA2/JAG1/TTPA/PLA2G4C/ANXA10/VIL1/AXL/IQGAP1/PPT1/CAVIN2/NR5A2/TTPAL/MYO10/PACSIN3/ASAP1/SYT17/GRK5/ATG2B/ABCA1/ZCCHC14	35
GO:0042056	MF	GO:0042056	chemoattractant activity	7/777	37/18368	0.000800012317510616	0.0131869952437807	0.0112324799172675	CXCL10/LGALS3/GPNMB/CCL5/HMGB2/HGF/VEGFC	7
GO:0019955	MF	GO:0019955	cytokine binding	15/777	139/18368	0.000809934900697769	0.0131869952437807	0.0112324799172675	CXCR4/THBS1/CD74/ACKR3/IL1RN/ACKR1/ZFP36/CSF1R/CCR7/ENG/ITGAV/IL10RA/TGFBR2/CXCR6/IFNAR1	15
GO:0042608	MF	GO:0042608	T cell receptor binding	4/777	11/18368	0.000826134128242196	0.0131869952437807	0.0112324799172675	HLA-DRA/DOCK2/LCK/HLA-A	4
GO:0015026	MF	GO:0015026	coreceptor activity	8/777	48/18368	0.000831198178811955	0.0131869952437807	0.0112324799172675	CXCR4/ACKR3/LY96/GPC4/CD8A/ENG/ITGAV/CXCR6	8
GO:0048020	MF	GO:0048020	CCR chemokine receptor binding	8/777	48/18368	0.000831198178811955	0.0131869952437807	0.0112324799172675	CCL19/CCL20/CCL2/DEFB1/CCL21/CCL5/CCL4/XCL1	8
GO:0005319	MF	GO:0005319	lipid transporter activity	16/777	154/18368	0.000833660618859699	0.0131869952437807	0.0112324799172675	CFHR4/FABP4/SLCO1B3/FABP5/ABCG1/APOL3/TMEM30B/TTPA/STARD5/SLCO2A1/ABCA5/ABCC4/ATP8B4/ATG2B/NPC2/ABCA1	16
GO:0051015	MF	GO:0051015	actin filament binding	20/777	217/18368	0.000932472121793024	0.0142858326031799	0.0121684526952676	TAGLN/GSN/MARCKS/TPM2/VIL1/TPM1/HCLS1/DMD/IQGAP1/ADD3/ABLIM3/CORO1A/EZR/FLNA/MYO10/TLN2/AIF1/TPM4/MYH10/MICALL2	20
GO:0019207	MF	GO:0019207	kinase regulator activity	21/777	233/18368	0.000937720553238278	0.0142858326031799	0.0121684526952676	CXCL10/RGCC/CD24/KLF4/CCL5/TRIB3/CDKN1C/GSTP1/CISH/CCND2/RAC2/IQGAP1/DNAJC3/GPRC5B/IBTK/MAP2K1/GMFG/SOCS6/CCND3/SH3BP5/STK11	21
GO:0043236	MF	GO:0043236	laminin binding	6/777	28/18368	0.000952388840211994	0.0142858326031799	0.0121684526952676	LGALS3/THBS1/CTSS/LGALS1/SLIT2/ADGRG6	6
GO:0030414	MF	GO:0030414	peptidase inhibitor activity	18/777	187/18368	0.00100270320824198	0.0147856235791614	0.0125941669688198	SPINK1/PZP/LXN/SPINT2/RARRES1/COL6A3/SERPINE2/GPC3/ANXA2/SERPINB9/TNFAIP8/VIL1/CRIM1/TIMP3/TNFSF14/TIMP1/SPOCK2/CD27	18
GO:0017022	MF	GO:0017022	myosin binding	10/777	74/18368	0.00107309332624183	0.0154809370095349	0.013186424264625	CXCR4/GSN/RAB25/MYL9/NPC1L1/MYRIP/AXL/DMD/CORO1A/PYCARD	10
GO:0019199	MF	GO:0019199	transmembrane receptor protein kinase activity	15/777	143/18368	0.00108544500871452	0.0154809370095349	0.013186424264625	EFEMP1/EPHA3/PDGFRA/ITK/FGFR2/CRIM1/AXL/CSF1R/ENG/MAP2K1/PDGFRB/LCK/TGFBR2/ACVR2B/EPHB1	15
GO:0005520	MF	GO:0005520	insulin-like growth factor binding	6/777	29/18368	0.00115837160166338	0.0162545692491474	0.013845392318693	IGFBP2/IGFBP7/IGFALS/IGFBP6/CRIM1/ITGAV	6
GO:0042277	MF	GO:0042277	peptide binding	26/777	321/18368	0.00122453682283748	0.0169102704106128	0.0144039084925244	HLA-DQA1/HLA-DRA/HLA-DPA1/CD74/HLA-DPB1/HLA-DQB1/MME/GSTM3/CRYAB/THOP1/C1QA/EDNRB/ITM2A/CRIP1/HLA-B/CLEC4M/HLA-F/FZD5/ITGB2/MMACHC/CLSTN1/HLA-C/HLA-G/SEC61A2/HLA-A/AVPR1A	26
GO:0017147	MF	GO:0017147	Wnt-protein binding	6/777	30/18368	0.00139680347145399	0.0189877971900776	0.0161735138799935	FZD7/FRZB/FZD5/FZD6/FZD1/SFRP5	6
GO:0004859	MF	GO:0004859	phospholipase inhibitor activity	4/777	13/18368	0.00167269622683137	0.022165845645518	0.0188805267204413	ANXA1/ANXA3/ANXA4/ANXA2	4
GO:0004866	MF	GO:0004866	endopeptidase inhibitor activity	17/777	180/18368	0.0016815469110393	0.022165845645518	0.0188805267204413	SPINK1/PZP/LXN/SPINT2/RARRES1/COL6A3/SERPINE2/ANXA2/SERPINB9/TNFAIP8/VIL1/CRIM1/TIMP3/TNFSF14/TIMP1/SPOCK2/CD27	17
GO:0002020	MF	GO:0002020	protease binding	14/777	135/18368	0.00175096199898319	0.0227363722256026	0.0193664924946452	PZP/COL1A1/COL1A2/VWF/F3/COL3A1/TNFAIP3/ANXA2/SERPINB9/SELL/TIMP3/TIMP1/ITGAV/PYCARD	14
GO:0005544	MF	GO:0005544	calcium-dependent phospholipid binding	8/777	54/18368	0.00183436063733917	0.0234690258012512	0.0199905555524269	ANXA1/ANXA3/ANXA4/ANXA13/ANXA2/PLA2G4C/ANXA10/SYT17	8
GO:0072341	MF	GO:0072341	modified amino acid binding	11/777	93/18368	0.00187162046282047	0.0235986927920842	0.0201010039027553	THBS1/MME/GSTM3/ANXA13/ANXA2/AXL/TYMS/CAVIN2/MMACHC/ASAP1/SYT17	11
GO:0043027	MF	GO:0043027	cysteine-type endopeptidase inhibitor activity involved in apoptotic process	5/777	22/18368	0.00193134727256677	0.0240038875304727	0.0204461425546918	SERPINB9/TNFAIP8/VIL1/TNFSF14/CD27	5
GO:0016504	MF	GO:0016504	peptidase activator activity	7/777	43/18368	0.00201017016115778	0.0246316625381305	0.0209808716598232	PCOLCE2/FBLN1/CAV1/CTSC/BEX3/CASP1/PYCARD	7
GO:0005080	MF	GO:0005080	protein kinase C binding	8/777	55/18368	0.0020685535079806	0.0249950215547656	0.0212903752868179	MARCKS/PRKCB/DACT1/ITGAV/CAVIN2/FLNA/GRK5/AVPR1A	8
GO:0099106	MF	GO:0099106	ion channel regulator activity	14/777	139/18368	0.0023054872681486	0.0274763551135519	0.0234039370840176	GEM/FXYD2/CFTR/CAV1/PRKCB/SLC30A1/MCUB/FLNA/FXYD5/NEDD4L/PACSIN3/SGK2/ABCC9/PTPN3	14
GO:0001965	MF	GO:0001965	G-protein alpha-subunit binding	5/777	24/18368	0.00290656534936633	0.0341675882434395	0.0291034266465595	RGS1/RGS2/RGS4/HTR2B/F2R	5
GO:0004559	MF	GO:0004559	alpha-mannosidase activity	4/777	15/18368	0.00298475483505909	0.0341675882434395	0.0291034266465595	MANEA/MAN1A1/EDEM1/EDEM3	4
GO:0042813	MF	GO:0042813	Wnt-activated receptor activity	4/777	15/18368	0.00298475483505909	0.0341675882434395	0.0291034266465595	FZD7/FZD5/FZD6/FZD1	4
GO:0016247	MF	GO:0016247	channel regulator activity	14/777	145/18368	0.00340266476698442	0.0384456928217721	0.032747450389023	GEM/FXYD2/CFTR/CAV1/PRKCB/SLC30A1/MCUB/FLNA/FXYD5/NEDD4L/PACSIN3/SGK2/ABCC9/PTPN3	14
GO:0005160	MF	GO:0005160	transforming growth factor beta receptor binding	5/777	25/18368	0.0035084903110989	0.039133161162257	0.0333330253578087	SMAD7/ENG/BAMBI/SMURF2/TGFBR2	5
GO:0001786	MF	GO:0001786	phosphatidylserine binding	8/777	60/18368	0.00361342135060432	0.0397933743674147	0.0338953848211251	THBS1/MME/ANXA13/ANXA2/AXL/CAVIN2/ASAP1/SYT17	8
GO:0061135	MF	GO:0061135	endopeptidase regulator activity	17/777	194/18368	0.00368921054764197	0.0401201647056064	0.0341737398097362	SPINK1/PZP/LXN/SPINT2/RARRES1/COL6A3/SERPINE2/ANXA2/SERPINB9/TNFAIP8/VIL1/CRIM1/TIMP3/TNFSF14/TIMP1/SPOCK2/CD27	17
GO:0000900	MF	GO:0000900	translation repressor activity, mRNA regulatory element binding	4/777	16/18368	0.00384781586481171	0.0407402527541279	0.034701921281193	CPEB3/TYMS/SHMT2/PAIP2B	4
GO:0015923	MF	GO:0015923	mannosidase activity	4/777	16/18368	0.00384781586481171	0.0407402527541279	0.034701921281193	MANEA/MAN1A1/EDEM1/EDEM3	4
GO:0004497	MF	GO:0004497	monooxygenase activity	11/777	102/18368	0.00388671376849726	0.0407402527541279	0.034701921281193	CYP2C19/CYP26A1/CH25H/CYP2D6/CYP1B1/FMO2/MOXD1/PTGIS/PAM/CYP4F3/FAXDC2	11
GO:0005200	MF	GO:0005200	structural constituent of cytoskeleton	11/777	103/18368	0.00418969231075111	0.0429361287229007	0.0365723346895609	VIM/KRT19/ANK3/TUBB6/TPM1/TUBA1A/DMD/ADD3/TLN2/ANK2/EPB41L3	11
GO:0030371	MF	GO:0030371	translation repressor activity	5/777	26/18368	0.00419490912809949	0.0429361287229007	0.0365723346895609	CPEB3/TYMS/EIF4EBP1/SHMT2/PAIP2B	5
GO:0051117	MF	GO:0051117	ATPase binding	10/777	89/18368	0.00431338059080827	0.0436353617907348	0.0371679306723259	ATP1B3/CAV1/AR/EZR/ANK2/PDE4D/PTPN3/TMEM106B/LCK/ABCA1	10
GO:0016722	MF	GO:0016722	oxidoreductase activity, acting on metal ions	4/777	17/18368	0.00486530294428466	0.0486530294428466	0.0414419028769075	CYBRD1/MMACHC/MTRR/HEPH	4
GO:0030507	MF	GO:0030507	spectrin binding	5/777	27/18368	0.00497198767604759	0.0491548781609251	0.0418693699035587	ANK3/PTPRC/MYO10/ANK2/EPB41L2	5
