# Supplementary material for: Transcriptomic and experimental evidence confirm the potential of disulfidptosis-related signature for the early diagnosis and treatment of liver cirrhosis
Source: PLoS One. 2025 Nov 12;20(11):e0334459. doi: 10.1371/journal.pone.0334459 (PMC12611156; doi:10.1371/journal.pone.0334459)
Supplement: S8 Table — (XLS) [file pone.0334459.s008.xls]

## Sheet: S8 Table. The result of enrich 
	ID	Description	GeneRatio	BgRatio	pvalue	p.adjust	qvalue	geneID	Count
hsa05416	hsa05416	Viral myocarditis	19/458	60/8292	2.17089121624013e-10	5.280290771299e-08	4.1732065112251e-08	HLA-DQA1/HLA-DRB4/HLA-DRA/HLA-DPA1/HLA-DMA/HLA-DPB1/HLA-DQB1/LAMA2/HLA-DMB/CAV1/DMD/RAC2/HLA-B/HLA-F/ITGB2/HLA-C/HLA-G/HLA-A/SGCB	19
hsa04514	hsa04514	Cell adhesion molecules	31/458	157/8292	3.46248575167148e-10	5.280290771299e-08	4.1732065112251e-08	HLA-DQA1/HLA-DRB4/HLA-DRA/HLA-DPA1/HLA-DMA/HLA-DPB1/CLDN10/HLA-DQB1/VCAN/PTPRC/VCAM1/HLA-DMB/CD8A/SELL/CD2/NFASC/SLITRK3/HLA-B/PECAM1/HLA-F/VTCN1/NECTIN3/ITGB2/ITGAV/HLA-C/PTPRF/CDH1/CD58/HLA-G/HLA-A/CLDN15	31
hsa04510	hsa04510	Focal adhesion	35/458	203/8292	1.19117213912319e-09	1.21102500810857e-07	9.57117262663895e-08	EMP1/SPP1/COL1A1/THBS1/PDGFD/COL1A2/PDGFRA/COL4A1/COL4A2/VWF/LAMA2/COL6A3/THBS2/LAMB1/IGF1/MYL9/LAMC3/COL6A2/CAV1/COL6A1/CCND2/RAC2/PRKCB/ITGAV/HGF/FLNA/TLN2/LAMC1/MAP2K1/CAV2/ITGA1/PDGFRB/CAPN2/CCND3/VEGFC	35
hsa04940	hsa04940	Type I diabetes mellitus	14/458	43/8292	3.60708050985294e-08	2.75039888876287e-06	2.17374062304296e-06	HLA-DQA1/HLA-DRB4/HLA-DRA/HLA-DPA1/HLA-DMA/HLA-DPB1/HLA-DQB1/CPE/HLA-DMB/HLA-B/HLA-F/HLA-C/HLA-G/HLA-A	14
hsa04145	hsa04145	Phagosome	27/458	152/8292	5.21312096012898e-08	2.90498752776817e-06	2.29591766646734e-06	HLA-DQA1/HLA-DRB4/HLA-DRA/HLA-DPA1/THBS1/HLA-DMA/HLA-DPB1/HLA-DQB1/THBS2/COLEC11/TUBB6/HLA-DMB/FCGR2A/CYBA/TUBA1A/CTSS/CLEC7A/HLA-B/CLEC4M/HLA-F/CORO1A/ITGB2/ITGAV/HLA-C/HLA-G/SEC61A2/HLA-A	27
hsa05330	hsa05330	Allograft rejection	13/458	38/8292	5.71472956282263e-08	2.90498752776817e-06	2.29591766646734e-06	HLA-DQA1/HLA-DRB4/HLA-DRA/HLA-DPA1/HLA-DMA/HLA-DPB1/HLA-DQB1/HLA-DMB/HLA-B/HLA-F/HLA-C/HLA-G/HLA-A	13
hsa04612	hsa04612	Antigen processing and presentation	18/458	78/8292	1.59689400259778e-07	6.95789529703316e-06	5.49907859541189e-06	HLA-DQA1/HLA-DRB4/HLA-DRA/HLA-DPA1/CD74/HLA-DMA/HLA-DPB1/HLA-DQB1/HSPA2/HLA-DMB/CD8A/CTSS/HLA-B/HLA-F/HLA-C/HLA-G/HLA-A/PDIA3	18
hsa05332	hsa05332	Graft-versus-host disease	13/458	42/8292	2.19662461567254e-07	8.37463134725155e-06	6.61877680248699e-06	HLA-DQA1/HLA-DRB4/HLA-DRA/HLA-DPA1/HLA-DMA/HLA-DPB1/HLA-DQB1/HLA-DMB/HLA-B/HLA-F/HLA-C/HLA-G/HLA-A	13
hsa04640	hsa04640	Hematopoietic cell lineage	20/458	99/8292	3.38728756671178e-07	1.1479141198301e-05	9.07238424300582e-06	HLA-DQA1/HLA-DRB4/IL7R/HLA-DRA/CD24/HLA-DPA1/HLA-DMA/HLA-DPB1/HLA-DQB1/CD44/MME/HLA-DMB/CD8A/CD2/CD37/CSF1R/CD3D/ITGA1/CD59/EPOR	20
hsa04061	hsa04061	Viral protein interaction with cytokine and cytokine receptor	20/458	100/8292	4.02114480527136e-07	1.22644916560776e-05	9.69307537270675e-06	CXCR4/CCL19/CXCL10/CCL20/CXCL6/CXCL8/CXCL9/CCL2/CCL21/ACKR3/CCL5/CXCL12/CXCL1/TNFSF14/CSF1R/CCR7/CCL4/IL10RA/IL18/XCL1	20
hsa05323	hsa05323	Rheumatoid arthritis	19/458	93/8292	5.55929374943661e-07	1.54144053961651e-05	1.21825671638372e-05	HLA-DQA1/CCL20/CXCL6/CXCL8/HLA-DRB4/CCL2/HLA-DRA/HLA-DPA1/HLA-DMA/HLA-DPB1/HLA-DQB1/CCL5/CXCL12/HLA-DMB/CXCL1/CTSK/ITGB2/IL18/LTB	19
hsa04974	hsa04974	Protein digestion and absorption	20/458	103/8292	6.62984966367452e-07	1.68508678951727e-05	1.33178559033462e-05	COL1A1/COL1A2/COL4A1/COL4A2/COL3A1/FXYD2/ATP1B3/CPA3/COL15A1/COL6A3/COL5A1/MME/COL6A2/COL6A1/COL14A1/COL5A2/COL16A1/SLC1A1/ACE2/SLC16A10	20
hsa04512	hsa04512	ECM-receptor interaction	18/458	88/8292	1.08580945057307e-06	2.54747601865219e-05	2.01336327272253e-05	SPP1/COL1A1/THBS1/COL1A2/COL4A1/COL4A2/VWF/CD44/LAMA2/COL6A3/THBS2/LAMB1/LAMC3/COL6A2/COL6A1/ITGAV/LAMC1/ITGA1	18
hsa05144	hsa05144	Malaria	13/458	50/8292	2.03320814522663e-06	4.42948917352945e-05	3.50078695681879e-05	CXCL8/CCL2/HBB/THBS1/THBS2/KLRB1/VCAM1/ACKR1/PECAM1/ITGB2/HGF/IL18/GYPC	13
hsa04610	hsa04610	Complement and coagulation cascades	17/458	86/8292	3.55132896086008e-06	7.08382785204884e-05	5.59860768979874e-05	CFHR4/VWF/C7/F3/PLAT/F13A1/C1QB/SERPINE2/C5AR1/THBD/C1QA/VSIG4/CFD/ITGB2/CD59/F2R/PROCR	17
hsa05310	hsa05310	Asthma	10/458	31/8292	3.71610641418956e-06	7.08382785204884e-05	5.59860768979874e-05	HLA-DQA1/HLA-DRB4/HLA-DRA/HLA-DPA1/HLA-DMA/HLA-DPB1/HLA-DQB1/FCER1A/HLA-DMB/FCER1G	10
hsa05320	hsa05320	Autoimmune thyroid disease	13/458	53/8292	4.13922313771053e-06	7.42625327648066e-05	5.86923900022112e-05	HLA-DQA1/HLA-DRB4/HLA-DRA/HLA-DPA1/HLA-DMA/HLA-DPB1/HLA-DQB1/HLA-DMB/HLA-B/HLA-F/HLA-C/HLA-G/HLA-A	13
hsa04151	hsa04151	PI3K-Akt signaling pathway	41/458	354/8292	4.42155790629381e-06	7.49208423010896e-05	5.92126760550458e-05	SPP1/IL7R/COL1A1/THBS1/PDGFD/COL1A2/PDGFRA/COL4A1/COL4A2/VWF/DDIT4/LAMA2/COL6A3/THBS2/LAMB1/AREG/IGF1/FGFR2/LAMC3/COL6A2/COL6A1/LPAR6/CCND2/CSF1R/ITGAV/HGF/FOXO3/LAMC1/MAP2K1/ITGA1/SGK2/PDGFRB/F2R/EIF4EBP1/EPOR/CCND3/CHUK/VEGFC/STK11/YWHAZ/IFNAR1	41
hsa04060	hsa04060	Cytokine-cytokine receptor interaction	36/458	295/8292	5.3208610222233e-06	8.5413821672532e-05	6.75056606143566e-05	CXCR4/CCL19/CXCL10/CCL20/CXCL6/CXCL8/CXCL9/CCL2/GDF15/IL7R/CCL21/ACKR3/TNFRSF21/IL32/CCL5/IL1RN/CXCL12/TNFRSF12A/IL1RAP/TNFRSF17/CXCL1/TNFSF14/CSF1R/CCR7/CCL4/IL10RA/IL18/LTB/CD27/EPOR/TGFBR2/XCL1/CXCR6/ACVR2B/IL17RC/IFNAR1	36
hsa05150	hsa05150	Staphylococcus aureus infection	17/458	96/8292	1.6647692251007e-05	0.000253877306827857	0.000200648501341085	HLA-DQA1/KRT23/HLA-DRB4/DEFB1/HLA-DRA/HLA-DPA1/HLA-DMA/HLA-DPB1/KRT19/HLA-DQB1/C1QB/C5AR1/HLA-DMB/FCGR2A/C1QA/CFD/ITGB2	17
hsa05145	hsa05145	Toxoplasmosis	18/458	112/8292	3.7097762447857e-05	0.000538800835552209	0.000425833964940313	HLA-DQA1/HLA-DRB4/HLA-DRA/HLA-DPA1/HLA-DMA/HLA-DPB1/HLA-DQB1/LAMA2/LAMB1/HSPA2/LAMC3/LY96/HLA-DMB/ALOX5/GNAO1/IL10RA/LAMC1/CHUK	18
hsa05169	hsa05169	Epstein-Barr virus infection	26/458	202/8292	4.45523972155005e-05	0.000617658234123984	0.000488157845088498	CXCL10/HLA-DQA1/HLA-DRB4/HLA-DRA/HLA-DPA1/HLA-DMA/HLA-DPB1/VIM/HLA-DQB1/CD44/HLA-DMB/TNFAIP3/CCND2/HLA-B/HLA-F/RUNX3/HLA-C/TRAF5/CD3D/CD58/HLA-G/HLA-A/CCND3/CHUK/IFNAR1/PDIA3	26
hsa04672	hsa04672	Intestinal immune network for IgA production	11/458	49/8292	5.57321836397085e-05	0.000729829710225885	0.000576811056571968	CXCR4/HLA-DQA1/HLA-DRB4/HLA-DRA/HLA-DPA1/HLA-DMA/HLA-DPB1/HLA-DQB1/CXCL12/TNFRSF17/HLA-DMB	11
hsa05205	hsa05205	Proteoglycans in cancer	26/458	205/8292	5.74292230997418e-05	0.000729829710225885	0.000576811056571968	LUM/COL1A1/THBS1/COL1A2/ANK3/CD44/FZD7/GPC3/DCN/IGF1/CAV1/MMP2/TIMP3/HCLS1/IQGAP1/FZD5/PRKCB/ITGAV/FZD6/EZR/HGF/FLNA/ANK2/FZD1/MAP2K1/CAV2	26
hsa05164	hsa05164	Influenza A	23/458	171/8292	6.15306297168119e-05	0.000750673682545105	0.000593284808637892	CXCL10/HLA-DQA1/CXCL8/HLA-DRB4/CCL2/HLA-DRA/HLA-DPA1/HLA-DMA/HLA-DPB1/HLA-DQB1/CCL5/TPSB2/TPSAB1/HLA-DMB/DNAJC3/PRKCB/IL18/MAP2K1/CASP1/CCND3/CHUK/PYCARD/IFNAR1	23
hsa04062	hsa04062	Chemokine signaling pathway	24/458	192/8292	0.000138644265993338	0.00162640388953723	0.00128540635273175	CXCR4/CCL19/CXCL10/CCL20/CXCL6/CXCL8/CXCL9/CCL2/CCL21/ITK/CCL5/CXCL12/CXCL1/RAC2/CCR7/CCL4/PRKCB/FOXO3/DOCK2/MAP2K1/GRK5/CHUK/XCL1/CXCR6	24
hsa05165	hsa05165	Human papillomavirus infection	35/458	331/8292	0.000148634402720707	0.00167901825295613	0.00132698940440709	SPP1/COL1A1/THBS1/COL1A2/COL4A1/COL4A2/VWF/PTGER4/FZD7/LAMA2/COL6A3/THBS2/LAMB1/LAMC3/COL6A2/JAG1/COL6A1/CCND2/HLA-B/HLA-F/FZD5/ITGAV/FZD6/HLA-C/FZD1/LAMC1/MAP2K1/ITGA1/PDGFRB/HLA-G/EIF4EBP1/HLA-A/CCND3/CHUK/IFNAR1	35
hsa04933	hsa04933	AGE-RAGE signaling pathway in diabetic complications	15/458	100/8292	0.000356707548959271	0.00388556437259206	0.0030709033350253	CXCL8/CCL2/COL1A1/COL1A2/COL4A1/COL4A2/F3/COL3A1/VCAM1/THBD/MMP2/PIM1/PRKCB/TGFBR2/VEGFC	15
hsa04064	hsa04064	NF-kappa B signaling pathway	15/458	104/8292	0.000548353740794911	0.00576716865318785	0.00455800387085425	CCL19/CXCL8/CCL21/CXCL12/LY96/VCAM1/TNFAIP3/CXCL1/TNFSF14/CCL4/PRKCB/TRAF5/LTB/LCK/CHUK	15
hsa05140	hsa05140	Leishmaniasis	12/458	77/8292	0.00096444080115641	0.00980514814509017	0.00774936643736203	HLA-DQA1/HLA-DRB4/HLA-DRA/HLA-DPA1/HLA-DMA/HLA-DPB1/HLA-DQB1/HLA-DMB/FCGR2A/CYBA/ITGB2/PRKCB	12
hsa05166	hsa05166	Human T-cell leukemia virus 1 infection	24/458	222/8292	0.00118866500064654	0.0116949298450708	0.00924292988618192	HLA-DQA1/HLA-DRB4/HLA-DRA/HLA-DPA1/MMP7/HLA-DMA/HLA-DPB1/HLA-DQB1/HLA-DMB/CCND2/ZFP36/HLA-B/HLA-F/ITGB2/HLA-C/TLN2/CD3D/MAP2K1/HLA-G/LCK/HLA-A/CCND3/CHUK/TGFBR2	24
hsa05146	hsa05146	Amoebiasis	14/458	102/8292	0.00136497318028006	0.0130099006245443	0.0102821992856623	CXCL8/COL1A1/COL1A2/COL4A1/COL4A2/COL3A1/LAMA2/LAMB1/LAMC3/SERPINB9/CXCL1/ITGB2/PRKCB/LAMC1	14
hsa04658	hsa04658	Th1 and Th2 cell differentiation	13/458	92/8292	0.00153163919094582	0.0141560591890447	0.0111880502305133	HLA-DQA1/HLA-DRB4/HLA-DRA/HLA-DPA1/HLA-DMA/HLA-DPB1/HLA-DQB1/HLA-DMB/JAG1/RUNX3/CD3D/LCK/CHUK	13
hsa05418	hsa05418	Fluid shear stress and atherosclerosis	17/458	139/8292	0.00162709470493891	0.0145959966178343	0.0115357488368734	CCL2/PLAT/GSTM3/VCAM1/CAV1/GSTP1/THBD/MMP2/CYBA/RAC2/PECAM1/MEF2C/KLF2/ITGAV/CAV2/CHUK/ACVR2B	17
hsa05163	hsa05163	Human cytomegalovirus infection	23/458	225/8292	0.00309551778833882	0.0269752264412383	0.0213195059708148	CXCR4/CXCL8/CCL2/PDGFRA/PTGER4/CCL5/CXCL12/RAC2/HLA-B/HLA-F/GNAO1/CCL4/PRKCB/ITGAV/IL10RA/HLA-C/TRAF5/MAP2K1/HLA-G/EIF4EBP1/HLA-A/CHUK/PDIA3	23
hsa04810	hsa04810	Regulation of actin cytoskeleton	23/458	229/8292	0.00386191539765711	0.0314940084145642	0.0248908642862302	CXCR4/RGCC/PDGFD/PDGFRA/C7/GSN/CXCL12/MYL9/FGFR2/RAC2/IQGAP1/ITGB2/ITGAV/EZR/ENAH/MAP2K1/PIP4K2A/ITGA1/PDGFRB/F2R/MYH10/ARHGEF6/TMSB4X	23
hsa01521	hsa01521	EGFR tyrosine kinase inhibitor resistance	11/458	79/8292	0.0038767956624725	0.0314940084145642	0.0248908642862302	PDGFD/PDGFRA/IGF1/FGFR2/AXL/PRKCB/HGF/FOXO3/MAP2K1/PDGFRB/EIF4EBP1	11
hsa04670	hsa04670	Leukocyte transendothelial migration	14/458	114/8292	0.00392384367132276	0.0314940084145642	0.0248908642862302	CXCR4/CLDN10/ITK/CXCL12/MYL9/VCAM1/MMP2/CYBA/RAC2/PECAM1/ITGB2/PRKCB/EZR/CLDN15	14
hsa05340	hsa05340	Primary immunodeficiency	7/458	38/8292	0.00424865451448776	0.0332266571004812	0.0262602397791551	IL7R/PTPRC/CD8A/IGLL1/CD3D/CD79A/LCK	7
hsa04978	hsa04978	Mineral absorption	9/458	60/8292	0.00528596305337386	0.0403054682819757	0.0318548826111214	FXYD2/ATP1B3/STEAP1/CYBRD1/SLC30A1/SLC31A1/ATP7B/HEPH/SLC11A2	9
hsa00052	hsa00052	Galactose metabolism	6/458	31/8292	0.00621206992808828	0.0460615565653574	0.0364041292613178	AKR1B10/AKR1B1/GALK1/HKDC1/HK1/PFKM	6
hsa04659	hsa04659	Th17 cell differentiation	13/458	108/8292	0.00634290287129511	0.0460615565653574	0.0364041292613178	HLA-DQA1/HLA-DRB4/HLA-DRA/HLA-DPA1/HLA-DMA/HLA-DPB1/HLA-DQB1/IL1RAP/HLA-DMB/CD3D/LCK/CHUK/TGFBR2	13
