# Supplementary material for: Transcriptomic and experimental evidence confirm the potential of disulfidptosis-related signature for the early diagnosis and treatment of liver cirrhosis
Source: PLoS One. 2025 Nov 12;20(11):e0334459. doi: 10.1371/journal.pone.0334459 (PMC12611156; doi:10.1371/journal.pone.0334459)
Supplement: S9 Table — (XLS) [file pone.0334459.s009.xls]

## Sheet: S9 Table. The result of trait g
	ONTOLOGY	ID	Description	GeneRatio	BgRatio	pvalue	p.adjust	qvalue	geneID	Count
GO:0070098	BP	GO:0070098	chemokine-mediated signaling pathway	15/25	88/18723	1.07957582698642e-29	1.28685438576781e-26	6.92064924878662e-27	CCR7/CXCL12/CXCR4/CXCL8/CXCR1/CXCL1/CCL19/PF4/CXCR2/ACKR1/CCR5/CCL5/CCR6/ACKR4/RNF113A	15
GO:1990868	BP	GO:1990868	response to chemokine	15/25	97/18723	5.24104496076442e-29	2.08244186441039e-26	1.11992855477387e-26	CCR7/CXCL12/CXCR4/CXCL8/CXCR1/CXCL1/CCL19/PF4/CXCR2/ACKR1/CCR5/CCL5/CCR6/ACKR4/RNF113A	15
GO:1990869	BP	GO:1990869	cellular response to chemokine	15/25	97/18723	5.24104496076442e-29	2.08244186441039e-26	1.11992855477387e-26	CCR7/CXCL12/CXCR4/CXCL8/CXCR1/CXCL1/CCL19/PF4/CXCR2/ACKR1/CCR5/CCL5/CCR6/ACKR4/RNF113A	15
GO:0060326	BP	GO:0060326	cell chemotaxis	14/25	310/18723	3.2851797030352e-19	9.78983551504488e-17	5.26493273460114e-17	CCR7/CXCL12/CXCR4/CXCL8/CXCR1/CXCL1/CCL19/ARRB2/PF4/CXCR2/CCR5/CCL5/CCR6/ACKR4	14
GO:0019221	BP	GO:0019221	cytokine-mediated signaling pathway	15/25	472/18723	2.19838873642002e-18	5.24095874762532e-16	2.81856576943114e-16	CCR7/CXCL12/CXCR4/CXCL8/CXCR1/CXCL1/CCL19/PF4/CXCR2/ACKR1/CCR5/CCL5/CCR6/ACKR4/RNF113A	15
GO:0002407	BP	GO:0002407	dendritic cell chemotaxis	2025-08-25	26/18723	4.45311775777757e-18	8.8468606121181e-16	4.75780476225709e-16	CCR7/CXCR4/CXCR1/CCL19/CXCR2/CCR5/CCL5/CCR6	8
GO:0036336	BP	GO:0036336	dendritic cell migration	2025-08-25	33/18723	3.93521607344186e-17	5.95906791978401e-15	3.20476188903962e-15	CCR7/CXCR4/CXCR1/CCL19/CXCR2/CCR5/CCL5/CCR6	8
GO:0030595	BP	GO:0030595	leukocyte chemotaxis	2025-12-25	230/18723	3.99937444280806e-17	5.95906791978401e-15	3.20476188903962e-15	CCR7/CXCL12/CXCR4/CXCL8/CXCR1/CXCL1/CCL19/PF4/CXCR2/CCR5/CCL5/CCR6	12
GO:0050900	BP	GO:0050900	leukocyte migration	2025-12-25	369/18723	1.18737299405102e-14	1.57260956545423e-12	8.45742869446864e-13	CCR7/CXCL12/CXCR4/CXCL8/CXCR1/CXCL1/CCL19/PF4/CXCR2/CCR5/CCL5/CCR6	12
GO:0030593	BP	GO:0030593	neutrophil chemotaxis	2025-08-25	103/18723	6.3676567853339e-13	7.59024688811801e-11	4.08200313922984e-11	CCR7/CXCL8/CXCR1/CXCL1/CCL19/PF4/CXCR2/CCL5	8
GO:0071674	BP	GO:0071674	mononuclear cell migration	2025-09-25	196/18723	2.21984812012829e-12	2.40550814472084e-10	1.29367225373983e-10	CCR7/CXCL12/CXCR4/CXCR1/CCL19/CXCR2/CCR5/CCL5/CCR6	9
GO:1990266	BP	GO:1990266	neutrophil migration	2025-08-25	122/18723	2.53934714804446e-12	2.5224181670575e-10	1.35654597645533e-10	CCR7/CXCL8/CXCR1/CXCL1/CCL19/PF4/CXCR2/CCL5	8
GO:0071621	BP	GO:0071621	granulocyte chemotaxis	2025-08-25	125/18723	3.09428401894175e-12	2.83722042352197e-10	1.52584531784253e-10	CCR7/CXCL8/CXCR1/CXCL1/CCL19/PF4/CXCR2/CCL5	8
GO:0097529	BP	GO:0097529	myeloid leukocyte migration	2025-09-25	220/18723	6.29044658932953e-12	5.35586595320057e-10	2.88036238564037e-10	CCR7/CXCL12/CXCL8/CXCR1/CXCL1/CCL19/PF4/CXCR2/CCL5	9
GO:0050921	BP	GO:0050921	positive regulation of chemotaxis	2025-08-25	141/18723	8.21991931082456e-12	6.53209587900192e-10	3.51293393704713e-10	CCR7/CXCL12/CXCR4/CXCL8/CCL19/CXCR2/CCL5/CCR6	8
GO:0097530	BP	GO:0097530	granulocyte migration	2025-08-25	148/18723	1.21609086789842e-11	9.0598769658432e-10	4.87236406940879e-10	CCR7/CXCL8/CXCR1/CXCL1/CCL19/PF4/CXCR2/CCL5	8
GO:0002690	BP	GO:0002690	positive regulation of leukocyte chemotaxis	2025-07-25	94/18723	2.86043771892497e-11	2.00567162409327e-09	1.07864183952031e-09	CCR7/CXCL12/CXCL8/CCL19/CXCR2/CCL5/CCR6	7
GO:0006874	BP	GO:0006874	cellular calcium ion homeostasis	2025-10-25	448/18723	1.31989514484631e-10	8.74063895920446e-09	4.70067920006669e-09	CCR7/CXCL12/CXCR4/CXCR1/CCL19/CXCR2/CCR5/CCL5/CCR6/ACKR4	10
GO:0019722	BP	GO:0019722	calcium-mediated signaling	2025-08-25	202/18723	1.47655354250715e-10	9.2634306456238e-09	4.98183438995487e-09	CCR7/CXCR4/CXCL8/CXCR1/CXCR2/CCR5/CCR6/ACKR4	8
GO:0030199	BP	GO:0030199	collagen fibril organization	2025-06-25	61/18723	1.56793969016943e-10	9.34492055340981e-09	5.02565932270097e-09	COL1A1/COL1A2/COL3A1/COL5A2/COL2A1/COL5A1	6
GO:0055074	BP	GO:0055074	calcium ion homeostasis	2025-10-25	460/18723	1.70851730342969e-10	9.69786964613423e-09	5.21547387362747e-09	CCR7/CXCL12/CXCR4/CXCR1/CCL19/CXCR2/CCR5/CCL5/CCR6/ACKR4	10
GO:0002688	BP	GO:0002688	regulation of leukocyte chemotaxis	2025-07-25	122/18723	1.828117072119e-10	9.90507068166297e-09	5.32690572689222e-09	CCR7/CXCL12/CXCL8/CCL19/CXCR2/CCL5/CCR6	7
GO:0072503	BP	GO:0072503	cellular divalent inorganic cation homeostasis	2025-10-25	486/18723	2.9195139602554e-10	1.51306984374976e-08	8.13722655284e-09	CCR7/CXCL12/CXCR4/CXCR1/CCL19/CXCR2/CCR5/CCL5/CCR6/ACKR4	10
GO:0050920	BP	GO:0050920	regulation of chemotaxis	2025-08-25	223/18723	3.24533371237438e-10	1.61184907714594e-08	8.66845715278946e-09	CCR7/CXCL12/CXCR4/CXCL8/CCL19/CXCR2/CCL5/CCR6	8
GO:0002687	BP	GO:0002687	positive regulation of leukocyte migration	2025-07-25	135/18723	3.73680573291862e-10	1.7817089734556e-08	9.58195659514712e-09	CCR7/CXCL12/CXCL8/CCL19/CXCR2/CCL5/CCR6	7
GO:2000107	BP	GO:2000107	negative regulation of leukocyte apoptotic process	2025-05-25	46/18723	3.66409906728478e-09	1.67984849546287e-07	9.03415519018798e-08	CCR7/CXCL12/CCL19/CXCR2/CCL5	5
GO:0019932	BP	GO:0019932	second-messenger-mediated signaling	2025-08-25	312/18723	4.59608792362034e-09	2.02908770553905e-07	1.09123491052039e-07	CCR7/CXCR4/CXCL8/CXCR1/CXCR2/CCR5/CCR6/ACKR4	8
GO:0007204	BP	GO:0007204	positive regulation of cytosolic calcium ion concentration	2025-08-25	319/18723	5.46841839411409e-09	2.32798383063714e-07	1.2519800007577e-07	CCR7/CXCR4/CXCR1/CCL19/CXCR2/CCR5/CCR6/ACKR4	8
GO:0071622	BP	GO:0071622	regulation of granulocyte chemotaxis	2025-05-25	51/18723	6.25123400483678e-09	2.56947273578119e-07	1.38185172738497e-07	CCR7/CXCL8/CCL19/CXCR2/CCL5	5
GO:0002685	BP	GO:0002685	regulation of leukocyte migration	2025-07-25	210/18723	8.18288817257477e-09	3.25133423390304e-07	1.74855399898177e-07	CCR7/CXCL12/CXCL8/CCL19/CXCR2/CCL5/CCR6	7
GO:0051480	BP	GO:0051480	regulation of cytosolic calcium ion concentration	2025-08-25	353/18723	1.20610467238848e-08	4.63766699834537e-07	2.49411798127193e-07	CCR7/CXCR4/CXCR1/CCL19/CXCR2/CCR5/CCR6/ACKR4	8
GO:0090023	BP	GO:0090023	positive regulation of neutrophil chemotaxis	2025-04-25	24/18723	2.57934566729068e-08	9.60806261065779e-07	5.1671760242764e-07	CCR7/CXCL8/CCL19/CXCR2	4
GO:0071624	BP	GO:0071624	positive regulation of granulocyte chemotaxis	2025-04-25	27/18723	4.24860977111576e-08	1.53464934762727e-06	8.25328022522966e-07	CCR7/CXCL8/CCL19/CXCR2	4
GO:0006816	BP	GO:0006816	calcium ion transport	2025-08-25	422/18723	4.81768706098872e-08	1.68659898483037e-06	9.07045904063665e-07	CCR7/CXCL12/CXCR4/CCL19/GNAI2/ARRB2/CCR5/CCL5	8
GO:1902624	BP	GO:1902624	positive regulation of neutrophil migration	2025-04-25	28/18723	4.95226211988782e-08	1.68659898483037e-06	9.07045904063665e-07	CCR7/CXCL8/CCL19/CXCR2	4
GO:0032103	BP	GO:0032103	positive regulation of response to external stimulus	2025-08-25	427/18723	5.27620401852593e-08	1.74700977502303e-06	9.39534575228741e-07	CCR7/CXCL12/CXCR4/CXCL8/CCL19/CXCR2/CCL5/CCR6	8
GO:2000106	BP	GO:2000106	regulation of leukocyte apoptotic process	2025-05-25	81/18723	6.63831005336718e-08	2.13861231989559e-06	1.15013679160757e-06	CCR7/CXCL12/CCL19/CXCR2/CCL5	5
GO:0090022	BP	GO:0090022	regulation of neutrophil chemotaxis	2025-04-25	32/18723	8.66641198898252e-08	2.71851660285978e-06	1.46200689786437e-06	CCR7/CXCL8/CCL19/CXCR2	4
GO:1902622	BP	GO:1902622	regulation of neutrophil migration	2025-04-25	41/18723	2.42097417729222e-07	7.39949030598031e-06	3.97941504445603e-06	CCR7/CXCL8/CCL19/CXCR2	4
GO:0071887	BP	GO:0071887	leukocyte apoptotic process	2025-05-25	106/18723	2.56771696190379e-07	7.65179654647328e-06	4.11510428894581e-06	CCR7/CXCL12/CCL19/CXCR2/CCL5	5
GO:0097048	BP	GO:0097048	dendritic cell apoptotic process	2025-03-25	11/18723	3.44542498615993e-07	9.77844424643485e-06	5.25880655782305e-06	CCR7/CXCL12/CCL19	3
GO:2000668	BP	GO:2000668	regulation of dendritic cell apoptotic process	2025-03-25	11/18723	3.44542498615993e-07	9.77844424643485e-06	5.25880655782305e-06	CCR7/CXCL12/CCL19	3
GO:0072676	BP	GO:0072676	lymphocyte migration	2025-05-25	117/18723	4.20379596313991e-07	1.16533134606111e-05	6.26710340649255e-06	CCR7/CXCL12/CCL19/CCL5/CCR6	5
GO:0045744	BP	GO:0045744	negative regulation of G protein-coupled receptor signaling pathway	2025-04-25	53/18723	6.9252709792037e-07	1.87611886527518e-05	1.00896890582178e-05	CXCL8/GNAI2/ARRB2/CCL5	4
GO:0071560	BP	GO:0071560	cellular response to transforming growth factor beta stimulus	2025-06-25	250/18723	7.64085892664792e-07	2.02397863123652e-05	1.08848727165581e-05	COL1A1/COL1A2/ARRB2/COL3A1/PXN/ZMIZ1	6
GO:0071559	BP	GO:0071559	response to transforming growth factor beta	2025-06-25	256/18723	8.77561566210325e-07	2.27402910200589e-05	1.22296337259059e-05	COL1A1/COL1A2/ARRB2/COL3A1/PXN/ZMIZ1	6
GO:0050965	BP	GO:0050965	detection of temperature stimulus involved in sensory perception of pain	2025-03-25	16/18723	1.16421285298582e-06	2.9526419590619e-05	1.58791853856296e-05	CXCL12/CXCR4/ARRB2	3
GO:0071677	BP	GO:0071677	positive regulation of mononuclear cell migration	2025-04-25	65/18723	1.58402435222444e-06	3.9336604746907e-05	2.11550620724712e-05	CCR7/CXCL12/CCL5/CCR6	4
GO:0050961	BP	GO:0050961	detection of temperature stimulus involved in sensory perception	2025-03-25	19/18723	2.00918311367465e-06	4.88764545204119e-05	2.62855535172473e-05	CXCL12/CXCR4/ARRB2	3
GO:0030198	BP	GO:0030198	extracellular matrix organization	2025-06-25	301/18723	2.24879512730969e-06	5.35784344434468e-05	2.88142587213521e-05	COL1A1/COL1A2/COL3A1/COL5A2/COL2A1/COL5A1	6
GO:0043062	BP	GO:0043062	extracellular structure organization	2025-06-25	302/18723	2.29236590320116e-06	5.35784344434468e-05	2.88142587213521e-05	COL1A1/COL1A2/COL3A1/COL5A2/COL2A1/COL5A1	6
GO:0045229	BP	GO:0045229	external encapsulating structure organization	2025-06-25	304/18723	2.38157926648433e-06	5.45931247240254e-05	2.93599549248777e-05	COL1A1/COL1A2/COL3A1/COL5A2/COL2A1/COL5A1	6
GO:0016048	BP	GO:0016048	detection of temperature stimulus	2025-03-25	24/18723	4.17822678896484e-06	9.39706855178506e-05	5.0537042988671e-05	CXCL12/CXCR4/ARRB2	3
GO:0050951	BP	GO:0050951	sensory perception of temperature stimulus	2025-03-25	25/18723	4.74380149651275e-06	0.000101640314792225	5.46617376443529e-05	CXCL12/CXCR4/ARRB2	3
GO:0062149	BP	GO:0062149	detection of stimulus involved in sensory perception of pain	2025-03-25	25/18723	4.74380149651275e-06	0.000101640314792225	5.46617376443529e-05	CXCL12/CXCR4/ARRB2	3
GO:0032496	BP	GO:0032496	response to lipopolysaccharide	2025-06-25	343/18723	4.77504834594347e-06	0.000101640314792225	5.46617376443529e-05	CCR7/CXCL8/CXCL1/PF4/CCR5/CCL5	6
GO:0007179	BP	GO:0007179	transforming growth factor beta receptor signaling pathway	2025-05-25	198/18723	5.62483035285526e-06	0.000117628031238657	6.32598649102281e-05	COL1A2/ARRB2/COL3A1/PXN/ZMIZ1	5
GO:0002237	BP	GO:0002237	response to molecule of bacterial origin	2025-06-25	363/18723	6.60808833958115e-06	0.000135807608634151	7.30367658585286e-05	CCR7/CXCL8/CXCL1/PF4/CCR5/CCL5	6
GO:0071222	BP	GO:0071222	cellular response to lipopolysaccharide	2025-05-25	209/18723	7.31837188615501e-06	0.000147855920140623	7.95162975676789e-05	CXCL8/CXCL1/PF4/CCR5/CCL5	5
GO:0070374	BP	GO:0070374	positive regulation of ERK1 and ERK2 cascade	2025-05-25	217/18723	8.78316731180195e-06	0.000174492257261132	9.38412086471471e-05	CCR7/CCL19/GNAI2/ARRB2/CCL5	5
GO:0071219	BP	GO:0071219	cellular response to molecule of bacterial origin	2025-05-25	221/18723	9.5968157969702e-06	0.000187531220163746	0.00010085350854797	CXCL8/CXCL1/PF4/CCR5/CCL5	5
GO:2001234	BP	GO:2001234	negative regulation of apoptotic signaling pathway	2025-05-25	224/18723	1.02448856866762e-05	0.000196538716918599	0.000105697702758236	CXCL12/GNAI2/ARRB2/PF4/COL2A1	5
GO:0032963	BP	GO:0032963	collagen metabolic process	2025-04-25	104/18723	1.03875328572749e-05	0.000196538716918599	0.000105697702758236	COL1A1/COL1A2/ARRB2/COL5A1	4
GO:0031623	BP	GO:0031623	receptor internalization	2025-04-25	113/18723	1.44284787113125e-05	0.000267453988560129	0.00014383564026238	CXCL8/CXCR1/ARRB2/CXCR2	4
GO:0042119	BP	GO:0042119	neutrophil activation	2025-03-25	36/18723	1.45843198459802e-05	0.000267453988560129	0.00014383564026238	CXCL8/CXCR2/CCL5	3
GO:0071675	BP	GO:0071675	regulation of mononuclear cell migration	2025-04-25	115/18723	1.5464188192019e-05	0.000275584929543783	0.000148208426432501	CCR7/CXCL12/CCL5/CCR6	4
GO:0006898	BP	GO:0006898	receptor-mediated endocytosis	2025-05-25	244/18723	1.54900925163032e-05	0.000275584929543783	0.000148208426432501	CXCL8/CXCR1/CCL19/ARRB2/CXCR2	5
GO:0071216	BP	GO:0071216	cellular response to biotic stimulus	2025-05-25	246/18723	1.61120037643794e-05	0.000282433948340297	0.000151891800193607	CXCL8/CXCL1/PF4/CCR5/CCL5	5
GO:0051924	BP	GO:0051924	regulation of calcium ion transport	2025-05-25	255/18723	1.91560993774194e-05	0.000330928557360636	0.0001779719987925	CXCL12/CXCR4/GNAI2/ARRB2/CCL5	5
GO:0043588	BP	GO:0043588	skin development	2025-05-25	263/18723	2.22228008989439e-05	0.000378422552450587	0.000203514071390328	COL1A1/COL1A2/COL3A1/COL5A2/COL5A1	5
GO:2000404	BP	GO:2000404	regulation of T cell migration	2025-03-25	42/18723	2.33256328585853e-05	0.000391607807992024	0.000210605046862542	CXCL12/CCL5/CCR6	3
GO:0036230	BP	GO:0036230	granulocyte activation	2025-03-25	43/18723	2.50529681126216e-05	0.000414765805420069	0.000223059321353605	CXCL8/CXCR2/CCL5	3
GO:0008277	BP	GO:0008277	regulation of G protein-coupled receptor signaling pathway	2025-04-25	134/18723	2.82367668768864e-05	0.000461071590647241	0.000247962379639853	CXCL8/GNAI2/ARRB2/CCL5	4
GO:0044403	BP	GO:0044403	biological process involved in symbiotic interaction	2025-05-25	290/18723	3.54865569107836e-05	0.000571621295103434	0.000307415549909918	CXCR4/CXCL8/PF4/CCR5/CCL5	5
GO:0032964	BP	GO:0032964	collagen biosynthetic process	2025-03-25	51/18723	4.19790265007168e-05	0.000667186661184726	0.000358810205458759	COL1A1/ARRB2/COL5A1	3
GO:0070372	BP	GO:0070372	regulation of ERK1 and ERK2 cascade	2025-05-25	309/18723	4.80180003882375e-05	0.000753124427141831	0.000405027177789981	CCR7/CCL19/GNAI2/ARRB2/CCL5	5
GO:0006968	BP	GO:0006968	cellular defense response	2025-03-25	54/18723	4.98679055240508e-05	0.000771981082917773	0.000415168208669131	CXCR2/CCR5/CCR6	3
GO:0001764	BP	GO:0001764	neuron migration	2025-04-25	156/18723	5.11794219599989e-05	0.000782126550978444	0.000420624399104444	CXCL12/CXCR4/COL3A1/ZMIZ1	4
GO:0006959	BP	GO:0006959	humoral immune response	2025-05-25	317/18723	5.42191590269104e-05	0.000818091614684522	0.000439966260458207	CCR7/CXCL8/CXCL1/PF4/CCR6	5
GO:0022029	BP	GO:0022029	telencephalon cell migration	2025-03-25	56/18723	5.56323448807446e-05	0.000828921938723094	0.000445790763583861	CXCL12/CXCR4/ZMIZ1	3
GO:0021885	BP	GO:0021885	forebrain cell migration	2025-03-25	59/18723	6.50713626130432e-05	0.000942125920311013	0.000506671393031974	CXCL12/CXCR4/ZMIZ1	3
GO:0043112	BP	GO:0043112	receptor metabolic process	2025-04-25	166/18723	6.51849271665791e-05	0.000942125920311013	0.000506671393031974	CXCL8/CXCR1/ARRB2/CXCR2	4
GO:0070371	BP	GO:0070371	ERK1 and ERK2 cascade	2025-05-25	330/18723	6.56010498203138e-05	0.000942125920311013	0.000506671393031974	CCR7/CCL19/GNAI2/ARRB2/CCL5	5
GO:1903037	BP	GO:1903037	regulation of leukocyte cell-cell adhesion	2025-05-25	336/18723	7.14395609048852e-05	0.00100846369276315	0.000542347570551713	CCR7/CXCL12/CCL19/CCL5/ZMIZ1	5
GO:2000401	BP	GO:2000401	regulation of lymphocyte migration	2025-03-25	61/18723	7.19122599705268e-05	0.00100846369276315	0.000542347570551713	CXCL12/CCL5/CCR6	3
GO:0032615	BP	GO:0032615	interleukin-12 production	2025-03-25	62/18723	7.55022728311927e-05	0.00102488736536529	0.000551180153221	CCR7/CCL19/ARRB2	3
GO:0032655	BP	GO:0032655	regulation of interleukin-12 production	2025-03-25	62/18723	7.55022728311927e-05	0.00102488736536529	0.000551180153221	CCR7/CCL19/ARRB2	3
GO:0070099	BP	GO:0070099	regulation of chemokine-mediated signaling pathway	2025-02-25	10/18723	7.65226304677102e-05	0.00102488736536529	0.000551180153221	CCL5/RNF113A	2
GO:2000510	BP	GO:2000510	positive regulation of dendritic cell chemotaxis	2025-02-25	10/18723	7.65226304677102e-05	0.00102488736536529	0.000551180153221	CCR7/CCR6	2
GO:0050954	BP	GO:0050954	sensory perception of mechanical stimulus	2025-04-25	175/18723	8.00151953811623e-05	0.00105975680993717	0.000569932795171086	CXCL12/CXCR4/COL1A1/COL2A1	4
GO:0050918	BP	GO:0050918	positive chemotaxis	2025-03-25	66/18723	9.10320290305523e-05	0.00116531126649546	0.000626699541942541	CXCL12/CXCL8/CCL5	3
GO:0072678	BP	GO:0072678	T cell migration	2025-03-25	66/18723	9.10320290305523e-05	0.00116531126649546	0.000626699541942541	CXCL12/CCL5/CCR6	3
GO:0007178	BP	GO:0007178	transmembrane receptor protein serine/threonine kinase signaling pathway	2025-05-25	355/18723	9.26154637538954e-05	0.00116531126649546	0.000626699541942541	COL1A2/ARRB2/COL3A1/PXN/ZMIZ1	5
GO:0002604	BP	GO:0002604	regulation of dendritic cell antigen processing and presentation	2025-02-25	11/18723	9.34510944608419e-05	0.00116531126649546	0.000626699541942541	CCR7/CCL19	2
GO:0043589	BP	GO:0043589	skin morphogenesis	2025-02-25	11/18723	9.34510944608419e-05	0.00116531126649546	0.000626699541942541	COL1A1/COL1A2	2
GO:2001233	BP	GO:2001233	regulation of apoptotic signaling pathway	2025-05-25	356/18723	9.38505717982919e-05	0.00116531126649546	0.000626699541942541	CXCL12/GNAI2/ARRB2/PF4/COL2A1	5
GO:0002548	BP	GO:0002548	monocyte chemotaxis	2025-03-25	70/18723	0.000108513260499955	0.0013334825414015	0.000717141352625853	CXCL12/CCL19/CCL5	3
GO:2000508	BP	GO:2000508	regulation of dendritic cell chemotaxis	2025-02-25	12/18723	0.000112049516325122	0.00135827368610895	0.000730473926916593	CCR7/CCR6	2
GO:0071230	BP	GO:0071230	cellular response to amino acid stimulus	2025-03-25	71/18723	0.000113200858061323	0.00135827368610895	0.000730473926916593	COL1A1/COL1A2/COL5A2	3
GO:0007159	BP	GO:0007159	leukocyte cell-cell adhesion	2025-05-25	371/18723	0.000113949134740684	0.00135827368610895	0.000730473926916593	CCR7/CXCL12/CCL19/CCL5/ZMIZ1	5
GO:0001768	BP	GO:0001768	establishment of T cell polarity	2025-02-25	13/18723	0.000132313763868356	0.00156156442109981	0.000839802836850744	CCR7/CCL19	2
GO:0001767	BP	GO:0001767	establishment of lymphocyte polarity	2025-02-25	14/18723	0.000154239712202248	0.00174890834126373	0.0009405556162395	CCR7/CCL19	2
GO:0001771	BP	GO:0001771	immunological synapse formation	2025-02-25	14/18723	0.000154239712202248	0.00174890834126373	0.0009405556162395	CCR7/CCL19	2
GO:0050930	BP	GO:0050930	induction of positive chemotaxis	2025-02-25	14/18723	0.000154239712202248	0.00174890834126373	0.0009405556162395	CXCL12/CXCL8	2
GO:0050966	BP	GO:0050966	detection of mechanical stimulus involved in sensory perception of pain	2025-02-25	14/18723	0.000154239712202248	0.00174890834126373	0.0009405556162395	CXCL12/CXCR4	2
GO:0061844	BP	GO:0061844	antimicrobial humoral immune response mediated by antimicrobial peptide	2025-03-25	79/18723	0.000155523728333855	0.00174890834126373	0.0009405556162395	CXCL8/CXCL1/PF4	3
GO:0071229	BP	GO:0071229	cellular response to acid chemical	2025-03-25	80/18723	0.000161440855811534	0.00179848130960139	0.000967215751984496	COL1A1/COL1A2/COL5A2	3
GO:0043491	BP	GO:0043491	protein kinase B signaling	2025-04-25	211/18723	0.000164690343989046	0.00181769342624947	0.000977547948239073	CCR7/CCL19/ARRB2/CCL5	4
GO:0010959	BP	GO:0010959	regulation of metal ion transport	2025-05-25	406/18723	0.000173719869236334	0.00189976223972211	0.00102168421405048	CXCL12/CXCR4/GNAI2/ARRB2/CCL5	5
GO:0002468	BP	GO:0002468	dendritic cell antigen processing and presentation	2025-02-25	15/18723	0.000177823243731456	0.00191755784527586	0.00103125461654274	CCR7/CCL19	2
GO:0009612	BP	GO:0009612	response to mechanical stimulus	2025-04-25	216/18723	0.000180173220361491	0.00191755784527586	0.00103125461654274	CXCL12/CXCR4/COL1A1/COL3A1	4
GO:0050870	BP	GO:0050870	positive regulation of T cell activation	2025-04-25	216/18723	0.000180173220361491	0.00191755784527586	0.00103125461654274	CCR7/CCL19/CCL5/ZMIZ1	4
GO:0042060	BP	GO:0042060	wound healing	2025-05-25	422/18723	0.000207946825250334	0.00219356297078228	0.00117968902261251	CXCR4/COL1A1/PF4/COL3A1/COL5A1	5
GO:0071356	BP	GO:0071356	cellular response to tumor necrosis factor	2025-04-25	229/18723	0.000225337557734797	0.00235616112999893	0.00126713363490758	COL1A1/CXCL8/CCL19/CCL5	4
GO:0045785	BP	GO:0045785	positive regulation of cell adhesion	2025-05-25	437/18723	0.000244513838269832	0.00253443908884905	0.00136301077808996	CCR7/CXCL12/CCL19/CCL5/ZMIZ1	5
GO:1903039	BP	GO:1903039	positive regulation of leukocyte cell-cell adhesion	2025-04-25	239/18723	0.000265252562388628	0.00272569874454522	0.00146586942372663	CCR7/CCL19/CCL5/ZMIZ1	4
GO:0022407	BP	GO:0022407	regulation of cell-cell adhesion	2025-05-25	448/18723	0.000274309854422822	0.00279467817497439	0.00150296627389563	CCR7/CXCL12/CCL19/CCL5/ZMIZ1	5
GO:0032695	BP	GO:0032695	negative regulation of interleukin-12 production	2025-02-25	19/18723	0.00028865110453648	0.00291586539497868	0.00156814025568882	CCR7/ARRB2	2
GO:0021537	BP	GO:0021537	telencephalon development	2025-04-25	248/18723	0.000305323299851617	0.00305836448254729	0.00164477567102729	CXCL12/CXCR4/COL3A1/ZMIZ1	4
GO:0002577	BP	GO:0002577	regulation of antigen processing and presentation	2025-02-25	20/18723	0.000320461042601419	0.00315693853537926	0.00169778838577002	CCR7/CCL19	2
GO:0071731	BP	GO:0071731	response to nitric oxide	2025-02-25	20/18723	0.000320461042601419	0.00315693853537926	0.00169778838577002	CCR7/CCL19	2
GO:0034612	BP	GO:0034612	response to tumor necrosis factor	2025-04-25	253/18723	0.000329376410120225	0.00321816951527302	0.00173071815153768	COL1A1/CXCL8/CCL19/CCL5	4
GO:0019233	BP	GO:0019233	sensory perception of pain	2025-03-25	103/18723	0.000340538031410376	0.00330017344261112	0.00177481952185639	CXCL12/CXCR4/ARRB2	3
GO:0030217	BP	GO:0030217	T cell differentiation	2025-04-25	257/18723	0.000349576894081994	0.0033604488527882	0.00180723538621336	CCR7/CCL19/ZMIZ1/CCR6	4
GO:0090026	BP	GO:0090026	positive regulation of monocyte chemotaxis	2025-02-25	21/18723	0.000353904010830723	0.00337482864728178	0.00181496877975503	CXCL12/CCL5	2
GO:0043410	BP	GO:0043410	positive regulation of MAPK cascade	2025-05-25	480/18723	0.000376896159347376	0.00356555731700058	0.0019175418633463	CCR7/CCL19/GNAI2/ARRB2/CCL5	5
GO:0042110	BP	GO:0042110	T cell activation	2025-05-25	487/18723	0.000402771674309842	0.00378034516360104	0.00203305387198254	CCR7/CCL19/CCL5/ZMIZ1/CCR6	5
GO:0032611	BP	GO:0032611	interleukin-1 beta production	2025-03-25	110/18723	0.000413022584209812	0.00381645674711702	0.00205247453107936	CCR7/CCL19/ARRB2	3
GO:0032651	BP	GO:0032651	regulation of interleukin-1 beta production	2025-03-25	110/18723	0.000413022584209812	0.00381645674711702	0.00205247453107936	CCR7/CCL19/ARRB2	3
GO:0034695	BP	GO:0034695	response to prostaglandin E	2025-02-25	23/18723	0.000425672777589054	0.00390309192989348	0.0020990665712691	CCR7/CCL19	2
GO:0044344	BP	GO:0044344	cellular response to fibroblast growth factor stimulus	2025-03-25	113/18723	0.000446893006242248	0.00403557926849061	0.00217031770974106	COL1A1/CXCL8/CCL5	3
GO:0071347	BP	GO:0071347	cellular response to interleukin-1	2025-03-25	113/18723	0.000446893006242248	0.00403557926849061	0.00217031770974106	CXCL8/CCL19/CCL5	3
GO:0002438	BP	GO:0002438	acute inflammatory response to antigenic stimulus	2025-02-25	24/18723	0.000463990464025426	0.00415847092570156	0.00223640833075967	CCR7/CXCR2	2
GO:0051209	BP	GO:0051209	release of sequestered calcium ion into cytosol	2025-03-25	115/18723	0.00047043625590505	0.00418477624655835	0.00225055522267223	CCR7/CCL19/CCR5	3
GO:0043200	BP	GO:0043200	response to amino acid	2025-03-25	116/18723	0.000482500879623624	0.00422897829787765	0.00227432690163148	COL1A1/COL1A2/COL5A2	3
GO:0051283	BP	GO:0051283	negative regulation of sequestering of calcium ion	2025-03-25	116/18723	0.000482500879623624	0.00422897829787765	0.00227432690163148	CCR7/CCL19/CCR5	3
GO:0010560	BP	GO:0010560	positive regulation of glycoprotein biosynthetic process	2025-02-25	25/18723	0.000503924956419244	0.00434170443249414	0.00233495054697009	CCR7/CCL19	2
GO:0050927	BP	GO:0050927	positive regulation of positive chemotaxis	2025-02-25	25/18723	0.000503924956419244	0.00434170443249414	0.00233495054697009	CXCL12/CXCL8	2
GO:0051282	BP	GO:0051282	regulation of sequestering of calcium ion	2025-03-25	118/18723	0.000507222914961819	0.00434170443249414	0.00233495054697009	CCR7/CCL19/CCR5	3
GO:0022409	BP	GO:0022409	positive regulation of cell-cell adhesion	2025-04-25	284/18723	0.00050993172864864	0.00434170443249414	0.00233495054697009	CCR7/CCL19/CCL5/ZMIZ1	4
GO:0051897	BP	GO:0051897	positive regulation of protein kinase B signaling	2025-03-25	120/18723	0.000532744321255797	0.00447205092209092	0.00240505034577302	CCR7/CCL19/ARRB2	3
GO:0071774	BP	GO:0071774	response to fibroblast growth factor	2025-03-25	120/18723	0.000532744321255797	0.00447205092209092	0.00240505034577302	COL1A1/CXCL8/CCL5	3
GO:0050926	BP	GO:0050926	regulation of positive chemotaxis	2025-02-25	26/18723	0.00054547221667962	0.00454687330267207	0.00244528951017953	CXCL12/CXCL8	2
GO:0019730	BP	GO:0019730	antimicrobial humoral response	2025-03-25	122/18723	0.000559075803653944	0.00456450930106508	0.002454774076606	CXCL8/CXCL1/PF4	3
GO:0051208	BP	GO:0051208	sequestering of calcium ion	2025-03-25	122/18723	0.000559075803653944	0.00456450930106508	0.002454774076606	CCR7/CCL19/CCR5	3
GO:0051928	BP	GO:0051928	positive regulation of calcium ion transport	2025-03-25	122/18723	0.000559075803653944	0.00456450930106508	0.002454774076606	CXCL12/ARRB2/CCL5	3
GO:0001958	BP	GO:0001958	endochondral ossification	2025-02-25	27/18723	0.000588628213878439	0.00474084345231824	0.00254960584816479	COL1A1/COL2A1	2
GO:0036075	BP	GO:0036075	replacement ossification	2025-02-25	27/18723	0.000588628213878439	0.00474084345231824	0.00254960584816479	COL1A1/COL2A1	2
GO:1903020	BP	GO:1903020	positive regulation of glycoprotein metabolic process	2025-02-25	28/18723	0.000633388924239616	0.00506711139391693	0.00272507138722661	CCR7/CCL19	2
GO:0032612	BP	GO:0032612	interleukin-1 production	2025-03-25	128/18723	0.000643036406947263	0.00507615494755721	0.00272993497267956	CCR7/CCL19/ARRB2	3
GO:0032652	BP	GO:0032652	regulation of interleukin-1 production	2025-03-25	128/18723	0.000643036406947263	0.00507615494755721	0.00272993497267956	CCR7/CCL19/ARRB2	3
GO:0090025	BP	GO:0090025	regulation of monocyte chemotaxis	2025-02-25	29/18723	0.000679750331128344	0.00529583264513063	0.00284807672278749	CXCL12/CCL5	2
GO:2000406	BP	GO:2000406	positive regulation of T cell migration	2025-02-25	29/18723	0.000679750331128344	0.00529583264513063	0.00284807672278749	CXCL12/CCL5	2
GO:0034694	BP	GO:0034694	response to prostaglandin	2025-02-25	30/18723	0.000727708425040378	0.00559631253321375	0.00300967355415681	CCR7/CCL19	2
GO:0060351	BP	GO:0060351	cartilage development involved in endochondral bone morphogenesis	2025-02-25	30/18723	0.000727708425040378	0.00559631253321375	0.00300967355415681	COL1A1/COL2A1	2
GO:0001101	BP	GO:0001101	response to acid chemical	2025-03-25	135/18723	0.000750700633624621	0.00569958697630923	0.00306521411919138	COL1A1/COL1A2/COL5A2	3
GO:0009581	BP	GO:0009581	detection of external stimulus	2025-03-25	135/18723	0.000750700633624621	0.00569958697630923	0.00306521411919138	CXCL12/CXCR4/ARRB2	3
GO:0019058	BP	GO:0019058	viral life cycle	2025-04-25	317/18723	0.000770105100934177	0.00580990683742746	0.00312454368067231	CXCR4/CXCL8/CCR5/CCL5	4
GO:0009582	BP	GO:0009582	detection of abiotic stimulus	2025-03-25	138/18723	0.000800145417229158	0.00599857444866136	0.00322600833560118	CXCL12/CXCR4/ARRB2	3
GO:0097553	BP	GO:0097553	calcium ion transmembrane import into cytosol	2025-03-25	142/18723	0.000869235927538743	0.00636988819414237	0.00342569932023376	CCR7/CCL19/CCR5	3
GO:0043552	BP	GO:0043552	positive regulation of phosphatidylinositol 3-kinase activity	2025-02-25	33/18723	0.000881122840607417	0.00636988819414237	0.00342569932023376	CCR7/CCL19	2
GO:0050974	BP	GO:0050974	detection of mechanical stimulus involved in sensory perception	2025-02-25	33/18723	0.000881122840607417	0.00636988819414237	0.00342569932023376	CXCL12/CXCR4	2
GO:1901099	BP	GO:1901099	negative regulation of signal transduction in absence of ligand	2025-02-25	33/18723	0.000881122840607417	0.00636988819414237	0.00342569932023376	PF4/COL2A1	2
GO:2001240	BP	GO:2001240	negative regulation of extrinsic apoptotic signaling pathway in absence of ligand	2025-02-25	33/18723	0.000881122840607417	0.00636988819414237	0.00342569932023376	PF4/COL2A1	2
GO:0050863	BP	GO:0050863	regulation of T cell activation	2025-04-25	329/18723	0.000884527867492497	0.00636988819414237	0.00342569932023376	CCR7/CCL19/CCL5/ZMIZ1	4
GO:0070555	BP	GO:0070555	response to interleukin-1	2025-03-25	143/18723	0.000887081745157411	0.00636988819414237	0.00342569932023376	CXCL8/CCL19/CCL5	3
GO:0018149	BP	GO:0018149	peptide cross-linking	2025-02-25	35/18723	0.000991309365092306	0.00703357597136922	0.0037826278404838	COL3A1/RNF113A	2
GO:2000403	BP	GO:2000403	positive regulation of lymphocyte migration	2025-02-25	35/18723	0.000991309365092306	0.00703357597136922	0.0037826278404838	CXCL12/CCL5	2
GO:0001959	BP	GO:0001959	regulation of cytokine-mediated signaling pathway	2025-03-25	150/18723	0.00101855714219307	0.00716283679266928	0.00385214377140197	CXCR4/CCL5/RNF113A	3
GO:0045765	BP	GO:0045765	regulation of angiogenesis	2025-04-25	342/18723	0.00102154551573303	0.00716283679266928	0.00385214377140197	CXCR4/CXCL8/PF4/CXCR2	4
GO:0044409	BP	GO:0044409	entry into host	2025-03-25	151/18723	0.00103828997473849	0.00723767046718293	0.0038923890096383	CXCR4/CXCL8/CCR5	3
GO:0043087	BP	GO:0043087	regulation of GTPase activity	2025-04-25	348/18723	0.00108957936082949	0.00750739074051301	0.00403744344840377	CCR7/CCL19/ARRB2/CCL5	4
GO:1901342	BP	GO:1901342	regulation of vasculature development	2025-04-25	348/18723	0.00108957936082949	0.00750739074051301	0.00403744344840377	CXCR4/CXCL8/PF4/CXCR2	4
GO:0090218	BP	GO:0090218	positive regulation of lipid kinase activity	2025-02-25	37/18723	0.00110778701319615	0.00758897769959661	0.00408132057493318	CCR7/CCL19	2
GO:1902107	BP	GO:1902107	positive regulation of leukocyte differentiation	2025-03-25	157/18723	0.00116179223980635	0.00786850198777938	0.00423164757202194	CCL19/PF4/ZMIZ1	3
GO:1903708	BP	GO:1903708	positive regulation of hemopoiesis	2025-03-25	157/18723	0.00116179223980635	0.00786850198777938	0.00423164757202194	CCL19/PF4/ZMIZ1	3
GO:0060402	BP	GO:0060402	calcium ion transport into cytosol	2025-03-25	160/18723	0.0012268768845104	0.00826235732393443	0.00444346133016255	CCR7/CCL19/CCR5	3
GO:0051251	BP	GO:0051251	positive regulation of lymphocyte activation	2025-04-25	362/18723	0.00126066290670964	0.00843381891524393	0.00453567265929314	CCR7/CCL19/CCL5/ZMIZ1	4
GO:0060759	BP	GO:0060759	regulation of response to cytokine stimulus	2025-03-25	162/18723	0.00127152200019746	0.00843381891524393	0.00453567265929314	CXCR4/CCL5/RNF113A	3
GO:0031589	BP	GO:0031589	cell-substrate adhesion	2025-04-25	363/18723	0.00127356325901335	0.00843381891524393	0.00453567265929314	CCR7/COL1A1/COL3A1/PXN	4
GO:0050792	BP	GO:0050792	regulation of viral process	2025-03-25	164/18723	0.0013171817895495	0.00867447896764094	0.00466509863236783	CXCR4/CXCL8/CCL5	3
GO:0009615	BP	GO:0009615	response to virus	2025-04-25	367/18723	0.00132609456127901	0.00868519075299217	0.00467085938588152	CXCL12/CXCR4/CCL19/CCL5	4
GO:0032735	BP	GO:0032735	positive regulation of interleukin-12 production	2025-02-25	41/18723	0.0013594891889933	0.00885525198513668	0.00476231760769007	CCR7/CCL19	2
GO:0030098	BP	GO:0030098	lymphocyte differentiation	2025-04-25	374/18723	0.00142166057382769	0.00920988806523158	0.00495303941339282	CCR7/CCL19/ZMIZ1/CCR6	4
GO:0030900	BP	GO:0030900	forebrain development	2025-04-25	379/18723	0.00149281375077782	0.00957862202422268	0.00515134299960404	CXCL12/CXCR4/COL3A1/ZMIZ1	4
GO:2001239	BP	GO:2001239	regulation of extrinsic apoptotic signaling pathway in absence of ligand	2025-02-25	43/18723	0.00149465075210186	0.00957862202422268	0.00515134299960404	PF4/COL2A1	2
GO:0031295	BP	GO:0031295	T cell costimulation	2025-02-25	44/18723	0.00156454543410423	0.009972931323274	0.00536340089709808	CCR7/CCL19	2
GO:0052126	BP	GO:0052126	movement in host environment	2025-03-25	175/18723	0.00158683778526679	0.0100612268087128	0.00541088584113927	CXCR4/CXCL8/CCR5	3
GO:0035987	BP	GO:0035987	endodermal cell differentiation	2025-02-25	45/18723	0.00163597750898397	0.0103179110619518	0.0055489295626357	COL5A2/COL5A1	2
GO:0009266	BP	GO:0009266	response to temperature stimulus	2025-03-25	178/18723	0.00166594147551626	0.0104515907306073	0.00562082193124322	CXCL12/CXCR4/ARRB2	3
GO:0031294	BP	GO:0031294	lymphocyte costimulation	2025-02-25	46/18723	0.00170894307987885	0.0106652363937989	0.00573571967840296	CCR7/CCL19	2
GO:0032640	BP	GO:0032640	tumor necrosis factor production	2025-03-25	181/18723	0.00174748177084141	0.0106820424145793	0.00574475788632884	CCL19/ARRB2/PF4	3
GO:0032680	BP	GO:0032680	regulation of tumor necrosis factor production	2025-03-25	181/18723	0.00174748177084141	0.0106820424145793	0.00574475788632884	CCL19/ARRB2/PF4	3
GO:0045766	BP	GO:0045766	positive regulation of angiogenesis	2025-03-25	181/18723	0.00174748177084141	0.0106820424145793	0.00574475788632884	CXCR4/CXCL8/CXCR2	3
GO:1904018	BP	GO:1904018	positive regulation of vasculature development	2025-03-25	181/18723	0.00174748177084141	0.0106820424145793	0.00574475788632884	CXCR4/CXCL8/CXCR2	3
GO:0060401	BP	GO:0060401	cytosolic calcium ion transport	2025-03-25	182/18723	0.00177520810674488	0.0107911594020172	0.00580344054735825	CCR7/CCL19/CCR5	3
GO:0097028	BP	GO:0097028	dendritic cell differentiation	2025-02-25	47/18723	0.00178343825687701	0.0107911594020172	0.00580344054735825	CCR7/CCL19	2
GO:0051896	BP	GO:0051896	regulation of protein kinase B signaling	2025-03-25	185/18723	0.0018600399651112	0.0111978163556189	0.00602213896200277	CCR7/CCL19/ARRB2	3
GO:0071706	BP	GO:0071706	tumor necrosis factor superfamily cytokine production	2025-03-25	186/18723	0.00188887153536274	0.0112576743507619	0.00605433034229426	CCL19/ARRB2/PF4	3
GO:1903555	BP	GO:1903555	regulation of tumor necrosis factor superfamily cytokine production	2025-03-25	186/18723	0.00188887153536274	0.0112576743507619	0.00605433034229426	CCL19/ARRB2/PF4	3
GO:0001503	BP	GO:0001503	ossification	2025-04-25	408/18723	0.00195547370238639	0.0115966400658934	0.00623662469103593	COL1A1/COL1A2/COL5A2/COL2A1	4
GO:0002696	BP	GO:0002696	positive regulation of leukocyte activation	2025-04-25	409/18723	0.00197301140130923	0.0116427207443594	0.0062614066878443	CCR7/CCL19/CCL5/ZMIZ1	4
GO:0043434	BP	GO:0043434	response to peptide hormone	2025-04-25	414/18723	0.00206234705920985	0.0121099393821583	0.00651267492382057	CXCL12/COL1A1/GNAI2/PXN	4
GO:0016032	BP	GO:0016032	viral process	2025-04-25	415/18723	0.00208054614414028	0.0121569166853687	0.00653793912167919	CXCR4/CXCL8/CCR5/CCL5	4
GO:0050982	BP	GO:0050982	detection of mechanical stimulus	2025-02-25	51/18723	0.00209663747034427	0.0121911798275628	0.00655636569673767	CXCL12/CXCR4	2
GO:0050867	BP	GO:0050867	positive regulation of cell activation	2025-04-25	420/18723	0.00217322111188294	0.0125460739395299	0.00674722627090581	CCR7/CCL19/CCL5/ZMIZ1	4
GO:0048260	BP	GO:0048260	positive regulation of receptor-mediated endocytosis	2025-02-25	52/18723	0.00217872257171367	0.0125460739395299	0.00674722627090581	CCL19/ARRB2	2
GO:1903131	BP	GO:1903131	mononuclear cell differentiation	2025-04-25	426/18723	0.00228817342626136	0.0131129938658824	0.0070521134442974	CCR7/CCL19/ZMIZ1/CCR6	4
GO:0001706	BP	GO:0001706	endoderm formation	2025-02-25	54/18723	0.00234740816891814	0.0133243358921449	0.00716577230511853	COL5A2/COL5A1	2
GO:0060350	BP	GO:0060350	endochondral bone morphogenesis	2025-02-25	54/18723	0.00234740816891814	0.0133243358921449	0.00716577230511853	COL1A1/COL2A1	2
GO:0051701	BP	GO:0051701	biological process involved in interaction with host	2025-03-25	203/18723	0.00242245392312719	0.0136851425420266	0.00735981261753285	CXCR4/CXCL8/CCR5	3
GO:0002573	BP	GO:0002573	myeloid leukocyte differentiation	2025-03-25	208/18723	0.00259540531857831	0.0145930336780441	0.00784807268626709	CCR7/CCL19/PF4	3
GO:0010559	BP	GO:0010559	regulation of glycoprotein biosynthetic process	2025-02-25	58/18723	0.00270273361788299	0.0151251571479649	0.00813424647042621	CCR7/CCL19	2
GO:0043551	BP	GO:0043551	regulation of phosphatidylinositol 3-kinase activity	2025-02-25	59/18723	0.00279528317069949	0.015569988502214	0.00837347491862267	CCR7/CCL19	2
GO:0051651	BP	GO:0051651	maintenance of location in cell	2025-03-25	214/18723	0.00281283630980641	0.01559488781995	0.00838686566791729	CCR7/CCL19/CCR5	3
GO:0002274	BP	GO:0002274	myeloid leukocyte activation	2025-03-25	223/18723	0.00315960114123573	0.0174363174090416	0.00937717882559726	CXCL8/CXCR2/CCL5	3
GO:0008037	BP	GO:0008037	cell recognition	2025-03-25	225/18723	0.00324007253363355	0.0177980021202359	0.00957169135572559	CCR7/CXCR4/CCL19	3
GO:0048247	BP	GO:0048247	lymphocyte chemotaxis	2025-02-25	64/18723	0.00328015013755513	0.0178536025751859	0.00960159304864732	CCL19/CCL5	2
GO:1903018	BP	GO:1903018	regulation of glycoprotein metabolic process	2025-02-25	64/18723	0.00328015013755513	0.0178536025751859	0.00960159304864732	CCR7/CCL19	2
GO:0038034	BP	GO:0038034	signal transduction in absence of ligand	2025-02-25	65/18723	0.00338152091058698	0.0182387915177361	0.00980874605642997	PF4/COL2A1	2
GO:0097192	BP	GO:0097192	extrinsic apoptotic signaling pathway in absence of ligand	2025-02-25	65/18723	0.00338152091058698	0.0182387915177361	0.00980874605642997	PF4/COL2A1	2
GO:0007160	BP	GO:0007160	cell-matrix adhesion	2025-03-25	233/18723	0.00357457378786812	0.0191932070051297	0.0103220267274143	CCR7/COL3A1/PXN	3
GO:0009988	BP	GO:0009988	cell-cell recognition	2025-02-25	68/18723	0.00369436025118276	0.0197474323740352	0.0106200868207236	CCR7/CCL19	2
GO:0008344	BP	GO:0008344	adult locomotory behavior	2025-02-25	71/18723	0.00402021152116674	0.0212981872588034	0.0114540763339909	CXCL12/ARRB2	2
GO:0043550	BP	GO:0043550	regulation of lipid kinase activity	2025-02-25	71/18723	0.00402021152116674	0.0212981872588034	0.0114540763339909	CCR7/CCL19	2
GO:0003007	BP	GO:0003007	heart morphogenesis	2025-03-25	246/18723	0.00416200593750983	0.021951818927043	0.0118055967207428	COL2A1/ZMIZ1/COL5A1	3
GO:0002437	BP	GO:0002437	inflammatory response to antigenic stimulus	2025-02-25	74/18723	0.00435897411258041	0.0228894147233298	0.0123098318319567	CCR7/CXCR2	2
GO:0061448	BP	GO:0061448	connective tissue development	2025-03-25	252/18723	0.00445183132491084	0.0232744865758497	0.0125169218692092	COL1A1/COL2A1/COL5A1	3
GO:0033077	BP	GO:0033077	T cell differentiation in thymus	2025-02-25	75/18723	0.0044747468479077	0.0232921320642182	0.0125264115393049	CCR7/CCR6	2
GO:0097305	BP	GO:0097305	response to alcohol	2025-03-25	253/18723	0.00450130078388834	0.0233284805843256	0.012545959621913	CCR7/CCL19/CCR5	3
GO:0043547	BP	GO:0043547	positive regulation of GTPase activity	2025-03-25	255/18723	0.00460124474738727	0.0237432196488555	0.0127690045621274	CCR7/CCL19/CCL5	3
GO:0090596	BP	GO:0090596	sensory organ morphogenesis	2025-03-25	256/18723	0.00465172062688993	0.0239002197726414	0.0128534385743011	COL5A2/COL2A1/COL5A1	3
GO:0007492	BP	GO:0007492	endoderm development	2025-02-25	77/18723	0.00471054795876854	0.024098597282627	0.0129601251723065	COL5A2/COL5A1	2
GO:0001960	BP	GO:0001960	negative regulation of cytokine-mediated signaling pathway	2025-02-25	81/18723	0.00519906975949725	0.0264841502278663	0.0142430656029412	CCL5/RNF113A	2
GO:0010660	BP	GO:0010660	regulation of muscle cell apoptotic process	2025-02-25	84/18723	0.00558015040768814	0.0281844884998486	0.0151575004383679	ARRB2/CXCR2	2
GO:0098586	BP	GO:0098586	cellular response to virus	2025-02-25	84/18723	0.00558015040768814	0.0281844884998486	0.0151575004383679	CCL19/CCL5	2
GO:0043270	BP	GO:0043270	positive regulation of ion transport	2025-03-25	275/18723	0.00567551519626947	0.0285452072318701	0.0153514934689234	CXCL12/ARRB2/CCL5	3
GO:0045069	BP	GO:0045069	regulation of viral genome replication	2025-02-25	85/18723	0.00570995581227048	0.0285977618833042	0.0153797571414096	CXCL8/CCL5	2
GO:0060761	BP	GO:0060761	negative regulation of response to cytokine stimulus	2025-02-25	86/18723	0.00584114442752626	0.0290479243758448	0.0156218526535583	CCL5/RNF113A	2
GO:0110053	BP	GO:0110053	regulation of actin filament organization	2025-03-25	278/18723	0.00584857537768686	0.0290479243758448	0.0156218526535583	CCR7/CXCL12/PXN	3
GO:1902105	BP	GO:1902105	regulation of leukocyte differentiation	2025-03-25	279/18723	0.00590696297431786	0.0292161820140535	0.0157123409100658	CCL19/PF4/ZMIZ1	3
GO:0010657	BP	GO:0010657	muscle cell apoptotic process	2025-02-25	89/18723	0.00624297336666759	0.0306239681196205	0.0164694424097924	ARRB2/CXCR2	2
GO:0046330	BP	GO:0046330	positive regulation of JNK cascade	2025-02-25	89/18723	0.00624297336666759	0.0306239681196205	0.0164694424097924	CCR7/CCL19	2
GO:0045582	BP	GO:0045582	positive regulation of T cell differentiation	2025-02-25	91/18723	0.00651770918071937	0.0318406120631864	0.0171237484515017	CCL19/ZMIZ1	2
GO:0060349	BP	GO:0060349	bone morphogenesis	2025-02-25	93/18723	0.0067978913471411	0.0330738223909885	0.0177869638256023	COL1A1/COL2A1	2
GO:0051702	BP	GO:0051702	biological process involved in interaction with symbiont	2025-02-25	94/18723	0.00694001586331991	0.0336280443458428	0.0180850220828491	PF4/CCL5	2
GO:2001237	BP	GO:2001237	negative regulation of extrinsic apoptotic signaling pathway	2025-02-25	97/18723	0.00737448034287868	0.0355885852984267	0.0191393928353425	PF4/COL2A1	2
GO:0045807	BP	GO:0045807	positive regulation of endocytosis	2025-02-25	100/18723	0.00782100662195584	0.0375912898926264	0.0202164390185531	CCL19/ARRB2	2
GO:0042102	BP	GO:0042102	positive regulation of T cell proliferation	2025-02-25	101/18723	0.00797251259772007	0.0381656024758326	0.020525301931987	CCL19/CCL5	2
GO:0070588	BP	GO:0070588	calcium ion transmembrane transport	2025-03-25	312/18723	0.00803424554147537	0.0383072827417546	0.0206014969884568	CCR7/CCL19/CCR5	3
GO:0032760	BP	GO:0032760	positive regulation of tumor necrosis factor production	2025-02-25	103/18723	0.00827949922347933	0.039319374798356	0.0211457958779573	CCL19/PF4	2
GO:0045621	BP	GO:0045621	positive regulation of lymphocyte differentiation	2025-02-25	104/18723	0.00843497284586398	0.0397410578350588	0.0213725752574627	CCL19/ZMIZ1	2
GO:0048661	BP	GO:0048661	positive regulation of smooth muscle cell proliferation	2025-02-25	104/18723	0.00843497284586398	0.0397410578350588	0.0213725752574627	GNAI2/CCL5	2
GO:0120034	BP	GO:0120034	positive regulation of plasma membrane bounded cell projection assembly	2025-02-25	105/18723	0.00859176200012802	0.0403203948982386	0.0216841403152837	CCR7/CCL19	2
GO:0019882	BP	GO:0019882	antigen processing and presentation	2025-02-25	106/18723	0.0087498631883762	0.040901321257037	0.021996560089664	CCR7/CCL19	2
GO:1903557	BP	GO:1903557	positive regulation of tumor necrosis factor superfamily cytokine production	2025-02-25	107/18723	0.00890927291905983	0.0414838020293723	0.0223098158211654	CCL19/PF4	2
GO:0051235	BP	GO:0051235	maintenance of location	2025-03-25	327/18723	0.00913288402206628	0.0423595243358094	0.0227807756274355	CCR7/CCL19/CCR5	3
GO:0048259	BP	GO:0048259	regulation of receptor-mediated endocytosis	2025-02-25	110/18723	0.00939531854523207	0.0434078283175063	0.0233445491393159	CCL19/ARRB2	2
GO:0002526	BP	GO:0002526	acute inflammatory response	2025-02-25	112/18723	0.00972582794784869	0.0447613394356588	0.0240724617770366	CCR7/CXCR2	2
GO:0021987	BP	GO:0021987	cerebral cortex development	2025-02-25	114/18723	0.0100614882602692	0.0461280538701572	0.0248074751032548	COL3A1/ZMIZ1	2
GO:0070482	BP	GO:0070482	response to oxygen levels	2025-03-25	347/18723	0.0107293823816063	0.0488999869696592	0.026298209170366	CXCL12/CXCR4/COL1A1	3
GO:0071346	BP	GO:0071346	cellular response to interferon-gamma	2025-02-25	118/18723	0.0107481514983647	0.0488999869696592	0.026298209170366	CCL19/CCL5	2
GO:0005583	CC	GO:0005583	fibrillar collagen trimer	2025-06-26	12/19550	2.7310665252458e-15	9.55873283836031e-14	7.61823820200145e-14	COL1A1/COL1A2/COL3A1/COL5A2/COL2A1/COL5A1	6
GO:0098643	CC	GO:0098643	banded collagen fibril	2025-06-26	12/19550	2.7310665252458e-15	9.55873283836031e-14	7.61823820200145e-14	COL1A1/COL1A2/COL3A1/COL5A2/COL2A1/COL5A1	6
GO:0098644	CC	GO:0098644	complex of collagen trimers	2025-06-26	21/19550	1.59126041549973e-13	3.71294096949938e-12	2.95918603584161e-12	COL1A1/COL1A2/COL3A1/COL5A2/COL2A1/COL5A1	6
GO:0005581	CC	GO:0005581	collagen trimer	2025-06-26	87/19550	1.39739875437699e-09	2.44544782015973e-08	1.94900352584159e-08	COL1A1/COL1A2/COL3A1/COL5A2/COL2A1/COL5A1	6
GO:0009897	CC	GO:0009897	external side of plasma membrane	2025-08-26	421/19550	4.81288647645922e-08	6.04001662191579e-07	4.81384783400807e-07	CCR7/CXCL12/CXCR4/CXCR1/CXCR2/CCR5/CCR6/ACKR4	8
GO:0062023	CC	GO:0062023	collagen-containing extracellular matrix	2025-08-26	425/19550	5.17715710449925e-08	6.04001662191579e-07	4.81384783400807e-07	CXCL12/COL1A1/COL1A2/PF4/COL3A1/COL5A2/COL2A1/COL5A1	8
GO:0005788	CC	GO:0005788	endoplasmic reticulum lumen	2025-06-26	313/19550	2.82148461989881e-06	2.82148461989881e-05	2.24870202788928e-05	COL1A1/COL1A2/COL3A1/COL5A2/COL2A1/COL5A1	6
GO:0019957	MF	GO:0019957	C-C chemokine binding	2025-08-26	24/18368	3.53143179829809e-18	3.07234566451934e-16	1.33822678672349e-16	CCR7/CXCR4/CXCR1/CXCR2/ACKR1/CCR5/CCR6/ACKR4	8
GO:0019956	MF	GO:0019956	chemokine binding	2025-08-26	33/18368	6.61446068795664e-17	2.87729039926114e-15	1.25326623561284e-15	CCR7/CXCR4/CXCR1/CXCR2/ACKR1/CCR5/CCR6/ACKR4	8
GO:0016493	MF	GO:0016493	C-C chemokine receptor activity	2025-07-26	23/18368	1.13693598618312e-15	3.29711435993106e-14	1.43612966675763e-14	CCR7/CXCR4/CXCR1/CXCR2/CCR5/CCR6/ACKR4	7
GO:0001637	MF	GO:0001637	G protein-coupled chemoattractant receptor activity	2025-07-26	26/18368	3.04231843175552e-15	5.29363407125461e-14	2.30575712722524e-14	CCR7/CXCR4/CXCR1/CXCR2/CCR5/CCR6/ACKR4	7
GO:0004950	MF	GO:0004950	chemokine receptor activity	2025-07-26	26/18368	3.04231843175552e-15	5.29363407125461e-14	2.30575712722524e-14	CCR7/CXCR4/CXCR1/CXCR2/CCR5/CCR6/ACKR4	7
GO:0048407	MF	GO:0048407	platelet-derived growth factor binding	2025-05-26	11/18368	1.73524015119707e-12	2.51609821923574e-11	1.09594114812446e-11	COL1A1/COL1A2/COL3A1/COL2A1/COL5A1	5
GO:0019955	MF	GO:0019955	cytokine binding	2025-08-26	139/18368	1.222412967122e-11	1.51928468770877e-10	6.61757395735215e-11	CCR7/CXCR4/CXCR1/CXCR2/ACKR1/CCR5/CCR6/ACKR4	8
GO:0030020	MF	GO:0030020	extracellular matrix structural constituent conferring tensile strength	2025-06-26	41/18368	1.87991041856756e-11	2.04440258019222e-10	8.9048388247937e-11	COL1A1/COL1A2/COL3A1/COL5A2/COL2A1/COL5A1	6
GO:0004896	MF	GO:0004896	cytokine receptor activity	2025-07-26	97/18368	5.57061835075471e-11	5.04858442364322e-10	2.19902043861048e-10	CCR7/CXCR4/CXCR1/CXCR2/CCR5/CCR6/ACKR4	7
GO:0008009	MF	GO:0008009	chemokine activity	2025-06-26	49/18368	5.80297060188876e-11	5.04858442364322e-10	2.19902043861048e-10	CXCL12/CXCL8/CXCL1/CCL19/PF4/CCL5	6
GO:0042379	MF	GO:0042379	chemokine receptor binding	2025-06-26	72/18368	6.34555752920859e-10	5.01875913673771e-09	2.18602938805272e-09	CXCL12/CXCL8/CXCL1/CCL19/PF4/CCL5	6
GO:0140375	MF	GO:0140375	immune receptor activity	2025-07-26	144/18368	9.12774391346246e-10	6.61761433726029e-09	2.88244544635657e-09	CCR7/CXCR4/CXCR1/CXCR2/CCR5/CCR6/ACKR4	7
GO:0008528	MF	GO:0008528	G protein-coupled peptide receptor activity	2025-07-26	147/18368	1.05485789083166e-09	7.05943357710417e-09	3.07488939837568e-09	CCR7/CXCR4/CXCR1/CXCR2/CCR5/CCR6/ACKR4	7
GO:0001653	MF	GO:0001653	peptide receptor activity	2025-07-26	153/18368	1.3961961548091e-09	8.67636181917084e-09	3.77917756188929e-09	CCR7/CXCR4/CXCR1/CXCR2/CCR5/CCR6/ACKR4	7
GO:0001664	MF	GO:0001664	G protein-coupled receptor binding	2025-08-26	295/18368	4.89400534072116e-09	2.83852309761827e-08	1.23638029660324e-08	CXCL12/CXCL8/CXCL1/CCL19/GNAI2/ARRB2/PF4/CCL5	8
GO:0045236	MF	GO:0045236	CXCR chemokine receptor binding	2025-04-26	18/18368	9.52002489549116e-09	5.17651353692332e-08	2.2547427384058e-08	CXCL12/CXCL8/CXCL1/PF4	4
GO:0005201	MF	GO:0005201	extracellular matrix structural constituent	2025-06-26	172/18368	1.21769391787418e-07	6.23172769735608e-07	2.71436415129847e-07	COL1A1/COL1A2/COL3A1/COL5A2/COL2A1/COL5A1	6
GO:0005125	MF	GO:0005125	cytokine activity	2025-06-26	235/18368	7.64581450874154e-07	3.69547701255841e-06	1.60964515973506e-06	CXCL12/CXCL8/CXCL1/CCL19/PF4/CCL5	6
GO:0019838	MF	GO:0019838	growth factor binding	2025-05-26	141/18368	1.43415122015354e-06	6.5669029554399e-06	2.86035700418435e-06	COL1A1/COL1A2/COL3A1/COL2A1/COL5A1	5
GO:0005126	MF	GO:0005126	cytokine receptor binding	2025-06-26	271/18368	1.75334038559322e-06	7.62703067733051e-06	3.32211862533452e-06	CXCL12/CXCL8/CXCL1/CCL19/PF4/CCL5	6
GO:0048018	MF	GO:0048018	receptor ligand activity	2025-06-26	487/18368	4.93724591924858e-05	0.000204543045226012	8.90931594450871e-05	CXCL12/CXCL8/CXCL1/CCL19/PF4/CCL5	6
GO:0030546	MF	GO:0030546	signaling receptor activator activity	2025-06-26	495/18368	5.4059505122194e-05	0.000213780770255949	9.31168509281811e-05	CXCL12/CXCL8/CXCL1/CCL19/PF4/CCL5	6
GO:0046332	MF	GO:0046332	SMAD binding	2025-03-26	79/18368	0.000185386021629071	0.000701242777466486	0.000305441500166891	COL1A2/COL5A2/ZMIZ1	3
GO:0004435	MF	GO:0004435	phosphatidylinositol phospholipase C activity	2025-02-26	26/18368	0.000613224503940785	0.00222293882678535	0.000968249216748609	CCR5/CCL5	2
GO:0004629	MF	GO:0004629	phospholipase C activity	2025-02-26	28/18368	0.000711987205864244	0.00247771547640757	0.00107922271204685	CCR5/CCL5	2
GO:0002020	MF	GO:0002020	protease binding	2025-03-26	135/18368	0.000891965912927132	0.00298465517017925	0.00130003129009622	COL1A1/COL1A2/COL3A1	3
GO:0005178	MF	GO:0005178	integrin binding	2025-03-26	144/18368	0.00107493497931048	0.00346367937777823	0.00150868067271647	CXCL12/COL3A1/COL5A1	3
GO:0043394	MF	GO:0043394	proteoglycan binding	2025-02-26	36/18368	0.00117841696873953	0.00366150986715498	0.00159485003288057	COL2A1/COL5A1	2
GO:0015026	MF	GO:0015026	coreceptor activity	2025-02-26	48/18368	0.00208803495853966	0.00605530137976502	0.00263751784236589	CXCR4/CCR5	2
GO:0048020	MF	GO:0048020	CCR chemokine receptor binding	2025-02-26	48/18368	0.00208803495853966	0.00605530137976502	0.00263751784236589	CCL19/CCL5	2
GO:0001618	MF	GO:0001618	virus receptor activity	2025-02-26	76/18368	0.00514895275524613	0.0143595582468449	0.00625461702221919	CXCR4/CCR5	2
GO:0140272	MF	GO:0140272	exogenous protein binding	2025-02-26	77/18368	0.00528167659654065	0.0143595582468449	0.00625461702221919	CXCR4/CCR5	2
GO:0008081	MF	GO:0008081	phosphoric diester hydrolase activity	2025-02-26	89/18368	0.00699557639996067	0.0184428832362599	0.00803319777985914	CCR5/CCL5	2
GO:0004620	MF	GO:0004620	phospholipase activity	2025-02-26	104/18368	0.00944454487420259	0.0241669236486949	0.0105264277235694	CCR5/CCL5	2
GO:0008047	MF	GO:0008047	enzyme activator activity	2025-02-26	110/18368	0.0105165968140032	0.0261412549376651	0.0113863905354621	CXCL1/CCL5	2
GO:0016298	MF	GO:0016298	lipase activity	2025-02-26	129/18368	0.0142469924973494	0.0344302318685944	0.0149968342077362	CCR5/CCL5	2
GO:0017166	MF	GO:0017166	vinculin binding	2025-01-26	12/18368	0.016859453106725	0.0385992742180283	0.0168127510205568	PXN	1
GO:0043422	MF	GO:0043422	protein kinase B binding	2025-01-26	12/18368	0.016859453106725	0.0385992742180283	0.0168127510205568	ARRB2	1
GO:0140677	MF	GO:0140677	molecular function activator activity	2025-02-26	150/18368	0.018937790662168	0.0422458407079133	0.0184010921413778	CXCL1/CCL5	2
GO:0008083	MF	GO:0008083	growth factor activity	2025-02-26	162/18368	0.0218725819551464	0.0474159560530011	0.0206530480085667	CXCL12/CXCL1	2
GO:0016004	MF	GO:0016004	phospholipase activator activity	2025-01-26	16/18368	0.0224182842785162	0.0474159560530011	0.0206530480085667	CCL5	1
GO:0008201	MF	GO:0008201	heparin binding	2025-02-26	166/18368	0.0228904615428281	0.0474159560530011	0.0206530480085667	PF4/COL5A1	2
GO:0050780	MF	GO:0050780	dopamine receptor binding	2025-01-26	17/18368	0.0238032627336578	0.0481600897169356	0.0209771715645455	ARRB2	1
GO:0060229	MF	GO:0060229	lipase activator activity	2025-01-26	18/18368	0.0251863543999934	0.0498002916545324	0.0216915970909034	CCL5	1
