# Supplementary material for: Transcriptomic and experimental evidence confirm the potential of disulfidptosis-related signature for the early diagnosis and treatment of liver cirrhosis
Source: PLoS One. 2025 Nov 12;20(11):e0334459. doi: 10.1371/journal.pone.0334459 (PMC12611156; doi:10.1371/journal.pone.0334459)
Supplement: S10 Table — (XLS) [file pone.0334459.s010.xls]

## Sheet: S10 Table. The result of trait 
	ID	Description	GeneRatio	BgRatio	pvalue	p.adjust	qvalue	geneID	Count
hsa04061	hsa04061	Viral protein interaction with cytokine and cytokine receptor	13/23	100/8292	5.29117993980963e-20	3.19689734502629e-18	1.90692122334902e-18	CCR7/CXCL12/CXCR4/CXCL8/CXCR1/CXCL1/CCL19/PF4/CXCR2/CCR5/CCL5/CCR6/ACKR4	13
hsa04062	hsa04062	Chemokine signaling pathway	15/23	192/8292	7.10421632228065e-20	3.19689734502629e-18	1.90692122334902e-18	CCR7/CXCL12/CXCR4/CXCL8/CXCR1/CXCL1/CCL19/GNAI2/ARRB2/PF4/CXCR2/PXN/CCR5/CCL5/CCR6	15
hsa04060	hsa04060	Cytokine-cytokine receptor interaction	13/23	295/8292	9.36742079646627e-14	2.81022623893988e-12	1.67627530042028e-12	CCR7/CXCL12/CXCR4/CXCL8/CXCR1/CXCL1/CCL19/PF4/CXCR2/CCR5/CCL5/CCR6/ACKR4	13
hsa05163	hsa05163	Human cytomegalovirus infection	2025-08-23	225/8292	8.95785968819466e-08	2.0155184298438e-06	1.2022390634156e-06	CXCL12/CXCR4/CXCL8/GNAI2/CXCR2/PXN/CCR5/CCL5	8
hsa04974	hsa04974	Protein digestion and absorption	2025-06-23	103/8292	2.69868382570104e-07	4.85763088626188e-06	2.89753421285796e-06	COL1A1/COL1A2/COL3A1/COL5A2/COL2A1/COL5A1	6
hsa05120	hsa05120	Epithelial cell signaling in Helicobacter pylori infection	2025-05-23	70/8292	1.10929698759806e-06	1.66394548139709e-05	9.92528883640367e-06	CXCL8/CXCR1/CXCL1/CXCR2/CCL5	5
hsa05146	hsa05146	Amoebiasis	2025-05-23	102/8292	7.20236785564922e-06	9.26018724297756e-05	5.52362046072346e-05	COL1A1/COL1A2/CXCL8/CXCL1/COL3A1	5
hsa04926	hsa04926	Relaxin signaling pathway	2025-05-23	129/8292	2.26576662590596e-05	0.00025489874541442	0.000152044865685794	COL1A1/COL1A2/GNAI2/ARRB2/COL3A1	5
hsa05323	hsa05323	Rheumatoid arthritis	2025-04-23	93/8292	0.000111531540077809	0.00111531540077809	0.000665275853095702	CXCL12/CXCL8/CXCL1/CCL5	4
hsa04933	hsa04933	AGE-RAGE signaling pathway in diabetic complications	2025-04-23	100/8292	0.000147871464452421	0.00133084318007179	0.000793836282849839	COL1A1/COL1A2/CXCL8/COL3A1	4
hsa04064	hsa04064	NF-kappa B signaling pathway	2025-04-23	104/8292	0.000172126569444264	0.00140830829545307	0.000840043544656215	CXCL12/CXCL8/CXCL1/CCL19	4
hsa04670	hsa04670	Leukocyte transendothelial migration	2025-04-23	114/8292	0.000245239339279197	0.00183929504459398	0.00109712335993325	CXCL12/CXCR4/GNAI2/PXN	4
hsa04611	hsa04611	Platelet activation	2025-04-23	124/8292	0.000338490444787075	0.00234339538698744	0.00139781479223812	COL1A1/COL1A2/GNAI2/COL3A1	4
hsa04144	hsa04144	Endocytosis	2025-05-23	251/8292	0.000525331098734693	0.00337712849186588	0.00201442752146386	CXCR4/CXCR1/ARRB2/CXCR2/CCR5	5
hsa04512	hsa04512	ECM-receptor interaction	2025-03-23	88/8292	0.00175432768480965	0.0105259661088579	0.00627864645089771	COL1A1/COL1A2/COL2A1	3
hsa04510	hsa04510	Focal adhesion	2025-04-23	203/8292	0.00214273929102781	0.0120529085120314	0.0071894542001591	COL1A1/COL1A2/PXN/COL2A1	4
hsa05170	hsa05170	Human immunodeficiency virus 1 infection	2025-04-23	212/8292	0.0025100223449658	0.0132883535909954	0.00792638635252357	CXCR4/GNAI2/PXN/CCR5	4
hsa05142	hsa05142	Chagas disease	2025-03-23	102/8292	0.0026763805142608	0.013381902571304	0.00798218749867258	CXCL8/GNAI2/CCL5	3
hsa04072	hsa04072	Phospholipase D signaling pathway	2025-03-23	148/8292	0.00759460335496875	0.0356378465252949	0.0212576628396496	CXCL8/CXCR1/CXCR2	3
hsa04672	hsa04672	Intestinal immune network for IgA production	2025-02-23	49/8292	0.00799630266635194	0.0356378465252949	0.0212576628396496	CXCL12/CXCR4	2
hsa05144	hsa05144	Malaria	2025-02-23	50/8292	0.00831549752256882	0.0356378465252949	0.0212576628396496	CXCL8/ACKR1	2
hsa05134	hsa05134	Legionellosis	2025-02-23	57/8292	0.0107072860787884	0.0438025339586797	0.0261278272735984	CXCL8/CXCL1	2
hsa05165	hsa05165	Human papillomavirus infection	2025-04-23	331/8292	0.0121007580513823	0.047350792374974	0.0282443322938442	COL1A1/COL1A2/PXN/COL2A1	4
hsa03250	hsa03250	Viral life cycle - HIV-1	2025-02-23	63/8292	0.0129710819059576	0.0480054021390812	0.0286348012759432	CXCR4/CCR5	2
hsa04360	hsa04360	Axon guidance	2025-03-23	182/8292	0.0133348339275226	0.0480054021390812	0.0286348012759432	CXCL12/CXCR4/GNAI2	3
hsa04621	hsa04621	NOD-like receptor signaling pathway	2025-03-23	186/8292	0.0141364275981608	0.0489337878397874	0.0291885752026802	CXCL8/CXCL1/CCL5	3
