# Supplementary material for: Transcriptomic and experimental evidence confirm the potential of disulfidptosis-related signature for the early diagnosis and treatment of liver cirrhosis
Source: PLoS One. 2025 Nov 12;20(11):e0334459. doi: 10.1371/journal.pone.0334459 (PMC12611156; doi:10.1371/journal.pone.0334459)
Supplement: S11 Table — (XLS) [file pone.0334459.s011.xls]

## Sheet: S11 Table. The result of immune
	GSM892840	GSM892841	GSM892842	GSM892843	GSM892844	GSM892845	GSM892846	GSM892847	GSM892848	GSM892849	GSM892850	GSM892851	GSM892852	GSM892853	GSM892854	GSM892855	GSM892856	GSM892857	GSM892858	GSM892859	GSM892860	GSM892861	GSM892862	GSM892863	GSM892864	GSM892865	GSM892866	GSM892867	GSM892868	GSM892869	GSM892870	GSM892871	GSM892872	GSM892873	GSM892874	GSM892875	GSM892876	GSM892877	GSM892878	GSM892879	GSM892880	GSM892881	GSM358119	GSM358123	GSM358128	GSM358136	GSM358138	GSM358141	GSM358142
Activated CD8 T cell	0.145682717090971	0.183546873001964	0.202133443815299	0.135448852165491	0.147086585494831	0.0947411410623685	0.131772684729249	0.137014592135419	0.0577192249337306	0.12402144751251	0.18257680389987	0.188668578308372	0.0896269054814594	0.089777622930598	0.0718813603905597	0.0889380196461804	0.12931265519269	0.0267066985082738	0.277207602052395	-0.0402891	0.136542121568932	0.140826275434619	0.10441679718379	0.14971106463383	0.167313933672686	0.0313979559284879	0.351097942797264	0.102287294676799	0.226352021510208	0.153636599221612	0.168265700340799	0.255587639648368	0.246087605253496	0.252328109855722	0.304754463213504	0.289555474964874	0.145198280946871	0.19133121894111	0.327635687677831	0.272630693501358	0.13013634033464	0.273723593907996	0.207162434850662	0.277092298620645	0.110500412647378	0.318159460254375	0.202789180180929	0.240830148606675	0.227319435282288
Central memory CD8 T cell	0.268579325773017	0.236100261211358	0.291871998182729	0.278950579796254	0.308957823682837	0.252948120291195	0.261241186069827	0.284605149858384	0.278599762744693	0.283028646028296	0.341582721108764	0.317486096773747	0.250150672177269	0.272536525057404	0.262942815446987	0.258929512695913	0.263448409704782	0.256381456288019	0.242589457491196	0.258305253465785	0.273140457062105	0.250390734358605	0.226958726949775	0.256256334276769	0.261619012473508	0.252195557252549	0.23126061852713	0.271170417773585	0.26393421496155	0.27501518751324	0.305272980527236	0.277693020758656	0.251590170362142	0.247853388996134	0.263001786131954	0.285233776294456	0.253591758784727	0.247165758655513	0.23358481962156	0.220163220491044	0.260019833791749	0.263665560131854	0.2796461608574	0.270622352672535	0.293253742351892	0.25316273840539	0.246384664396706	0.264963823633236	0.245915394880167
Effector memeory CD8 T cell	0.253805001680891	0.289808722593377	0.255997903150694	0.20756286476272	0.220479760464949	0.180254249201452	0.200655595291011	0.178949736533738	0.193626839489852	0.206704013854245	0.246161265677295	0.223712353967954	0.202356473528154	0.123159474577047	0.180375848987095	0.189600607480848	0.164336739481682	0.140408192169737	0.25966663327779	0.0812323420032459	0.241796193379578	0.216731942953038	0.2143805461392	0.26301768974821	0.217045675577686	0.158053593279134	0.303637207433262	0.213954835031932	0.261036102684372	0.23064336971798	0.235784180109619	0.305272759445255	0.284430927433073	0.284159115069371	0.288451070962846	0.284113016346853	0.175103705640126	0.204076957983313	0.28679162091211	0.223219650133585	0.228208404842522	0.247460210579558	0.257557390834759	0.292039201113175	0.2590410257635	0.346958046822124	0.237704762042985	0.267310926321089	0.290038557509106
Activated CD4 T cell	-0.0549578	0.0430953681383319	-0.0307078	-0.0162613	-0.0613495	-0.135247	-0.116533	-0.125762	-0.0396814	-0.00248748	-0.0485612	-0.00153566	-0.169094	-0.0530558	-0.142708	-0.0615553	-0.0780314	-0.178965	0.144472367512216	-0.205855	-0.0757028	-0.0456613	-0.0452471	0.00182408504753886	-0.0475495	0.021928654880888	0.211093050694823	-0.108377	0.0468123313418131	-0.0133362	0.112601400051528	0.110281934966971	0.0688181829063663	0.121075093489311	0.123175997886324	0.162873599868683	-0.0536159	0.0722521662095611	0.181169916834792	0.101014190091735	-0.043638	0.0446274221750406	0.135705024140586	0.119637547832978	0.0508726534967334	0.108247638615784	0.0427670321965978	0.0546866762372192	-0.0166019
Central memory CD4 T cell	0.4627252354442	0.557844152414755	0.478369069739778	0.472137958377223	0.463274145100264	0.463806661689458	0.450772952871497	0.463356856599629	0.453139681102609	0.451717496237627	0.480988395676403	0.503989436002175	0.438892719297842	0.481944677079539	0.45554793615695	0.440392813389124	0.439124514113603	0.473738211174012	0.507993982253747	0.423904436682757	0.479096024459405	0.469293002388036	0.454798653631277	0.461481743907366	0.480392043744986	0.466144224360527	0.524807524389144	0.431133058414221	0.497602433555929	0.461389579605578	0.486495955786631	0.459267914316679	0.460625819401703	0.476726811263668	0.520968653135623	0.523844871194637	0.488922202185007	0.466475185043904	0.510377813848177	0.496815944218014	0.472646828007645	0.486300434695886	0.493512051760163	0.525633621332392	0.508606009811507	0.545357167302435	0.477761492836012	0.480064645901928	0.492333823696126
Effector memeory CD4 T cell	-0.0818197	0.0329266898055372	-0.0607386	-0.0849475	-0.0701496	-0.0777837	-0.0689967	-0.0671755	-0.113794	-0.0745109	-0.0271141	-0.0725109	-0.072863	-0.0645419	-0.111235	-0.0764071	-0.0948514	-0.0802378	-0.0348264	-0.10163	-0.0869419	-0.0581694	-0.0530863	-0.0617586	-0.0842462	-0.0250413	0.0216968251902116	-0.0885436	-0.0642999	-0.0657786	-0.021655	-0.0683006	-0.0576155	-0.0400892	-0.0217866	-0.0564105	-0.0785663	-0.0907812	-0.0723634	-0.0735043	-0.0909605	-0.110662	-0.0367059	-0.045733	-0.0675163	-0.0576331	-0.076925	-0.0263181	-0.0614969
T follicular helper cell	0.0760548978520254	0.146660096717521	0.111213712990666	0.0953990384320489	0.0868539792635092	0.0853264407232253	0.103027364234818	0.0939204797602193	0.0568137395387428	0.0789344951918419	0.079842699882829	0.104550655778843	0.0682718247741065	0.0644368139366287	0.049713093553127	0.0613005299165714	0.0675040849518647	0.0667801352537621	0.104839645005992	0.022422573087364	0.0705152145964064	0.109201099735607	0.0817786883783961	0.11088386822949	0.0937514603340453	0.0685016927862561	0.129013181746385	0.0790059988102243	0.112404593127703	0.0811115790762479	0.0765041219028709	0.115523579909475	0.0920087717255066	0.0816384336105498	0.116068205381539	0.112596415432744	0.0833189257365887	0.0873863268852444	0.128483500794013	0.115583082887411	0.10492134070532	0.0957220516964454	0.0982069862776395	0.13639706551396	0.148859057783773	0.13318254501788	0.0794315257208549	0.0896555614618823	0.0985846121511999
Gamma delta T cell	0.224822083252562	0.261379434517841	0.243394570685876	0.217555118060537	0.210995972252498	0.212244662572446	0.234853	0.218214615901579	0.155030422316517	0.189936217539975	0.246240460105002	0.203599162226612	0.195768504368726	0.202404811669467	0.181685762079772	0.156637561006286	0.181724150139546	0.202961332123306	0.257782644117404	0.149003575568109	0.196162722348684	0.21787956237501	0.228532825305551	0.232485221258012	0.242481737417075	0.241722046409274	0.285520196702396	0.184388083095955	0.267754010078604	0.217026617543127	0.291560285740316	0.234304131915495	0.249855819834511	0.251913953013656	0.260135549103999	0.282402457386491	0.239102516861202	0.211650637065106	0.28209295447367	0.296445061560189	0.246927536645431	0.213444894859467	0.268278646326077	0.276372882487274	0.244509228109037	0.274317198566969	0.191156231998166	0.263640873234974	0.250273265245609
Type 1 T helper cell	0.103803741928827	0.108766697549449	0.0794476325986608	0.103089755212993	0.0985871099602944	0.0646191457365668	0.0647163928690795	0.0931885014067018	0.113807534463886	0.109428094818462	0.0914879940392448	0.143549966883772	0.101821681504036	0.0930166659803744	0.082114442186164	0.0771406711502534	0.0784525683468884	0.0707404783853341	0.154502950969385	0.0730959219325961	0.0891162108683709	0.0954048749147563	0.0999363762977778	0.110528670062187	0.127250133845255	0.0876901997770327	0.159473705233253	0.0962551592359097	0.124870417487473	0.0740831041317627	0.105203835468582	0.129399462091903	0.112556257067886	0.13491219974531	0.151663873700658	0.151462594212028	0.0556070100688891	0.0984614366146877	0.122864441478919	0.117417687160319	0.0794805136774482	0.108199682847751	0.120806947480962	0.111589293951912	0.115539499677717	0.121950785055041	0.116489879436171	0.144882780764779	0.130015633441008
Type 17 T helper cell	-0.0285648	-0.119305	-0.00952734	0.0165204432010991	-0.0431761	-0.037526	-0.0225412	-0.0285767	0.00464748484948261	-0.0110917	-0.0296845	-0.0166136	0.0140949249244451	0.0422781770727376	-0.00434949	0.0242287016859455	0.0117648626718153	-0.0176904	-0.00164237	0.00375735277100421	0.0107845815913212	-0.0419765	-0.00409921	-0.00369978	-0.0438186	-0.0215438	-0.0700601	0.000378723194599217	-0.0255312	-0.0024496	-0.0647058	-0.0138532	-0.0176851	0.00285148905060163	-0.0437246	-0.0386901	-0.0197986	-0.0389633	-0.0326455	-0.00512034	-0.0138718	-0.0129202	-0.034034	-0.0333922	0.0203042282081141	-0.011158	-0.0423854	-0.0394898	-0.048345
Type 2 T helper cell	0.0480170522163429	0.0786256485833399	0.101733672827065	0.0947561640696128	0.0915175693066594	0.0790795787720944	0.0802342568284273	0.0773505560441148	0.0700896189065431	0.0794454313422366	0.0909793724773656	0.0972146020652298	0.0294124230343914	0.0319276277488487	0.0382445234209664	0.0503942112435266	0.0141370337237655	0.0317466836552795	0.0961357854209008	0.0308868751039712	0.0437656125008802	0.065892286524822	0.0888599814767241	0.0672034202257522	0.084392415064726	0.00840342238876239	0.100355466532388	0.104734437728119	0.0514610438252752	0.0920123035503847	0.0497920117910541	0.0853833169436869	0.0670702066012338	0.0578041910257504	0.086124972432078	0.0682389082497401	0.0504831208699385	0.0672611101124989	0.070723587571764	0.0944753532993385	0.076531559635594	0.0866005013256075	0.0899362326911663	0.0928198678030605	0.0491765383860165	0.0264131456104941	0.0784642799553373	0.102402902595595	0.0786829349934896
Regulatory T cell	0.130370964401814	0.0947771935433589	0.15156341914624	0.126094318072029	0.135750712608306	0.0898214441000938	0.050601149252083	0.07682335344122	0.041866702121193	0.0952016344623503	0.129655948085937	0.0914887686479468	0.0444635411252996	0.0416715263674942	0.071532313126759	0.0660677277123368	0.0714610487753968	0.0614303816105515	0.0462395961575075	-0.0553656	0.132500167724834	0.0665230185801542	0.069168156562365	0.10892693776632	0.0928243018328391	0.0400871546355406	0.167350967319714	0.0568582206849825	0.117701854850043	0.124079453342384	0.136381051985259	0.106802988045005	0.11746263401153	0.121626468893539	0.177427636139647	0.174099315897778	0.0927055257142979	0.121926405142385	0.168724118579213	0.138823662892871	0.133720118150592	0.115155736749111	0.10214183213353	0.138381036690703	0.0956868337135753	0.168939318331407	0.0714319101079473	0.079562852823637	0.10987473556507
Activated B cell	-0.359925	-0.18218	-0.422587	-0.35762	-0.368059	-0.403587	-0.360777	-0.41374	-0.342972	-0.432505	-0.303515	-0.314324	-0.375569	-0.405073	-0.404444	-0.442156	-0.401201	-0.421783	-0.260462	-0.440743	-0.306595	-0.337412	-0.349876	-0.378232	-0.314974	-0.439341	-0.0509549	-0.402529	-0.297047	-0.365451	-0.305194	-0.200952	-0.212811	-0.195766	-0.208816	-0.190783	-0.282596	-0.269753	-0.113704	-0.205479	-0.32664	-0.237801	-0.304345	-0.177581	-0.285143	-0.232207	-0.330534	-0.256356	-0.271631
Immature B cell	0.0810729294669281	0.130081414021558	0.130872282092716	0.100353107642722	0.0657528132742853	0.0642337794521012	0.0606018661955678	0.0956475789068227	-0.0981145	0.0194976624869498	0.137974373460622	0.123014609377213	-0.0723781	-0.0239556	-0.075252	-0.129236	-0.0612714	-0.0624785	0.0292371129119969	-0.0893289	0.0739484420430508	0.0999824753447335	0.0343155542678724	0.116632297446006	0.0930547506124742	0.114131858886615	0.20741944824449	-0.0401236	0.0841656591636749	0.0830374010436171	0.104638826716847	0.0644265576106989	0.133370742736271	0.0454210576392498	0.158375139062075	0.17807680594702	0.0319528355183722	0.0579222846133306	0.0788637211327262	0.142321059791071	0.124218223072893	0.0503687671403089	0.11289569537097	0.153568504770463	0.130797730850472	0.0778919873077488	0.096642652386682	0.141972676845552	0.131349514572667
Memory B cell	-0.0202268	-0.196112	-0.0398512	0.00814176532987131	-0.0278778	-0.0155675	-0.0348559	-0.0716666	-0.0144852	-0.00166327	-0.0259411	-0.0314922	-0.0547036	-0.0198988	-0.0768526	-0.0185953	-0.0260865	-0.0332157	0.0312948049151269	-0.0125625	-0.0854473	-0.0168936	-0.0226021	-0.0364436	-0.0248347	-0.024153	-0.0120301	0.00830821728236188	-0.0584714	-0.0780671	-0.0762122	0.0106377749904536	-0.0187231	-0.0342584	0.0149861904674961	-0.0930389	0.0143356874903186	-0.0151968	-0.033253	-0.009029	0.000377312372711845	-0.0309038	-0.032175	0.0320741771445501	-0.0436565	-0.0870431	-0.0852363	-0.0505961	-0.00184391
Natural killer cell	0.290785205781211	0.214413806102408	0.252318983544714	0.273376326451949	0.29765281124653	0.255239570115193	0.288681183323741	0.260082327467571	0.291373953394579	0.274299646190426	0.275654822812838	0.284831117253418	0.233050883522106	0.225159294829396	0.278222981472636	0.256253036928237	0.25445965583976	0.261517064268366	0.251471075592108	0.234125121337752	0.266227854146041	0.274761260332469	0.277526495465053	0.278995887503455	0.284186490174994	0.209585727710315	0.292607755932001	0.265178085482643	0.287144043881412	0.265134536736512	0.261905200363818	0.315402084496882	0.265710671670657	0.243872713923586	0.259901281293601	0.271418044400259	0.249048834001999	0.263234620599249	0.313417473423542	0.281266961486617	0.268902973038406	0.266652720971928	0.296051778789706	0.278058619951442	0.313783683982566	0.316429769930932	0.286315266700646	0.284146016952255	0.313244061595213
CD56bright natural killer cell	0.155165095296322	0.144935450999824	0.146253492552435	0.145753181160792	0.156234353793596	0.152410647037041	0.131508861484827	0.149610219956745	0.133960277797121	0.156311355747771	0.149022760847036	0.136895224272759	0.163270583200493	0.135974682965255	0.118860123812094	0.133547362727483	0.15512676984976	0.140671410282063	0.14706337944288	0.129549507967791	0.13124544282953	0.143045028486445	0.136930596283061	0.164438169730709	0.14844463662731	0.179707160529435	0.189882763954501	0.136605606587939	0.158877500553938	0.137963871022034	0.141359247339714	0.180622114310975	0.131956762558829	0.122059636669722	0.166395973304507	0.169678962863274	0.158406318844269	0.122140665251227	0.145642766751371	0.141610668681554	0.150187204425068	0.138110462835357	0.15672392523487	0.172025321799085	0.167120732665878	0.123351167635484	0.129750233347157	0.159186246179913	0.155099844414086
CD56dim natural killer cell	0.366860778769495	0.404613449334078	0.361000421732349	0.388998851836495	0.371092294597057	0.35089672183798	0.35060387548402	0.351205059579293	0.399435149079555	0.384930139188318	0.36671967312354	0.351565753351515	0.368970222670224	0.407251587763596	0.367548587860249	0.361627061328925	0.352832748728961	0.368284248978985	0.39577268087866	0.409518163022899	0.375020948166552	0.38025451634957	0.381030757562272	0.400443350569313	0.389968679363002	0.430974367129006	0.345349203519384	0.353936612126859	0.410028033804203	0.391800767821694	0.394635270754783	0.385683284574872	0.389368402417614	0.385218965448736	0.373767228881377	0.387476632187657	0.39730369903497	0.422568511540964	0.391083790316427	0.42307148349534	0.401807862111219	0.385515979395338	0.361302547135197	0.375810712529868	0.424301567002069	0.409183892893224	0.399808046012974	0.375391087731343	0.396870625399356
Myeloid derived suppressor cell	0.258212352945814	0.359427432929057	0.312672345611631	0.263185666174347	0.224203137139562	0.189848146354581	0.144254200654649	0.181085053710235	0.0938534518987307	0.265461315712836	0.316675711285343	0.18442384475422	0.178750282561383	0.187727300614922	0.119865696283577	0.206093274277936	0.118606918362343	0.170759720234051	0.334917773445754	0.0231192779065673	0.261969664887597	0.167114272928269	0.219289719194947	0.289641285087014	0.294003171941847	0.205173368659706	0.41380279333125	0.155692475395579	0.349824595170228	0.287205788187004	0.365162496609522	0.327690717573913	0.336217756346641	0.311168787218022	0.406907373019403	0.407454794003255	0.214885601318885	0.314155392773031	0.406603891107592	0.411338824567838	0.207535555106401	0.317669482601095	0.295535372069388	0.360530272327768	0.288337004848833	0.434702351557395	0.217506560109454	0.336065658668793	0.311273877507393
Natural killer T cell	0.0834995128509983	0.0965323875356279	0.0783764582410592	0.0590036749327458	0.0545140127763528	0.0344357929905555	0.058006876208847	0.0488668911259478	0.0341057432285526	0.0630129425118525	0.104017462123463	0.063432749412286	0.027232634804686	0.0138475353965661	0.0322810446880109	-0.00164218	0.0252946354164008	0.0241729485267307	0.10990136893962	-0.00471733	0.0499268838812618	0.0860340524429195	0.0193586038686461	0.0902944397366603	0.116220811893854	0.105748734485881	0.144796737428957	0.0530574551113914	0.11735550124715	0.101795287994398	0.130011622277865	0.0967009029244224	0.111827762051445	0.0617961866297794	0.132331214611247	0.130080298466739	0.0427450260579701	0.0955095887180249	0.134129058394199	0.107245032690341	0.068425807495785	0.0680300942508036	0.104565627318863	0.122984440818943	0.128054932859386	0.120207982858514	0.0772969564413144	0.0978496248985607	0.0655890820042217
Activated dendritic cell	0.210272110069566	0.291115814513603	0.222388588811579	0.266035425579705	0.26240610131706	0.176716761705927	0.227638809629789	0.166859852249813	0.274238363148924	0.254148885580671	0.292502359657236	0.260472925215459	0.164890468035822	0.240000296875606	0.219896353722655	0.260680701610065	0.211444650082388	0.204130765984173	0.23399369301152	0.206974595929513	0.26722461444733	0.201999357958602	0.196887617698694	0.239893751287227	0.210108043715136	0.233707391302308	0.248982362315697	0.256085636084395	0.23139605588991	0.235252571466181	0.312720288550509	0.3100817476993	0.238498490581822	0.274564965295971	0.254668839055565	0.234496065725226	0.202472334735186	0.198439060380442	0.240417835388721	0.209660494324586	0.239781211077346	0.255103638559395	0.24935689349211	0.280627807062457	0.320273024729058	0.255455003511909	0.269343828341214	0.268888678637713	0.248055624265485
Plasmacytoid dendritic cell	0.470783614840777	0.428116459695114	0.443924993494819	0.489513961426122	0.480082263351948	0.472422887661971	0.461455328512378	0.466628822790602	0.464319738444334	0.45541747092714	0.498022852914334	0.484514975293238	0.430317834397342	0.396901474693364	0.462378830362677	0.456480680820193	0.421646997146256	0.42802420386949	0.493735544959609	0.436822886272535	0.474638793581345	0.468456624563356	0.449351870962101	0.455706109299721	0.469252308871289	0.471107423551014	0.5187719502037	0.464302818911082	0.466599140143518	0.465295499936512	0.531316475524499	0.479918163118764	0.47992699572902	0.487590986788392	0.478042943691088	0.470939135859835	0.461088845072504	0.475709966976135	0.464118944631228	0.490702810115071	0.437655306120017	0.456263416954285	0.480071452293384	0.487576113244741	0.49391059278231	0.482258057280363	0.50448665352739	0.465145642203016	0.473258755208487
Immature dendritic cell	0.294249227214803	0.268219478722377	0.269952036303403	0.323059726952159	0.271205358858393	0.253147447584721	0.276871098567352	0.26628692060222	0.334058340733098	0.331468671043952	0.271096960591874	0.259499238316863	0.27222008153079	0.298660935265849	0.275119147143356	0.30339910263349	0.275467647730562	0.282162586172552	0.309309336306473	0.284982452811431	0.293763674355659	0.285092708316964	0.283702935002123	0.300029312809043	0.294675662590674	0.340039016417737	0.292204351666564	0.288153121641502	0.319102527670258	0.265373318718181	0.330115252876711	0.294438101402383	0.278792448594184	0.313856334840423	0.320736129311081	0.295984450474203	0.295245520990139	0.351034062252717	0.341087579341579	0.347015007527734	0.339105712601326	0.315322391547977	0.299908669146033	0.286094306503858	0.344476474225809	0.314451504940764	0.305736408691098	0.32179906704974	0.297978077464773
Macrophage	0.0155409144229138	-0.0262868	0.0743218228638134	0.00291562155993375	0.0434032574873241	-0.00514287	0.00178287041129094	-0.0201394	-0.0587956	0.000679013775003339	0.0619095906693179	-0.011047	-0.0585265	-0.0774047	-0.0313135	-0.0243578	-0.0433247	-0.0577242	-0.0566865	-0.0970113	-0.0079222	-0.0642325	-0.0276634	0.027182229534461	0.0081405045592262	-0.0930642	0.0379067427148732	-0.0463722	0.0442416817305069	0.0324811114974812	0.0453372785670888	-0.00578538	-0.0171916	-0.051142	-0.00363947	0.0277089641301715	0.00677162265881375	-0.00361986	0.0521427939550758	0.0300052708006227	0.0256237322603945	-0.00648812	0.0201586527682493	0.0315162694134446	0.03653837308571	0.0201493475298441	-0.0389452	0.000532098234491241	0.00621998547154317
Eosinophil	-0.155394	-0.249888	-0.0629921	-0.0899228	-0.0801624	-0.18741	-0.129402	-0.140832	-0.030636	-0.101569	-0.135224	-0.102128	-0.132659	-0.157896	-0.160088	-0.0699263	-0.0517885	-0.138729	-0.0328553	-0.166138	-0.101757	-0.226103	-0.12503	-0.142425	-0.142537	-0.300934	-0.193728	-0.101917	-0.168935	-0.184063	-0.13758	-0.148198	-0.175177	-0.147592	-0.177495	-0.101616	-0.170326	-0.139807	-0.121508	-0.0733661	-0.0860432	-0.0868538	-0.0725265	-0.100656	-0.122862	-0.16484	-0.104552	-0.121374	-0.18818
Mast cell	-0.106552	-0.181166	-0.0921651	-0.0813022	-0.136509	-0.18098	-0.21616	-0.126737	-0.141654	-0.117429	-0.0594052	-0.0915363	-0.183636	-0.0721966	-0.168142	-0.0592297	-0.187042	-0.192062	-0.0461511	-0.219767	-0.117776	-0.164972	-0.116925	-0.129701	-0.0729977	-0.182613	0.0654001373707913	-0.198025	-0.0531299	-0.187636	0.0877343823639464	-0.0619406	-0.0599587	-0.120065	-0.015293	-0.102182	-0.082014	-0.0871282	0.119722824633055	-0.0832235	-0.112969	-0.006619	-0.0593227	-0.0649263	-0.115678	0.0827695488659562	-0.123142	-0.104826	-0.0791731
Monocyte	0.499616616066215	0.312074652465264	0.489067718077567	0.483889331308863	0.506091136639836	0.463117070823897	0.496420635176778	0.466513993328897	0.44823993374068	0.465239737809999	0.498164675050839	0.484071633103956	0.478605755380894	0.496212011701076	0.462051580875172	0.448109495802457	0.470382770643054	0.454541991626595	0.467097572218241	0.455051234381358	0.473705734923685	0.483252616047763	0.461989530446293	0.479992340234437	0.480986112921769	0.474941522927033	0.455938838848702	0.497894204890242	0.484851035471453	0.51632586214991	0.47020204784712	0.489756702178137	0.495218041417557	0.488137885571338	0.469399784413013	0.461720862196364	0.474567393652011	0.474316651767829	0.482604797623758	0.48162666500332	0.493104752098529	0.461440621513292	0.447757191138932	0.470628521836715	0.478314070003953	0.469492602960319	0.48099298990499	0.490606047996515	0.481047080039569
Neutrophil	-0.15691	-0.413722	-0.101886	-0.170485	-0.227602	-0.175935	-0.252672	-0.175591	-0.207754	-0.102988	-0.108895	-0.166961	-0.203116	-0.193605	-0.143758	-0.149232	-0.197623	-0.17788	-0.181123	-0.213527	-0.121949	-0.161556	-0.196782	-0.133848	-0.164802	-0.2796	-0.177839	-0.20743	-0.160329	-0.127039	-0.0185269	-0.17093	-0.158699	-0.231447	-0.151813	-0.169712	-0.162765	-0.214457	-0.180464	-0.198809	-0.174425	-0.16736	-0.19082	-0.212329	-0.135433	-0.187404	-0.183977	-0.249726	-0.20786
[truncated: 53 more columns]
