# Supplementary material for: Transcriptomic and experimental evidence confirm the potential of disulfidptosis-related signature for the early diagnosis and treatment of liver cirrhosis
Source: PLoS One. 2025 Nov 12;20(11):e0334459. doi: 10.1371/journal.pone.0334459 (PMC12611156; doi:10.1371/journal.pone.0334459)
Supplement: S12 Table — (XLS) [file pone.0334459.s012.xls]

## Sheet: S12 Table. The result of signal
geneset	GSM892840	GSM892841	GSM892842	GSM892843	GSM892844	GSM892845	GSM892846	GSM892847	GSM892848	GSM892849	GSM892850	GSM892851	GSM892852	GSM892853	GSM892854	GSM892855	GSM892856	GSM892857	GSM892858	GSM892859	GSM892860	GSM892861	GSM892862	GSM892863	GSM892864	GSM892865	GSM892866	GSM892867	GSM892868	GSM892869	GSM892870	GSM892871	GSM892872	GSM892873	GSM892874	GSM892875	GSM892876	GSM892877	GSM892878	GSM892879	GSM892880	GSM892881	GSM358119	GSM358123	GSM358128	GSM358136	GSM358138	GSM358141	GSM358142
HALLMARK_ADIPOGENESIS	-0.0568634	-0.454903	0.222109275300987	0.0484933948463752	-0.0577328	0.0882637270862408	-0.0275582	0.241073876452407	-0.218991	0.0513393938390114	0.0342611921653857	-0.167603	0.0586194373628345	0.0533273376886065	-0.167521	-0.110769	0.0516731285196937	0.0942102254400113	-0.222211	0.00605394584747204	-0.0104829	0.223718273286824	0.182999351307497	0.204450208058571	0.265756437324895	-0.102716	-0.255824	-0.0642945	0.110142177956508	-0.022005	0.0277327287480016	-0.060386	0.127010419726371	-0.106035	-0.210533	-0.0730235	0.164298667091475	0.239278380222898	-0.194895	0.120970853674503	-0.0892982	-0.0130977	0.0116675942165979	-0.255203	0.057776248245316	-0.256994	0.0200478907864317	-0.100777	0.0663187329439888
HALLMARK_ALLOGRAFT_REJECTION	-0.460262	-0.40665	-0.442381	-0.350783	-0.393717	-0.55582	-0.436318	-0.494455	-0.432726	-0.418281	-0.326236	-0.352203	-0.53038	-0.555561	-0.531259	-0.49566	-0.537553	-0.640328	-0.296526	-0.663548	-0.409317	-0.464974	-0.504282	-0.345588	-0.44858	-0.402397	-0.254024	-0.508953	-0.386293	-0.386611	-0.288118	-0.389712	-0.312387	-0.323984	-0.31358	-0.272312	-0.398539	-0.416061	-0.235554	-0.314001	-0.430601	-0.312742	-0.429671	-0.328943	-0.291979	-0.318522	-0.349008	-0.445834	-0.382071
HALLMARK_ANDROGEN_RESPONSE	-0.00468765	-0.157461	-0.112726	0.102902261892148	-0.190871	-0.0350833	-0.181166	-0.126383	-0.206478	0.205283042797035	-0.0285908	-0.0734497	-0.106286	0.173661964171224	-0.174517	-0.197347	-0.0955883	0.0231101018846038	0.311600502494478	-0.127148	0.073828217531766	-0.115372	-0.0918282	0.335567186341265	0.0987250842553561	-0.0869924	-0.0476647	0.213848919108061	0.295121302193506	0.0715657832727052	0.0547841506129102	0.0173698242386802	-0.154636	-0.092346	0.0548544760307032	0.206331638679342	-0.10506	0.111382990836227	0.0933017820074389	0.00770594639774658	-0.0205596	0.0482400961271176	0.209384624219094	-0.0429197	0.142702844968865	-0.0315437	-0.0487626	-0.0276553	-0.207112
HALLMARK_ANGIOGENESIS	-0.203222	0.405367683768604	-0.391047	0.0936239974552528	-0.362705	-0.45161	-0.385569	-0.367426	0.0242056495490201	-0.0556824	-0.164502	0.12963517141341	-0.348228	-0.212531	-0.512168	-0.348237	-0.226237	-0.397057	0.44435151438099	-0.448011	-0.393222	0.113185511371703	-0.316915	-0.0621688	0.201849100267653	0.289080137808293	0.304813397712165	-0.377306	0.425021332355367	-0.209833	0.481486827497156	0.164962919544641	0.347096450466145	0.107025574920092	0.473448943769454	0.446701936652821	-0.244088	0.229653576092927	0.171834847547339	-0.080347	-0.123408	0.193422640525307	0.116102669096542	0.465938618128769	0.563052561933532	0.352561223676638	0.270574579226346	0.188350489067645	0.159271879955356
HALLMARK_APICAL_JUNCTION	-0.253607	0.0433931419538123	-0.375704	-0.234627	-0.261427	-0.381306	-0.309092	-0.251664	-0.147273	-0.134317	-0.267761	-0.0599057	-0.307893	-0.272178	-0.169791	-0.225167	-0.340356	-0.300775	0.107657802523701	-0.308067	-0.226658	-0.279056	-0.19243	-0.296844	-0.138429	-0.165356	0.102804035535186	-0.3266	-0.00888922	-0.274565	0.125790209458554	-0.0763748	0.0181500240334872	-0.131468	0.0869519556096387	-0.0323602	-0.233463	-0.00506176	0.0837083683173257	1.86125351530342e-05	-0.266596	-0.000806188	-0.17143	0.00279522536168872	0.0824873123684064	0.0162521203948076	-0.0804654	-0.207987	-0.0470025
HALLMARK_APICAL_SURFACE	-0.176069	0.131455379714197	-0.192465	-0.246272	-0.0276549	-0.186928	-0.395357	-0.142787	-0.117389	-0.121339	-0.207895	-0.073039	-0.115531	-0.289713	-0.149939	-0.102209	0.160066890663982	-0.271102	0.0505497332320629	-0.356668	-0.0171796	-0.113825	-0.185731	-0.264076	-0.206877	-0.157497	0.0941424189373761	-0.0161928	0.178545174000964	-0.0489131	0.162987397528461	0.178187177079562	0.362554193545302	0.180730902106114	0.22160488605049	0.0577530219329717	-0.141771	0.00993966040972241	0.271278093141241	-0.122929	-0.141926	-0.0922579	-0.0343517	0.213223022554398	0.200640021716827	0.0588142501932744	0.130157475406532	0.111061332619813	-0.27911
HALLMARK_APOPTOSIS	-0.164669	-0.0371562	-0.196931	-0.0823603	-0.245841	-0.325206	-0.375838	-0.370515	-0.077943	-0.0821542	-0.254138	-0.0549017	-0.352828	-0.06405	-0.302985	-0.154768	-0.337954	-0.401587	0.185124371353345	-0.317511	-0.280941	-0.268152	-0.279534	-0.0538833	-0.046406	-0.0704665	0.0310335538963635	-0.263696	0.259316729574336	-0.125846	0.0526249487818391	-0.0306574	0.0113794112975297	-0.0897847	0.0713865907962493	0.143899430082406	-0.286724	-0.0561093	0.0536957583333468	-0.0732781	-0.158289	-0.0483666	0.0269842676404735	-0.0813581	0.0995530483414415	0.140217550039861	0.0568171701300708	-0.0292347	-0.000638757
HALLMARK_BILE_ACID_METABOLISM	0.226213511238885	-0.614994	0.225539971194685	0.19708672909501	0.248538779974834	0.182693156231567	0.317022590063904	0.297720086696167	-0.037289	0.239344224874453	0.122640687548182	-0.0795875	0.236230705445231	0.113928092941875	-0.106043	0.212132701239642	0.307598073272813	0.189389669156127	-0.359889	0.135792744884854	-0.179685	0.333583683721547	0.395575788812039	0.222277004836201	0.215416100280222	-0.396693	-0.309408	0.299061164043627	-0.00720116	0.104061567308138	-0.393118	0.116837835049346	0.116444316236609	-0.20146	-0.32065	-0.0648974	-0.00317386	-0.0431211	-0.300971	-0.174141	-0.12219	0.0173191303493315	-0.272979	-0.365551	-0.271538	-0.556952	0.252327039496871	0.21123300755224	-0.0751751
HALLMARK_CHOLESTEROL_HOMEOSTASIS	0.0149732969804975	-0.322296	-0.257523	-0.0721041	-0.17997	-0.187679	-0.206967	0.0791027484576587	-0.0513937	0.426817178772029	-0.168448	0.0534175099164873	-0.231057	-0.036918	-0.153446	0.261052482789978	0.103641209547905	-0.1565	-0.0174608	0.076427865995428	0.00801827814224415	0.038231771176956	-0.0584715	0.315281143838634	0.246010119762115	-0.0224751	-0.395144	0.300743312189255	0.0133245328077322	0.151220348064289	-0.0811246	0.126784346450707	0.0780955399606938	0.00509271587433477	-0.182615	0.149179965718938	-0.349672	0.0972651360590904	-0.220154	-0.293828	-0.312435	0.176203702628703	-0.241612	-0.104123	0.0672642013701731	-0.137022	0.0840932696749775	-0.110739	-0.190403
HALLMARK_COAGULATION	-0.0488656	-0.482045	-0.127739	0.00669147467554071	-0.114877	-0.0883108	-0.111894	-0.0588609	-0.0366842	-0.0196842	-0.0154394	-0.0254621	-0.225189	-0.228341	-0.182165	-0.277551	-0.163188	-0.167413	-0.117577	-0.163875	-0.164411	0.00546529379313714	-0.276379	-0.0707735	-0.0268205	-0.310007	-0.246272	-0.0670945	0.0529355486889533	-0.119522	-0.120036	0.121581927980165	-0.0158963	-0.127572	0.0229804866503879	0.078735674863635	-0.101029	-0.0512768	-0.208033	-0.0569377	-0.0388668	-0.223304	-0.373557	-0.160382	-0.110079	-0.321177	-0.179182	0.0455120348916785	-0.0603294
HALLMARK_COMPLEMENT	-0.245715	-0.277048	-0.0931609	-0.0888827	-0.117429	-0.243712	-0.23069	-0.225398	-0.350471	-0.145489	0.0535933162916906	-0.0880435	-0.311752	-0.20252	-0.326946	-0.273541	-0.334816	-0.335709	0.0798690066195017	-0.335764	-0.212926	-0.230167	-0.231592	0.004932322500524	-0.0711448	-0.253067	0.0107846259349404	-0.25957	-0.0422635	-0.123663	-0.0739046	0.028474984214372	0.0319648111429927	-0.136898	0.098304460909917	0.184388379648362	-0.193129	0.00253939608378556	0.0559073672009826	-0.0279544	-0.0607334	-0.163363	-0.172013	-0.0726615	0.00820448076012362	-0.128868	-0.294636	-0.0025884	-0.0460634
HALLMARK_DNA_REPAIR	-0.0443111	-0.128352	0.161401696663667	0.0482352747743371	-0.269822	0.106378049510145	-0.0823716	0.247440635144403	0.000594662559093545	-0.0920745	0.00215254878771404	0.0219821235997425	0.146527377590116	-0.139774	0.182437632101174	0.0926965144350212	0.00084618530937694	0.119575383341043	-0.167583	-0.0626565	0.0175188380709943	0.202241469990789	-0.101166	-0.0107517	-0.0651307	0.225180970803659	-0.157782	-0.0227487	-0.0335711	-0.148743	-0.127941	-0.15582	0.0485011875137307	0.0873253244989761	-0.00498112	-0.102753	-0.0247343	-0.0956458	-0.295126	-0.00835652	-0.0804153	-0.222912	0.169112261887301	0.0598758960477029	-0.188552	0.0540799369910321	-0.217223	-0.0805008	-0.0522566
HALLMARK_E2F_TARGETS	-0.223264	0.275314095257336	-0.104357	-0.0863992	-0.0772404	0.0235407281506057	-0.0937524	0.168878107670123	-0.230984	-0.181993	-0.0562077	0.204104931433401	-0.223921	-0.0950707	-0.299155	0.205417177548438	-0.125719	-0.353076	-0.00783035	-0.204896	-0.238552	-0.0258701	0.0802833990040194	0.0647560128824406	-0.163235	0.480299529809042	0.166950216156379	-0.196507	-0.0105343	-0.102447	-0.205371	-0.143664	0.126099516859215	0.162189521405228	-0.0138162	0.0610790222422484	-0.243473	-0.275978	-0.245594	-0.392541	-0.313607	-0.324422	0.34046888607864	-0.00594297	-0.336644	-0.182414	-0.291268	0.175418091973567	-0.101505
HALLMARK_EPITHELIAL_MESENCHYMAL_TRANSITION	-0.104682	0.365795690606952	-0.294651	0.0625635752440742	-0.335051	-0.372856	-0.291686	-0.230821	0.0200249319534898	-0.00673738	-0.142432	0.258806864729918	-0.38253	-0.233874	-0.309754	-0.356931	-0.326276	-0.328545	0.382399428515704	-0.304644	-0.264367	-0.194447	-0.24256	-0.305113	0.0314342864232061	0.256258167252191	0.301162343428007	-0.283247	0.404889230032063	-0.293348	0.442273208245939	0.273240603489587	0.0877452233322581	-0.0553959	0.461202173415313	0.0802862200495084	-0.26772	0.0531494501495932	0.286467177039622	-0.125093	-0.23614	0.133319816428539	0.00107891222722842	0.272421161983703	0.416735513675339	0.323304684056297	0.243048146275284	0.273695538319262	0.273222016689911
HALLMARK_ESTROGEN_RESPONSE_EARLY	-0.121804	0.0317492665371877	-0.283228	0.03494454717659	-0.238193	-0.222167	-0.145261	-0.239818	0.0189141814565652	0.278430640714557	-0.0887734	0.0134998776856074	-0.174811	-0.0357265	-0.126748	-0.0576749	-0.169012	-0.159583	0.133174393421939	0.0372738650896164	-0.0890016	-0.196899	-0.13731	-0.176717	-0.050778	-0.109499	-0.117067	-0.022735	0.134401608491922	-0.0132123	0.0494418175281538	0.0652326045798015	-0.130483	-0.117998	-0.0738951	0.106253143014196	-0.276569	-0.0700246	-0.0978613	-0.241943	-0.257879	-0.0221912	0.0426515401929743	-0.121474	0.110716375071031	-0.0660708	0.00368369032153609	-0.261524	-0.0438332
HALLMARK_ESTROGEN_RESPONSE_LATE	-0.029503	-0.00244093	-0.249569	-0.0608393	-0.0767933	-0.134797	-0.231276	-0.136143	-0.091302	0.127027929524455	-0.155264	-0.0950088	-0.203001	-0.240322	-0.181866	-0.0899136	-0.149125	-0.203402	-0.0262345	-0.125252	-0.215983	-0.11826	-0.0418172	-0.113006	0.104702163316657	-0.0760207	-0.0690876	-0.0589593	0.0694473751790282	-0.0279808	-0.0121258	0.018336105628255	0.0571194179171025	-0.0580187	-0.0861119	0.0583250272900354	-0.140343	-0.0814643	-0.104738	-0.178277	-0.245695	0.0204578210476589	0.0219149621140602	-0.0880437	0.110834468665568	-0.0966536	0.0281610891392039	-0.232438	0.0928976166693665
HALLMARK_FATTY_ACID_METABOLISM	0.205649313931651	-0.545818	0.215091083258545	-0.07357	0.0979160912119378	0.0936170003712472	0.149737263484256	0.2054611781575	-0.282446	0.112307635041789	-0.0580412	-0.312595	0.184998119080055	-0.0340623	-0.200554	-0.0476146	0.127491263514729	0.207773239321215	-0.293008	0.0509578626249602	0.0561583759368418	0.307403328114512	0.228316699730028	0.183540633610474	0.224286740954328	-0.235236	-0.281862	-0.0599367	0.233731062567106	0.067426793753541	-0.296938	0.0260167094459377	-0.023231	0.0308490508435507	-0.315159	0.0556706962654377	0.162833999654565	-0.0160237	-0.212991	-0.046726	-0.140484	-0.096633	-0.0305494	-0.302809	-0.223911	-0.392124	-0.163899	0.144153972490706	0.172437288866036
HALLMARK_G2M_CHECKPOINT	-0.185307	0.392221129260002	-0.150643	-0.0120084	0.0395298305637992	-0.0381515	-0.14142	0.0426028942706814	-0.0983567	-0.0943691	0.00487050035838109	0.266387958686104	-0.26472	-0.11077	-0.155776	0.119156983167084	-0.0633963	-0.169195	0.0664698326662711	0.092202267121091	-0.19409	-0.176277	-0.0639558	-0.0851287	-0.224314	0.478256793658277	0.232738076936795	-0.193998	-0.0990783	-0.0544629	-0.0139955	-0.0204745	0.0630734574269408	0.178699816757206	0.158029765335468	0.0910504278178719	-0.36599	-0.256739	-0.243135	-0.325447	-0.19981	-0.373011	0.287914991211828	0.071540323288561	-0.20204	-0.103112	-0.234082	0.17628892347113	-0.18601
HALLMARK_GLYCOLYSIS	0.131596640799949	-0.106423	0.0397144598320312	0.0736849681397741	-0.00796876	0.00260639875793864	-0.0419731	0.0198979464521432	-0.117769	-0.00886303	0.0520297521636998	-0.185395	-0.0936436	-0.0257484	-0.0619417	-0.0464282	0.00412799050974308	-0.128642	-0.123202	-0.0469114	-0.106864	0.142348974080262	-0.116101	0.082577149511831	0.0181762893875067	0.0670709301203144	-0.196617	-0.0208853	0.066173019686363	-0.098522	-0.059559	-0.148555	0.0600266255311569	-0.134033	-0.149618	0.0253038078919811	-0.063839	-0.0243593	-0.109733	-0.173453	-0.183581	-0.17263	-0.0500737	-0.220919	0.0944012482977883	-0.182197	-0.112691	-0.0533171	0.0868176468125639
HALLMARK_HEDGEHOG_SIGNALING	-0.0128966	0.129386571272015	-0.125176	0.0975179331738639	-0.217288	-0.182446	-0.232385	0.022243697438598	0.00510646029157677	0.157735950345941	-0.143161	0.00998790434912705	-0.0519708	-0.0935182	-0.28116	-0.245216	0.110716807734678	-0.140489	0.280960839004832	-0.15428	-0.235511	-0.0586721	0.0635273858076003	0.191192667675199	0.238657831699715	0.0085759425763989	0.088677196802727	-0.100926	0.314138863051554	-0.000111135	-0.0647612	0.15289861727028	0.0712868246937229	-0.0635435	0.0591007461347534	-0.0107784	0.103700915620274	0.184500699126159	0.217731297591232	-0.249542	-0.042083	-0.244992	-0.124645	0.313846080967858	0.049374846332162	0.138583571170396	0.16000167480581	-0.0516707	0.212773232405312
HALLMARK_HEME_METABOLISM	0.0320155144115402	-0.178184	-0.148592	0.0500557319835452	0.0325184881466035	0.00842672823815716	-0.0242674	0.0501535978239604	0.0139325610803283	-0.0843384	-0.105484	0.00282566780135926	-0.0317788	-0.00882717	-0.151221	0.0490917170304813	0.14746480060468	-0.0324941	-0.130353	-0.0440515	-0.160554	-0.046936	0.099661040971387	0.0257993598652859	-0.0901453	-0.167653	-0.0826831	0.0121376018633807	-0.052713	-0.0507604	-0.0722922	-0.0140169	-0.145014	-0.106653	-0.0935489	0.0389583048579393	-0.148418	-0.191719	-0.13971	-0.107593	-0.0782668	-0.126389	-0.0583922	-0.120912	0.0223924373837402	-0.195531	0.0198498442325529	-0.0991512	-0.0979503
HALLMARK_HYPOXIA	-0.155178	-0.0752662	0.00155192943887128	0.149794900294776	-0.167766	-0.0704291	-0.229686	-0.283637	0.00506159631427672	0.172890152954278	-0.138835	0.0932790503707906	-0.189168	-0.0156961	-0.228367	-0.229539	-0.0433483	-0.196078	0.220692601884267	-0.110534	-0.161605	-0.0710382	-0.233325	-0.159413	-0.119547	-0.104673	-0.0903778	-0.0419598	0.195504320603565	-0.136602	0.0917864033329039	-0.0719382	-0.127069	-0.260225	-0.082168	0.077229646517072	-0.117779	0.151152889725723	0.0800377364948222	-0.0790562	-0.111575	0.0407809777015569	0.00463197008509331	-0.0575345	0.284815420345346	0.0692145855847829	0.0563527345727176	-0.220532	-0.0202968
HALLMARK_IL2_STAT5_SIGNALING	-0.324836	-0.0480171	-0.243892	0.104272089601296	-0.213614	-0.301955	-0.254878	-0.372441	-0.0441317	0.0711524615476283	-0.105337	0.0840764312874537	-0.201712	-0.0207235	-0.323117	-0.231336	-0.245142	-0.31303	0.190280394769583	-0.20035	-0.106825	-0.320577	-0.283529	-0.0858054	-0.183787	-0.12565	0.111831152966506	-0.127314	0.149815593577696	-0.246932	0.12002698356614	0.0234004958921581	-0.147307	-0.084623	0.0528168379518907	0.20249721949906	-0.16105	-0.00410959	0.133766935677784	0.00398091133356207	0.0673661621699301	0.066056497356893	0.0627486391345742	-0.00233798	0.198279532703147	0.109832130718135	-0.0341774	-0.00572487	-0.103086
HALLMARK_IL6_JAK_STAT3_SIGNALING	-0.241564	-0.235684	-0.326703	-0.0381904	-0.13268	-0.437998	-0.369676	-0.40337	-0.262593	0.0499780030272345	0.0118621655751886	0.0750158755844728	-0.315805	-0.046091	-0.15805	-0.129112	-0.421028	-0.463715	0.046989470094287	-0.225665	0.054548813721472	-0.334398	-0.353496	-0.0790308	-0.284147	-0.238378	-0.0936647	-0.239313	-0.0705184	-0.112133	0.199255140885115	-0.104841	-0.29649	-0.143831	-0.0839811	0.18329628153558	-0.154586	-0.275306	-0.0768594	-0.0978367	-0.328744	-0.0784149	-0.224855	-0.264522	0.0890173514622752	-0.0414873	-0.282968	-0.0638891	-0.325298
HALLMARK_INFLAMMATORY_RESPONSE	-0.236282	-0.0230528	-0.0779857	0.0279229756992133	-0.141615	-0.340122	-0.313005	-0.339845	-0.130873	0.152400081656305	-0.000500885	0.141023460979965	-0.362844	-0.245256	-0.25526	-0.0333413	-0.378204	-0.357898	0.0932559342544728	-0.276314	-0.0685955	-0.367362	-0.243062	0.0797322266091541	-0.152858	-0.198006	0.177021287564978	-0.12503	0.099951710210607	-0.0805651	0.162260394083558	-0.0259661	-0.0451862	-0.149542	0.166740420855971	0.290149211280398	-0.379633	-0.178382	0.0277786746877924	-0.16952	-0.152939	-0.138726	0.0496643980103017	-0.0571435	0.111503891369312	0.0650218604295146	-0.0880015	0.130988048450814	-0.197414
HALLMARK_INTERFERON_ALPHA_RESPONSE	-0.240287	-0.365872	-0.40889	-0.550374	-0.0396795	-0.62115	-0.174568	-0.303359	-0.556186	-0.575432	-0.25311	-0.312208	-0.391342	-0.239929	-0.54175	-0.096233	-0.548494	-0.645926	-0.385704	-0.564694	-0.253969	-0.480492	-0.428772	0.064087002184707	-0.352765	-0.314778	-0.132105	-0.458265	-0.328869	-0.337416	-0.332949	-0.378988	-0.378526	-0.297818	-0.0948641	0.150993611598389	-0.466066	-0.335106	-0.398119	-0.375612	-0.483935	-0.211733	0.0311515819632263	-0.197078	-0.393366	-0.404833	-0.104646	-0.0309707	-0.186019
HALLMARK_INTERFERON_GAMMA_RESPONSE	-0.294633	-0.383283	-0.301597	-0.394379	-0.166307	-0.597885	-0.204522	-0.367069	-0.430864	-0.38292	-0.218204	-0.136173	-0.434651	-0.263718	-0.493226	-0.163477	-0.552592	-0.581368	-0.230113	-0.552868	-0.217416	-0.426276	-0.39524	-0.013732	-0.285121	-0.377953	-0.0974335	-0.403354	-0.25269	-0.217113	-0.150426	-0.267071	-0.333821	-0.198764	-0.098236	0.0282728983012945	-0.43645	-0.313424	-0.178001	-0.285488	-0.429482	-0.182197	-0.0698236	-0.250894	-0.297601	-0.327492	-0.149206	-0.0858509	-0.279967
HALLMARK_KRAS_SIGNALING_DN	-0.13539	-0.179	0.00405321437205275	-0.00261848	-0.0214087	-0.0353061	0.0287523150252658	-0.14656	-0.0237827	0.110044654913057	-0.107662	-0.109673	-0.0524675	0.0369511967900894	-0.0335433	-0.103648	0.00890086211930219	0.00563878491225417	-0.0111772	-0.0579128	0.119279983170181	-0.103366	-0.193711	-0.0482824	-0.0514116	-0.298533	-0.156886	-0.0871002	-0.115282	-0.103087	-0.121742	-0.102058	-0.0335987	-0.1466	-0.10693	-0.0505095	-0.050695	0.0473757095071608	0.00877798815740907	0.0600415392695185	0.0378390173971724	0.069406589861459	-0.168998	-0.259619	-0.157151	-0.224295	0.0205134525604768	-0.143292	-0.173213
HALLMARK_KRAS_SIGNALING_UP	-0.0317243	-0.0838242	-0.163562	-0.146545	-0.251629	-0.201143	-0.131417	-0.237863	-0.135288	-0.00746235	-0.0234163	-0.0273211	-0.342096	-0.138237	-0.359159	-0.25202	-0.277333	-0.349468	0.179575877557658	-0.384394	-0.183182	-0.309515	-0.22185	-0.0958013	0.0560060087148795	-0.0826293	0.196142046356386	-0.126041	0.148464454978218	-0.074332	0.181174403219443	0.116340530175914	-0.0703225	-9.6385e-05	0.121266090873082	0.203352757045519	-0.229551	0.000626947378396359	0.107941835947646	-0.0459005	-0.15688	-0.0495035	-0.0139703	0.135910359347053	0.140217335415358	0.12537235962704	0.0667335039332065	-0.0356533	0.0165697859665466
HALLMARK_MITOTIC_SPINDLE	-0.122219	0.308055948058918	-0.181023	-0.0987219	0.056732246186594	-0.226634	-0.211334	-0.0957161	0.0696797695085626	-0.063187	-0.113913	0.197932260126537	-0.264419	-0.169015	-0.175544	0.0919033332415976	-0.069052	-0.0985876	0.0565108700233872	-0.131938	-0.262797	-0.265697	-0.0929608	-0.272704	-0.120081	0.216037894263007	0.0230799676193718	-0.175689	-0.123386	-0.154381	-0.147947	0.0600529463432446	-0.0145062	0.0673182304907686	0.142614428062791	-0.0510649	-0.250266	-0.248276	-0.0583444	-0.158963	-0.101232	-0.237156	0.020842876596768	0.113560053001169	-0.0456973	-0.0697775	0.0660905283243556	0.156988776433953	-0.154702
HALLMARK_MTORC1_SIGNALING	-0.0052915	-0.0813546	-0.00718912	-0.131659	-0.294716	-0.167456	-0.274834	-0.104413	-0.302659	-0.00816427	0.0515147798798992	-0.159739	-0.201254	0.0164122336935326	-0.119493	0.112446385259407	-0.146588	-0.191286	0.199892177574195	-0.0404043	-0.0614317	-0.0487903	-0.125944	0.0808786374147353	-0.0855709	0.310893543295158	-0.132458	-0.0580382	-0.00313058	-0.00410544	0.170266001654059	-0.0617537	0.0562198616844773	0.168399755325322	-0.0374984	0.195538709411225	-0.229801	-0.0306714	-0.111041	-0.20224	-0.291134	-0.245371	-0.0702603	-0.362133	-0.0855798	-0.171918	-0.230223	-0.168191	-0.262678
HALLMARK_MYC_TARGETS_V1	-0.154223	0.143430111281324	-0.0120501	-0.0936562	-0.432649	-0.0644486	-0.264835	0.0145274751065994	-0.396215	-0.223637	-0.253958	-0.0192994	-0.142412	-0.115194	-0.238071	-0.226676	-0.280036	-0.201623	0.0565214636972919	-0.343777	-0.171119	0.0348540777355817	-0.0875785	-0.1104	-0.276294	0.31617457512408	-0.114978	-0.310254	-0.0847306	-0.213937	0.185357303422189	-0.314357	0.0612537943434344	-0.00420096	-0.0551254	-0.294828	-0.311988	-0.311252	-0.253143	-0.30089	-0.136754	-0.259093	0.148769853956812	-0.0638213	-0.364112	0.222536226465915	-0.273955	-0.193506	-0.234584
HALLMARK_MYC_TARGETS_V2	-0.315016	-0.205535	-0.0468332	0.0411521770880377	-0.231719	-0.149134	-0.42995	-0.049833	-0.0582492	0.234710052372433	-0.391946	-0.140292	0.133914159804605	0.380523242547443	0.213793171083685	0.0143652834381809	-0.152824	0.236710787368784	0.361037465877552	0.26895299111575	0.171987765611625	-0.323518	-0.112788	0.110345195026155	-0.35312	0.461454436289604	-0.438932	-0.00940814	-0.090111	-0.370747	0.445597767451486	-0.376431	-0.231772	0.216872298175355	-0.276694	0.0435861495379819	-0.024337	0.0395975993957902	-0.295338	-0.251093	-0.0418561	-0.321244	0.139604851894373	-0.481245	-0.13247	0.112741998368793	-0.278774	-0.280237	-0.275422
HALLMARK_MYOGENESIS	-0.108114	0.0802254600871835	-0.168929	-0.104202	-0.173097	-0.193282	-0.225369	-0.116989	0.068492846458815	-0.0163016	-0.158852	0.0732381234249086	-0.265284	-0.192003	-0.074878	-0.213214	-0.130035	-0.23145	0.0796541465221426	-0.261388	-0.173561	-0.0772718	-0.166271	-0.224598	0.000330596565452229	-0.130287	0.0576929316177789	-0.0977625	0.139990883082292	-0.179663	0.249816	-0.0625172	0.139305813675154	-0.137556	0.108531939238223	0.0241799620774596	-0.0302964	0.0980418321588629	0.0709876776894143	-0.0927793	-0.193427	-0.0521841	-0.192518	0.0363349439540029	0.106538364935429	0.12759832579671	0.12993691499675	-0.291479	0.0944524029875163
HALLMARK_NOTCH_SIGNALING	0.26131664540184	0.0291295864858607	-0.0839253	0.190354426321921	0.223626813377316	-0.183262	0.174049406304904	-0.145979	0.190418353136508	0.205830056680426	-0.11019	0.0492515418884779	-0.0558032	-0.0949385	-0.0540835	-0.00867566	0.123659368303212	-0.202029	-0.069488	-0.14609	-0.00539213	0.185897094834434	-0.101791	-0.258241	-0.0590379	0.13023662154947	-0.174024	0.076628185077749	0.129593334292491	-0.0257217	0.146430580367697	-0.0657188	-0.149578	-0.0436655	-0.142091	-0.246779	-0.161972	0.0281225443920619	-0.177526	-0.224183	0.00335021033432209	-0.102039	0.164235367543316	0.0543208506212781	-0.012502	-0.0950789	0.236536055560285	0.126108668518212	0.218589962938343
HALLMARK_OXIDATIVE_PHOSPHORYLATION	-0.0512604	-0.382539	0.28459397328737	0.0223348339854657	-0.220317	0.205485269348236	-0.171045	0.229889227382548	-0.281898	-0.335993	-0.111023	-0.484606	0.105387875794796	-0.0397548	-0.00961531	-0.228212	0.0736126399018699	0.226853971419638	-0.403527	0.0733447661340219	-0.122127	0.251999850197376	-0.0274108	0.173988208402111	0.203841000371665	-0.0764891	-0.376588	-0.214194	-0.0926112	-0.132741	-0.380573	-0.277481	-0.00363993	-0.0874543	-0.394038	-0.0718371	0.146109998909113	0.0927760971986909	-0.278543	0.101437307188607	0.0395108045293916	-0.21637	0.15722428976382	-0.154956	0.0220364885551105	-0.189339	-0.158196	0.0585795634033284	0.217805277333841
HALLMARK_P53_PATHWAY	-0.0197893	-0.0800789	-0.0941503	0.0892842477255744	-0.155371	-0.19853	-0.264091	-0.133556	0.0717112015788872	0.0742348283040588	-0.213889	0.0152251004298257	-0.210164	-0.0992527	-0.106895	-0.10418	-0.20694	-0.265708	0.0756634230832287	-0.182862	-0.270202	0.0732055171322898	-0.130215	-0.109917	0.125796399817505	-0.164487	-0.0801273	-0.191359	0.105338953835413	-0.123356	0.1255767796654	-0.0133181	0.110175170850812	-0.104128	-0.0433676	0.128181224924047	-0.0421507	0.0157275899834005	0.0340068511032988	-0.0389993	-0.0514366	0.0457963860004639	0.135666598096911	-0.0805632	0.207246091644472	0.17150583986034	0.136060213287814	-0.17403	-0.109874
HALLMARK_PANCREAS_BETA_CELLS	-0.34096	-0.233943	-0.147225	-0.348471	0.112594061433803	-0.163696	-0.220657	-0.0259405	-0.0884127	0.0306340885516317	-0.0582752	-0.296079	-0.11852	-0.0919015	-0.0819105	-0.42644	-0.374329	-0.158227	-0.170036	-0.052944	-0.0448431	0.00542903599250066	0.0874131730110584	-0.197116	-0.249804	-0.039257	0.0605468802060104	-0.00371964	0.141720760426007	0.0730053519169196	-0.234734	-0.104793	-0.0865803	-0.17309	-0.299833	-0.149305	0.041824173369712	0.2960122697491	0.0815155677366191	0.0702522326207645	0.0541405612534165	0.149379118284791	0.134243119222829	-0.0774411	0.100068918508649	-0.0310678	-0.306297	0.0584872036413857	-0.0224239
HALLMARK_PEROXISOME	0.236668833669951	-0.509038	0.0583249352811381	0.0888350802016728	0.0127627463293815	0.0485586901025352	0.041722388936642	0.179341298176002	-0.194651	-0.00448755	-0.111553	-0.169103	-0.0481609	0.0975885470692704	-0.101002	0.0909379591602751	0.213124445401243	0.0945065013064586	-0.366993	0.119538287328888	0.0523851126184143	0.275145428407307	0.178878452244555	0.103460750528195	0.0579443947025284	-0.138516	-0.276979	0.129519953434161	0.026522212111286	-0.048773	-0.402585	0.0840910023545608	0.115000406544796	-0.0402558	-0.184966	-0.0361669	0.00707819519032113	-0.0877335	-0.28608	-0.153331	0.027227976851618	-0.0809109	-0.268933	-0.322767	-0.280081	-0.267861	-0.0168686	0.0449115097320696	0.138152568752099
HALLMARK_PI3K_AKT_MTOR_SIGNALING	-0.0702826	0.0804829405739224	-0.0181557	-0.171272	-0.086545	-0.0289479	-0.218505	-0.0582779	-0.133529	-0.291644	-0.0564071	0.0127419258310285	-0.340989	-0.0967772	-0.202264	-0.202481	-0.166742	-0.297715	-0.00205796	-0.132865	-0.0974505	-0.133971	-0.212546	-0.0234127	-0.137945	-0.056601	-0.102594	-0.261029	-0.111215	-0.169772	0.0990542946072601	0.118572563973626	0.0120485501352242	-0.0169315	0.0365613545988674	-0.167675	-0.160813	-0.173782	-0.0216291	-0.116892	-0.220466	-0.346885	-0.0908776	-0.0931154	-0.0824079	-0.00817944	-0.245078	-0.17281	-0.234255
HALLMARK_PROTEIN_SECRETION	0.162975330053169	0.262630607019597	0.239549305148203	-0.28862	-0.354076	0.0684904545262923	-0.0932469	0.176267563289513	-0.431108	-0.19406	0.0637797834685903	-0.0675827	-0.206883	-0.0618433	0.0191842910563497	-0.112268	0.11037294345395	-0.0618901	-0.00630577	-0.0887621	-0.0389811	0.151938713337932	-0.0749631	0.234396106598071	0.0730752290741643	0.308657198138711	0.227848893483423	-0.278369	0.196704675874805	0.00596205634711099	-0.150668	-0.280844	0.140873900914883	-0.118063	0.366310191915201	0.34737159315123	-0.109497	-0.280454	0.0214898688731375	0.117800043661937	-0.162811	-0.215245	0.174073103960337	-0.0240294	-0.0319339	-0.0215169	-0.31861	0.113839000444601	0.0687494018923332
HALLMARK_REACTIVE_OXYGEN_SPECIES_PATHWAY	-0.232839	-0.347954	0.117979443007159	-0.130357	-0.428904	-0.247848	-0.389287	-0.160374	-0.21645	-0.129096	-0.28326	-0.101545	-0.150728	0.179062742621405	-0.199295	-0.349534	-0.355015	-0.200452	-0.115568	-0.256234	-0.263912	-0.261368	-0.243259	-0.118453	-0.132869	-0.0196074	-0.362603	-0.308	-0.0457987	-0.248809	-0.0629117	-0.196703	-0.178709	-0.022685	-0.254054	-0.0563977	0.028847373588134	-0.0324113	-0.157331	-0.089944	-0.0422427	-0.327415	-0.097671	-0.352226	0.178164883822073	-0.255305	-0.00195807	-0.317039	-0.321731
HALLMARK_SPERMATOGENESIS	-0.0439681	-0.0976693	-0.0528745	-0.16702	-0.0178258	-0.0529881	-0.148244	-0.0720451	-0.120725	-0.18759	-0.157729	-0.229384	-0.00818569	-0.0328257	-0.172355	-0.0446012	-0.0967101	0.0717971525708852	-0.163539	0.107413555884513	-0.142685	-0.229332	-0.0390437	-0.11336	0.00978864599979418	-0.0189125	-0.110808	-0.0248036	-0.0473425	-0.0214728	-0.125449	-0.118014	0.00754972001113602	-0.108462	-0.219334	-0.0597186	0.00796938628971691	0.0231178027595482	0.0404761605095691	-0.0641226	-0.024574	0.0267878595402413	-0.176056	-0.156602	-0.112022	-0.291061	-0.196722	-0.00513342	-0.187388
HALLMARK_TGF_BETA_SIGNALING	-0.292676	0.230978366451519	-0.156059	0.120680607930301	-0.396432	-0.228811	-0.280803	-0.317454	-0.182136	0.105985102936543	-0.239582	0.290750233712168	-0.339928	-0.114988	-0.336853	-0.258927	-0.243335	-0.361721	0.287070129134543	-0.222961	-0.357239	-0.269229	-0.148267	-0.108957	-0.0745702	0.0965188407113219	0.171218311679945	-0.263607	0.177238530023283	-0.19336	0.0303548300589621	-0.0323636	-0.133446	-0.277546	0.213673702163631	0.17702859650875	-0.355479	-0.121435	0.0333945365388017	-0.184745	-0.0381481	-0.0829764	0.0520422376230452	0.136525319246078	0.303843524154335	0.289529731529307	0.0994829434924956	-0.00450566	-0.0390544
HALLMARK_TNFA_SIGNALING_VIA_NFKB	-0.432119	-0.109643	-0.170448	0.194630220970268	-0.358726	-0.422998	-0.483289	-0.426725	0.196999479054052	0.313092020142233	-0.220424	0.214588258744705	-0.371036	0.0844676105349925	-0.361054	-0.0432782	-0.330708	-0.431085	0.326817802530175	-0.0947833	-0.282924	-0.480552	-0.305026	-0.165619	-0.215176	-0.235228	-0.133437	0.0849998067843608	0.0461379001128677	-0.184641	0.113568135614863	0.0528106767162563	-0.314503	-0.242484	-0.114169	0.216042008332419	-0.381116	-0.113183	0.0624989160523125	-0.224818	-0.191181	0.0515788573205466	0.0203685846610648	-0.158418	0.328973072182393	0.0854960617737891	0.122173807352984	-0.0583959	-0.330931
HALLMARK_UNFOLDED_PROTEIN_RESPONSE	-0.172311	0.0791229941090485	0.059532200672324	0.131746871752464	-0.238785	0.00591678296078554	-0.189598	-0.132699	-0.104115	-0.0277632	0.0200562372624916	0.0963982554910222	-0.0706971	0.0631128806210255	0.248624466618368	-0.0556086	-0.290431	0.18466168308027	0.210919516377483	0.134946701441818	0.324379665270133	-0.168142	-0.294865	0.181003058406046	-0.376264	0.25540035283972	-0.221161	-0.114554	-0.14031	-0.0878266	0.287897751847227	-0.239855	-0.00981547	0.0694323435614396	-0.00185832	0.0885286020935451	-0.0446231	0.0763177911236161	-0.192154	0.0753235471293651	-0.181343	-0.0863685	-0.0656674	-0.155947	-0.15033	-0.150641	-0.257779	-0.337989	-0.294265
HALLMARK_UV_RESPONSE_DN	-0.0837304	0.110861733795703	-0.101836	0.0596252376584815	-0.170623	-0.149496	0.0286104880899449	-0.0251227	-0.149937	0.188079869288442	-0.0326025	0.126428351639289	-0.0687765	0.038046296199325	-0.301112	-0.250207	-0.141512	-0.127381	0.150324321340746	-0.227615	-0.341408	-0.0215856	0.137228239020642	-0.00199073	0.0394564165326909	-0.2037	0.164765010254917	-0.0637903	0.149065339999689	-0.121825	0.0977395012358409	-0.0783199	-0.0619909	-0.119938	0.125029369345878	-0.0119118	-0.295701	-0.202145	0.129277662302447	-0.167799	-0.0549173	-0.0305137	0.0458732404434702	0.12666093125303	0.0288744802829244	0.073379337284554	0.11356996174868	0.0196380266604756	0.19571449494527
HALLMARK_UV_RESPONSE_UP	-0.235906	-0.2196	-0.230188	-0.0529654	-0.230476	-0.343496	-0.296728	-0.269035	-0.0255051	-0.130666	-0.262869	-0.045913	-0.261326	0.102777360060887	-0.0818364	-0.171711	-0.169409	-0.142834	-0.16544	-0.123529	-0.0406834	-0.0978108	-0.278352	-0.22914	-0.250474	-0.108876	-0.331138	-0.154386	-0.233944	-0.220456	-0.0913907	-0.0180831	-0.135947	-0.214184	-0.149547	-0.156301	-0.111207	-0.123919	-0.201604	-0.240729	-0.10573	-0.170575	-0.0996308	-0.267085	-0.220322	-0.184107	-0.198179	-0.245077	-0.0970895
HALLMARK_WNT_BETA_CATENIN_SIGNALING	-0.447567	0.0696925593371337	-0.328001	-0.234327	-0.175949	-0.176195	-0.243698	-0.423213	-0.156499	-0.0557681	-0.0523532	-0.192819	-0.22594	-0.242777	-0.272405	-0.153801	-0.031422	-0.202553	0.198659282557384	-0.215472	0.0148943946435839	-0.247319	-0.322523	-0.131313	-0.108345	0.118684931947109	0.0878380195399305	0.0106762621356887	-0.177583	-0.246742	0.00815922708552014	-0.32875	-0.0712873	-0.157362	0.0110313423378153	-0.0933843	-0.140748	-0.196867	-0.164409	-0.33332	-0.0958365	-0.26573	-0.315809	0.154991885843516	-0.102921	0.13245445420247	0.00164028762892504	-0.0833887	-0.156137
HALLMARK_XENOBIOTIC_METABOLISM	0.0809047005564039	-0.633029	0.0466746907177957	0.0946258578610523	0.0272774730803118	0.0276321222541304	-0.0142426	0.155711051336198	-0.0414598	0.173541702227747	0.0763845380199228	-0.134775	0.207052557226779	0.156864083960564	-0.0364917	0.0191208371174754	-0.0462655	0.0186402148228948	-0.23071	0.0935027850192274	-0.0373156	0.0425497132607153	0.176803735912299	0.11467298662876	0.0119886844259408	-0.418762	-0.448169	0.195212597752191	0.0731597421375538	0.128429878829773	-0.440128	0.0203677719995389	-0.191348	-0.127072	-0.357636	-0.0609961	0.0419706445544989	-0.0830386	-0.310577	-0.102361	-0.129296	-0.146624	-0.227901	-0.460874	-0.0851749	-0.535735	-0.00867374	0.0295863235383459	-0.159588
[truncated: 53 more columns]
